# Supplementary material for: A universal metabolite repair enzyme removes a strong inhibitor of the TCA cycle
Source: Nat Commun. 2024 Jan 29;15:846. doi: 10.1038/s41467-024-45134-0 (PMC10825186; doi:10.1038/s41467-024-45134-0)
Supplement: Supplementary file 4 — Supplementary Data 1 [file 41467_2024_45134_MOESM4_ESM.xlsx]

## Sheet: (1) Metabolites & ID data
Metabolite (see footnote 1)	alternative ID from ECMDB (footnote 2)	RT (min.)	MSI numerical rating of identification (footnote 3)	elemental composition (footnote 4)	neutral 12C monoisotopic mass (amu)	ionization mode	calculated 12C ionic monoisotopic mass (amu) (footnote 5)	detected 12C ionic monoisotopic mass (amu)	12C mass error (ppm)	calculated 13C ionic monoisotopic mass (amu) (footnote 5)	detected 13C ionic monoisotopic mass (amu)	13C mass error (ppm)	number of carbons observed (footnote 6)	MS/MS matched to library spectrum by GNPS (yes/no) (footnote 7)	positive mode MS/MS search in GNPS SpectrumID(s):compound(s) (see 'GNPS annotations pos. mode' TAB)	negative mode MS/MS search in GNPS SpectrumID(s):compound(s) (see 'GNPS annotations neg. mode' TAB)
acetate	glycoaldehyde	11.4	2	C2H4O2	60.0211	negative	59.0138	59.0138	-0.999766	61.0205	61.0205	-0.639129	2	no	–	–
glycine	nitroethane	10.4	2	C2H5NO2	75.032	positive	76.0393	76.0394	0.946878	78.046	78.0461	0.794403	2	no	–	–
pyruvate	malonic semialdehyde	5.2	2	C3H4O3	88.0161	negative	87.0088	87.0089	1.72396	90.0188	90.0188	-0.166632	3	no	–	–
alanine/beta-alanine	sarcosine	9.5	2	C3H7NO2	89.0477	positive	90.055	90.055	0.239121	93.065	93.0651	0.607468	3	no	–	–
lactate	glyceraldehyde, dihydroxy acetone, hydroxypropanoate	13.8	2	C3H6O3	90.0317	negative	89.0244	89.0245	1.5726	92.0345	92.0345	0.488947	3	no	–	–
cadaverine	–	13.5	2	C5H14N2	102.116	negative	101.108	101.108	-7.89702	106.125	106.124	-8.23042	5	no	–	–
aminobutyric acid	(N,N) dimethylglycine	8.5	2	C4H9NO2	103.063	positive	104.071	104.071	-0.274141	108.084	108.084	0.476203	4	yes	CCMSLIB00000215997,CCMSLIB00006680674:gamma or alpha buteric acid	–
serine	–	11.2	2	C3H7NO3	105.043	positive	106.05	106.05	-1.83876	109.06	109.06	0.366771	3	yes	CCMSLIB00006678993: Ser	CCMSLIB00010102458,CCMSLIB00010102458: Ser
uracil	–	8.4	2	C4H4N2O2	112.027	negative	111.02	111.02	1.10453	115.033	115.034	0.892132	4	yes	–	CCMSLIB00006678419:uracil
dihydrouracil or isomer (1)	3-cyanoalanine, 1-methyl-2,4-imidazolidinedione	6.9	2	C4H6N2O2	114.043	negative	113.036	113.036	1.76935	117.049	117.049	3.2465	4	yes	CCMSLIB00005883831,CCMSLIB00000577907: dihydrouracil	–
dihydrouracil or isomer (2)	3-cyanoalanine, 1-methyl-2,4-imidazolidinedione	10.8	2	C4H6N2O2	114.043	negative	113.036	113.036	4.42339	117.049	117.049	1.53782	4	yes	CCMSLIB00005883831,CCMSLIB00000577907: dihydrouracil	–
fumarate	–	6.5	2	C4H4O4	116.011	negative	115.004	115.004	4.6955	119.017	119.017	3.52891	4	yes	–	CCMSLIB00005719416,CCMSLIB00005719416: fumaric acid [2M-H]-
valine	–	8.6	2	C5H11NO2	117.079	negative	116.072	116.072	1.90749	121.088	121.089	3.68661	5	no	–	–
succinate	–	6.3	2	C4H6O4	118.027	negative	117.019	117.019	0.769104	121.033	121.033	2.2308	4	yes	–	CCMSLIB00000578129:succinate
threonine (- mode)	homoserine	10.2	2	C4H9NO3	119.058	negative	118.051	118.051	2.20244	122.064	122.065	2.78542	4	yes	CCMSLIB00000479741,CCMSLIB00000221510,CCMSLIB00000221510: Thr	CCMSLIB00006681271:threonine
threonine (+ mode)	homoserine	10.2	2	C4H9NO3	119.058	positive	120.066	120.066	-0.333151	124.079	124.079	0.322375	4	yes	CCMSLIB00000479741,CCMSLIB00000221510,CCMSLIB00000221510: Thr	CCMSLIB00006681271:threonine
pyroglutamate	pyrroline hydroxycarboxylate	10.5	2	C5H7NO3	129.043	negative	128.035	128.036	3.95918	133.052	133.053	3.9978	5	yes	CCMSLIB00006678898,CCMSLIB00006678678:pyroglutamic acid	–
itaconate or 2-methylmaleate	–	7	2	C5H6O4	130.027	negative	129.019	129.02	4.57296	134.036	134.037	5.33438	5	yes	–	CCMSLIB00005729243:itaconate
methyloxopentanoic acid/kLeu or kIle (1)	4-oxohexanoate	4.2	2	C6H10O3	130.063	negative	129.056	129.056	3.19242	135.076	135.076	2.08772	6	yes	–	CCMSLIB00005755266:4-methyl-2-oxypentanoic acid
methyloxopentanoic acid/kLeu or kIle (2)	4-oxohexanoate	4.6	2	C6H10O3	130.063	negative	129.056	129.056	3.19242	135.076	135.076	2.08772	6	yes	–	CCMSLIB00005755266:4-methyl-2-oxypentanoic acid
Ile/Leu (1)	–	7.6	2	C6H13NO2	131.095	negative	130.087	130.088	2.03709	136.107	136.108	3.196	6	yes	CCMSLIB00005883940,CCMSLIB00003740031,CCMSLIB00006682834,CCMSLIB00006682015: Leu, Ile	CCMSLIB00005463980, CCMSLIB00010120823,CCMSLIB00005720665CCMSLIB00005463980:Ile/Leu CCMSLIB00010120823 CCMSLIB00005720665 CCMSLIB00005463980
Ile/Leu (2)	–	7.9	2	C6H13NO2	131.095	negative	130.087	130.088	2.80581	136.107	136.108	3.196	6	yes	CCMSLIB00005883940,CCMSLIB00003740031,CCMSLIB00006682834,CCMSLIB00006682015: Leu, Ile	CCMSLIB00005463980, CCMSLIB00010120823,CCMSLIB00005720665CCMSLIB00005463980:Ile/Leu CCMSLIB00010120823 CCMSLIB00005720665 CCMSLIB00005463980
asparagine	ureidopropionic acid, carbamoyl sarcosine	10.7	2	C4H8N2O3	132.054	negative	131.046	131.047	3.81545	135.06	135.06	2.81357	4	yes	CCMSLIB00005738721:Asn	CCMSLIB00006679288,CCMSLIB00000578143:Asn
ornithine	–	3.8	2	C5H12N2O2	132.09	positive	133.097	133.097	-0.583258	138.114	138.114	0.342978	5	yes	CCMSLIB00004694312,CCMSLIB00004694312:Orn	–
aspartic acid	–	11.3	2	C4H7NO4	133.038	negative	132.03	132.031	2.95387	136.044	136.044	3.45477	4	yes	CCMSLIB00006113175,CCMSLIB00000577902:Asp	CCMSLIB00006679610, CCMSLIB00006679610,CCMSLIB00006679610:Asp
malic acid	–	7.6	2	C4H6O5	134.022	negative	133.014	133.015	3.53346	137.028	137.028	1.82445	4	yes	–	CCMSLIB00006679405:malic acid
hypoxanthine	–	6.5	2	C5H4N4O	136.039	negative	135.031	135.032	3.62316	140.048	140.048	3.67188	5	yes	–	CCMSLIB00004717217,CCMSLIB00004717217,CCMSLIB00004717217:hypoxanthine
2-aceto-2-hydroxybutanoate or 3-hydroxy-3-methyl-2-oxopentanoate	3-hydroxy-5-oxohexanoate	3	2	C6H10O4	146.058	negative	145.051	145.051	4.07582	151.071	151.072	6.36258	6	yes	–	CCMSLIB00006680399:adipic acid
glutamine	Ureidoisobutyric acid	10.4	2	C5H10N2O3	146.069	negative	145.062	145.062	1.79234	150.079	150.079	3.23164	5	yes	CCMSLIB00005738375,CCMSLIB00006119912,CCMSLIB00006679637,CCMSLIB00000222993,CCMSLIB00005755784…:Gln	CCMSLIB00004716544: Gln
lysine	–	13.5	2	C6H14N2O2	146.106	positive	147.113	147.113	-0.868	153.133	153.133	-1.02978	6	yes	CCMSLIB00005738341,CCMSLIB00006679738,CCMSLIB00006679738…:Lys	–
glutamic acid	O-acetylserine, N-acetylserine	10.5	2	C5H9NO4	147.053	negative	146.046	146.046	2.32804	151.063	151.063	1.75424	5	yes	CCMSLIB00006679493,CCMSLIB00006679493,CCMSLIB00000479623,CCMSLIB00000479623…:Glu	CCMSLIB00006112585,CCMSLIB00006112579, CCMSLIB00006112585,CCMSLIB00005464095:Glu
2-methylmalate or 2-hydroxyglutarate	–	7	2	C5H8O5	148.037	negative	147.03	147.03	2.72054	152.047	152.047	4.76827	5	yes	CCMSLIB00010125121: citramalic acid [M+Na]+	CCMSLIB00006124101:alpha-hydroxy glutaric acid
2,3-dihydroxy-3-methylpentanoate	–	4.1	2	C6H12O4	148.074	negative	147.066	147.067	2.9996	153.086	153.087	1.37922	6	no	–	–
methionine	–	8.5	2	C5H11NO2S	149.051	positive	150.058	150.059	1.00114	155.075	155.075	-0.804578	5	yes	CCMSLIB00006581644: Met	–
pentose	many!	6.4	2	C5H10O5	150.053	negative	149.046	149.046	3.86848	154.062	154.063	4.55387	5	yes	CCMSLIB00000426008: pentose, ribose	CCMSLIB00006679731:xylose CCMSLIB00003138590:lyxose
xanthine	–	6.7	2	C5H4N4O2	152.033	negative	151.026	151.026	1.15622	156.043	156.043	3.20181	5	yes	–	CCMSLIB00000578121:xanthine
orotic acid	–	8.8	2	C5H4N2O4	156.017	negative	155.01	155.01	2.53784	160.027	160.027	1.98961	5	yes	–	CCMSLIB00000578119,CCMSLIB00004716903: orotic acid
dihydroorotate	–	7	2	C5H6N2O4	158.033	negative	157.025	157.026	4.73375	162.042	162.043	2.27299	5	yes	CCMSLIB00005883704,CCMSLIB00005883700,CCMSLIB00005883700,CCMSLIB00005883703: dihydroorotate	CCMSLIB00010102569,CCMSLIB00005464166,CCMSLIB00005464166,CCMSLIB00005464166:dihydroorotic acid
phenylalanine	–	8	2	C9H11NO2	165.079	negative	164.072	164.073	6.22536	173.102	173.103	4.7741	9	no	–	–
phosphoenoylpyruvate	–	12.5	2	C3H5O6P	167.982	negative	166.975	166.976	4.34274	169.985	169.986	2.1186	3	yes	CCMSLIB00005884259,CCMSLIB00005884261: phosphoenolpyruvate	CCMSLIB00006680752,CCMSLIB00005721031,CCMSLIB00006124262,CCMSLIB00006680703,CCMSLIB00005464195: phosphoenoyl pyruvate
dihydroxyacetone phosphate (triose-P)	–	12.7	2	C3H7O6P	169.998	negative	168.991	168.992	5.7699	172.001	172.002	5.29102	3	yes	–	CCMSLIB00006124855,CCMSLIB00006124838,CCMSLIB00006124849,CCMSLIB00005728547,CCMSLIB00000565468: dihydroxyacetone phosphate isomer
3-phosphoglyceraldehyde (triose-P)	–	13.8	2	C3H7O6P	169.998	negative	168.991	168.992	5.7699	172.001	172.002	5.29102	3	yes	–	CCMSLIB00006124855,CCMSLIB00006124838,CCMSLIB00006124849,CCMSLIB00005728547,CCMSLIB00000565468: dihydroxyacetone phosphate
glycerol(-1- or -2-)phosphate	–	12.9	2	C3H9O6P	172.014	negative	171.006	171.007	4.82438	174.016	174.017	3.21809	3	yes	CCMSLIB00010103364,CCMSLIB00005884812,CCMSLIB00005884812: glycerol phosphate, glycerol-1-phosphate, glycerol-2-phosphate	CCMSLIB00005464190,CCMSLIB00006123369,CCMSLIB00006678521,CCMSLIB00006123359,CCMSLIB00006123378,CCMSLIB00006680594,CCMSLIB00005464190,CCMSLIB00005464107: glycerol phosphate, glycerol-2-phosphate
arginine	–	13.5	2	C6H14N4O2	174.112	positive	175.119	175.119	0.138763	181.139	181.139	-1.68765	6	yes	CCMSLIB00003136581, CCMSLIB00000221715,CCMSLIB00000221715,: Arg	CCMSLIB00009918978: arginine [2M-H]-
citrulline	–	11	2	C6H13N3O3	175.096	negative	174.088	174.089	3.49656	180.109	180.109	3.21312	6	yes	CCMSLIB00006681730: citruline	CCMSLIB00000216504: citruline
carbamoyl aspartate	–	8.6	2	C5H8N2O5	176.043	negative	175.036	175.037	5.01977	180.053	180.054	3.90796	5	yes	CCMSLIB00006114482,CCMSLIB00006114483: carbamyl aspartate, ureidosuccinic acid	CCMSLIB00000222589CCMSLIB00000222589,CCMSLIB00005758581,CCMSLIB00000222589,CCMSLIB00000222589: carbamoyl--aspartic acid
(2- or 3-)isopropylmalate	–	6.7	2	C7H12O5	176.068	negative	175.061	175.062	5.33528	182.085	182.086	6.31025	7	yes	–	CCMSLIB00000222268,CCMSLIB00000222268: isopropylmalate
glucose (hexose)	many!	9.5	2	C6H12O6	180.063	negative	179.056	179.057	2.85888	185.076	185.077	2.60379	6	yes	–	CCMSLIB00006679431,CCMSLIB00006679812,CCMSLIB00006679812,CCMSLIB00006679812,CCMSLIB00005738530,CCMSLIB00005738530,CCMSLIB00000479715:hexose, sorbose, mannose, glucose
tyrosine	–	9.6	2	C9H11NO3	181.074	negative	180.067	180.068	6.14656	189.097	189.098	5.35065	9	yes	CCMSLIB00000479747,CCMSLIB00005883847,CCMSLIB00005883844: Tyr	–
(2- or 3-)phosphoglycerate (1)	–	13.5	2	C3H7O7P	185.993	negative	184.986	184.987	4.65139	187.996	187.996	3.16731	3	yes	–	CCMSLIB00006678981,CCMSLIB00006683453,CCMSLIB00006678981,CCMSLIB00006678981,CCMSLIB00006678981: phosphoglycerate
(2- or 3-)phosphoglycerate (2)	–	18.4	2	C3H7O7P	185.993	negative	184.986	184.987	4.65139	187.996	187.996	3.16731	3	yes	–	CCMSLIB00006678981,CCMSLIB00006683453,CCMSLIB00006678981,CCMSLIB00006678981,CCMSLIB00006678981: phosphoglycerate
N-acetyl glutamic acid	–	7	2	C7H11NO5	189.064	positive	190.071	190.071	-0.118114	197.095	197.095	2.49905	7	yes	CCMSLIB00005884577CCMSLIB00010125373,CCMSLIB00006678643:N-acetyl Glu	CCMSLIB00010125370,CCMSLIB00010125371:N-acetyl-glutamic acid
citrate/isocitrate (1)	2,3-diketo-L-gulonate, 2-dehydro-3-deoxy-D-glucarate, 5-dehydro-4-deoxy-D-glucarate	10.7	2	C6H8O7	192.027	negative	191.02	191.02	4.1357	197.04	197.041	3.85709	6	yes	CCMSLIB00005464401,CCMSLIB00005464401,CCMSLIB00006374238,CCMSLIB00006374238,CCMSLIB00006375446; citrate [M+Na]+	CCMSLIB00006123176,CCMSLIB00004691542,CCMSLIB00003139346:citric acid
citrate/isocitrate (2)	2,3-diketo-L-gulonate, 2-dehydro-3-deoxy-D-glucarate, 5-dehydro-4-deoxy-D-glucarate	12.1	2	C6H8O7	192.027	negative	191.02	191.02	4.1357	197.04	197.041	3.85709	6	yes	CCMSLIB00005464401,CCMSLIB00005464401,CCMSLIB00006374238,CCMSLIB00006374238,CCMSLIB00006375446; citrate [M+Na]+	CCMSLIB00006123176,CCMSLIB00004691542,CCMSLIB00003139346:citric acid
erythrose-4-P	–	14.8	2	C4H9O7P	200.009	negative	199.001	199.002	6.08227	203.015	203.016	3.89322	4	yes	–	CCMSLIB00005756557:erythrose-4-phosphate
tryptophan	–	8.5	2	C11H12N2O2	204.09	negative	203.083	203.083	1.58738	214.119	214.12	3.35033	11	no	–	–
pantothenate	–	5.8	2	C9H17NO5	219.111	negative	218.103	218.104	1.95944	227.134	227.134	2.78409	9	yes	–	CCMSLIB00006123432:pantothenic acid
pentose-P (1)	ribose-5-P, ribose-1-P, ribulose-5-P, ribulose-1-P, xylulose-5-P, arabinose-5-P	13.2	2	C5H11O8P	230.019	negative	229.012	229.012	1.94619	234.029	234.03	5.42968	5	yes	CCMSLIB00005765668:pantothenate	CCMSLIB00000221871,CCMSLIB00005755715,CCMSLIB00005755715,CCMSLIB00006682219:ribulose-5-phosphate, arabinose-5-phosphate, ribose-5-phosphate
pentose-P (2)	ribose-5-P, ribose-1-P, ribulose-5-P, ribulose-1-P, xylulose-5-P, arabinose-5-P	13.5	2	C5H11O8P	230.019	negative	229.012	229.012	1.94619	234.029	234.03	5.42968	5	yes	–	CCMSLIB00000221871,CCMSLIB00005755715,CCMSLIB00005755715,CCMSLIB00006682219:ribulose-5-phosphate, arabinose-5-phosphate, ribose-5-phosphate
uridine	pseudouridine	6.5	2	C9H12N2O6	244.07	negative	243.062	243.062	1.08569	252.092	252.094	5.03343	9	yes	–	CCMSLIB00000221398,CCMSLIB00000216323: uridine, neg mode fragmentation matches [M+H]+ library spectra
6-phosphogluconolactone or 2-keto-3-deoxy-6-phosphogluconate	–	14.6	2	C6H11O9P	258.014	negative	257.007	257.008	3.23369	263.027	263.027	1.52486	6	no	–	–
AICA-riboside (5-aminoimidazole-4-carboxamide riboside)	–	8	2	C9H14N4O5	258.096	negative	257.089	257.09	2.64671	266.119	266.119	-1.18203	9	no	–	–
hexose phosphate (1)	many!	14.1	2	C6H13O9P	260.03	negative	259.022	259.023	0.69882	265.043	265.043	2.07895	6	yes	–	CCMSLIB00006679159,CCMSLIB00005738750,CCMSLIB00006678880,CCMSLIB00005756349…" hexose phosphate, Mannose-6-phosphate, glucose-6-phosphate, galactose 1-phosphate, fructose-6-phosphate, etc.
hexose phosphate (2)	many!	14.9	2	C6H13O9P	260.03	negative	259.022	259.023	0.69882	265.043	265.043	2.07895	6	yes	–	CCMSLIB00006679159,CCMSLIB00005738750,CCMSLIB00006678880,CCMSLIB00005756349…" hexose phosphate, Mannose-6-phosphate, glucose-6-phosphate, galactose 1-phosphate, fructose-6-phosphate, etc.
glycerate(-1,2- or -1,3-)bisphosphate	–	12.4	2	C3H8O10P2	265.959	negative	264.952	264.952	1.9987	267.962	267.962	0.24093	3	yes	–	CCMSLIB00010102508, 2,3-diphosphogyceric acid
6-phosphogluconate	–	15.2	2	C6H13O10P	276.025	negative	275.017	275.018	0.968666	281.037	281.039	4.75524	6	no	–	–
xanthosine	–	7.6	2	C10H12N4O6	284.076	negative	283.068	283.069	2.17573	293.102	293.103	3.97773	10	yes	CCMSLIB00000578196:xanthosine but positive MS/MS spectra matched to [M-H]- library spectrum	–
ophthalmic acid	–	10.5	2	C11H19N3O6	289.127	negative	288.12	288.12	0.397994	299.157	299.157	1.03514	11	yes	CCMSLIB00006679922,CCMSLIB00005464320: opthalmic acid [M+H]+, and CCMSLIB00010103233,CCMSLIB00010103233: opthalmic acid [M+Na}+	CCMSLIB00010102508:opthalmic acid
sedoheptulose 7-phosphate	D-glycero-D-manno-heptose(-1- or -7-)phosphate inc. LPS of some E. coli	14.5	2	C7H15O10P	290.04	negative	289.033	289.033	-0.635464	296.056	296.058	5.5102	7	yes	–	CCMSLIB00005721033: sedoheptulose-7-phosphate
argininosuccinate	–	14.1	2	C10H18N4O6	290.123	negative	289.115	289.116	3.04377	299.149	299.15	3.4431	10	no	–	–
GSH (reduced glutathione)	–	10.5	2	C10H17N3O6S	307.084	positive	308.091	308.091	-1.96838	318.125	318.124	-3.32084	10	yes	CCMSLIB00006119984,CCMSLIB00006119968,CCMSLIB00006119968…: reduced glutathione	CCMSLIB00006121873,CCMSLIB00010102597CCMSLIB00006121869,CCMSLIB00004716379,CCMSLIB00006121873…: glutathione
CMP	–	13.9	2	C9H14N3O8P	323.052	negative	322.045	322.045	2.32449	331.075	331.076	2.88029	9	yes	CCMSLIB00005884523: CMP	CCMSLIB00000578255,CCMSLIB00006125577:CMP
UMP	–	12.6	2	C9H13N2O9P	324.036	negative	323.029	323.03	5.05531	332.059	332.06	2.52368	9	yes	CCMSLIB00006679932,CCMSLIB00006679932: UMP	CCMSLIB00006679832,CCMSLIB00010102824:UMP
cAMP	–	11.6	2	C10H12N5O6P	329.053	negative	328.045	328.046	3.5967	338.079	338.079	-0.207407	10	yes	CCMSLIB00005884674,CCMSLIB00005884673: cAMP	CCMSLIB00006679908,CCMSLIB00000578278,CCMSLIB00006113645:cAMP
hexose-1,6-bisphosphate	fructose, glucose, tagatose, or mannose-1,6- bisphosphate	19.4	2	C6H14O12P2	339.996	negative	338.989	338.991	5.75279	345.009	345.01	3.82637	6	yes	–	CCMSLIB00010102599,CCMSLIB00010126214,CCMSLIB00010102599…: hexose bisphosphate, fructose-1,6-diphosphate
cGMP	–	10.5	2	C10H12N5O7P	345.047	negative	344.04	344.038	-5.62359	354.074	354.072	-5.32302	10	no	–	–
AMP	dGMP	13.2	2	C10H14N5O7P	347.063	negative	346.056	346.057	2.35569	356.089	356.09	1.86807	10	yes	CCMSLIB00005884206,CCMSLIB00006679879,CCMSLIB00006113834: AMP	CCMSLIB00006679862,CCMSLIB00006679862,CCMSLIB00006114154: AMP
GMP	8-oxo-dGMP, cyclic pyranopterin monophosphate	14	2	C10H14N5O8P	363.058	negative	362.051	362.052	4.69708	372.084	372.085	1.21096	10	yes	CCMSLIB00006120008: GMP	CCMSLIB00006679828: GMP
S-lactoylglutathione	–	10.9	2	C13H21N3O8S	379.105	positive	380.113	380.11	-6.47397	393.156	393.155	-2.99077	13	yes	CCMSLIB00000221328,CCMSLIB00000221328: S-lactoylglutathione formed by addition of GSH to methylglyoxal	–
adenylsuccinic acid (sAMP)	–	14	2	C14H18N5O11P	463.074	negative	462.067	462.067	0.988169	476.114	476.114	-0.0281445	14	no	–	–
dTDP-rhamnose	–	17.4	2	C16H26N2O15P2	548.081	negative	547.074	547.073	-0.990945	563.127	563.129	3.15716	16	no	–	–
UDP-hexose	UDP-glucose, galactose	18.3	2	C15H24N2O17P2	566.055	negative	565.048	565.048	0.847185	580.098	580.097	-1.11412	15	yes	–	CCMSLIB00006124049: UDP-hexose, UDP-glucose
UDP-HexNAC	UDP-N-acetyl-glucosamine or -mannosamine	17.5	2	C17H27N3O17P2	607.082	negative	606.074	606.076	2.19379	623.131	623.133	3.04045	17	yes	CCMSLIB00005884457: UDP-HexNAc	CCMSLIB00010102704: UDP-HexNAc, UDP-GlcNAc
GSSG (oxidized glutathione)	–	14.2	2	C20H32N6O12S2	612.152	positive	613.159	613.158	-2.5488	633.226	633.227	1.16417	20	yes	CCMSLIB00005724008,CCMSLIB00006124687: oxidized glutathione	CCMSLIB00006123915,CCMSLIB00006123942,CCMSLIB00006123942,CCMSLIB00006123948,CCMSLIB00006123915:glutathione
coenzyme A	–	19.5	2	C21H36N7O16P3S	767.115	negative	766.108	766.105	-3.40716	787.178	787.177	-1.73436	21	no	–	–
acetyl-CoA	–	18.6	2	C23H38N7O17P3S	809.126	negative	808.118	808.119	0.525987	831.196	831.193	-3.537	23	no	–	–
									2.02329			2.0855

## Sheet: (2) Rel quant by isotope ratios
						Mid log (M) wt/∆ycgM by isotope ratio				Early stationary (S) wt/∆ycgM by isotope ratio
						(footnote 8)				(footnote 9)
Metabolite	RT (min.)	elemental composition	neutral 12C monoisotopic mass (amu)		mid log (M) wt/∆ycgM abundance ratio average (N=8) using isotope labeling	STDEV of M wt/∆ycgM abundance ratio average	relative error of M wt/∆ycgM abundance ratio average		early stationary (S) wt/∆ycgM abundance ratio using isotope labeling	STDEV of S wt/∆ycgM abundance ratio average	relative error of S wt/∆ycgM abundance ratio average
acetate	11.4	C2H4O2	60.0211		0.11	–	–		1.15	–	–
glycine	10.4	C2H5NO2	75.032		1.70445	0.287418	0.168628		1.09558	0.221908	0.202549
pyruvate	5.2	C3H4O3	88.0161		0.329611	0.0610351	0.185173		0.286952	0.157323	0.548255
alanine/beta-alanine	9.5	C3H7NO2	89.0477		1.0611	0.16708	0.15746		1.59643	0.307231	0.192449
lactate	13.8	C3H6O3	90.0317		1.32029	1.41438	1.07127		1.7612	0.903885	0.513221
cadaverine	13.5	C5H14N2	102.116		0.6	–	–		0.206172	0.223681	1.08493
aminobutyric acid	8.5	C4H9NO2	103.063		1.86912	0.464089	0.248293		2.07502	0.694775	0.334829
serine	11.2	C3H7NO3	105.043		0.535658	0.292838	0.546689		1.21931	0.224434	0.184067
uracil	8.4	C4H4N2O2	112.027		0.481851	0.0401945	0.083417		0.174667	0.0277503	0.158876
dihydrouracil or isomer (1)	6.9	C4H6N2O2	114.043		0.796063	0.136959	0.172045		0.308357	0.111257	0.360806
dihydrouracil or isomer (2)	10.8	C4H6N2O2	114.043		0.950924	0.207815	0.21854		0.615962	0.264392	0.429234
fumarate	6.5	C4H4O4	116.011		0.573866	0.143258	0.249636		0.830716	0.296449	0.35686
valine	8.6	C5H11NO2	117.079		1.52853	0.393517	0.257448		0.669277	0.269012	0.401944
succinate	6.3	C4H6O4	118.027		1.99252	0.40513	0.203325		2.73794	0.950918	0.347312
threonine (- mode)	10.2	C4H9NO3	119.058		0.986657	0.146915	0.148901		0.810136	0.145529	0.179635
threonine (+ mode)	10.2	C4H9NO3	119.058		0.997269	0.180636	0.18113		0.795714	0.144215	0.18124
pyroglutamate	10.5	C5H7NO3	129.043		0.931742	0.0904658	0.0970932		1.39334	0.209203	0.150145
itaconate or 2-methylmaleate	7	C5H6O4	130.027		0.96864	0.233945	0.241519		1.94139	0.804758	0.414526
methyloxopentanoic acid/kLeu or kIle (1)	4.2	C6H10O3	130.063		0.303508	0.115085	0.379184		1.23	–	–
methyloxopentanoic acid/kLeu or kIle (2)	4.6	C6H10O3	130.063		0.539295	0.494862	0.917609		1.07	–	–
Ile/Leu (1)	7.6	C6H13NO2	131.095		1.00076	0.357051	0.356779		0.920422	0.24699	0.268344
Ile/Leu (2)	7.9	C6H13NO2	131.095		1	–	–		0.454509	0.104526	0.229977
asparagine	10.7	C4H8N2O3	132.054		1.23411	0.288947	0.234134		0.591009	0.183225	0.310021
ornithine	3.8	C5H12N2O2	132.09		0.467981	0.148638	0.317615		0.562741	0.293308	0.521213
aspartic acid	11.3	C4H7NO4	133.038		0.566311	0.118662	0.209535		0.409171	0.09753	0.23836
malic acid	7.6	C4H6O5	134.022		0.871217	0.232843	0.267261		1.38363	0.550417	0.397807
hypoxanthine	6.5	C5H4N4O	136.039		1.22858	0.389182	0.316775		0.857345	0.407927	0.475803
2-aceto-2-hydroxybutanoate or 3-hydroxy-3-methyl-2-oxopentanoate	3	C6H10O4	146.058		0.991392	0.810969	0.81801		3.48353	1.38167	0.396631
glutamine	10.4	C5H10N2O3	146.069		0.820306	0.295647	0.360411		4.11861	1.53736	0.373273
lysine	13.5	C6H14N2O2	146.106		0.552305	0.120488	0.218154		0.219068	0.127058	0.579993
glutamic acid	10.5	C5H9NO4	147.053		0.932682	0.0865181	0.0927628		1.34249	0.188257	0.14023
2-methylmalate or 2-hydroxyglutarate	7	C5H8O5	148.037		0.9708	0.0928858	0.0956797		1.78646	0.746588	0.417915
2,3-dihydroxy-3-methylpentanoate	4.1	C6H12O4	148.074		0.105438	0.0172227	0.163345		0.173776	0.030506	0.175548
methionine	8.5	C5H11NO2S	149.051		1.66572	0.222375	0.133501		1.243	0.301984	0.242949
pentose	6.4	C5H10O5	150.053		0.726468	0.113494	0.156227		0.490015	0.0870168	0.17758
xanthine	6.7	C5H4N4O2	152.033		1.24892	0.409899	0.328203		0.937651	0.181709	0.193792
orotic acid	8.8	C5H4N2O4	156.017		0.493809	0.0377861	0.0765197		0.176208	0.0304147	0.172607
dihydroorotate	7	C5H6N2O4	158.033		0.787804	0.138504	0.17581		0.303987	0.114248	0.375832
phenylalanine	8	C9H11NO2	165.079		1.05377	0.32188	0.305456		0.363941	0.268794	0.738566
phosphoenoylpyruvate	12.5	C3H5O6P	167.982		8.82322	2.289	0.259429		0.90281	0.348856	0.386411
dihydroxyacetone phosphate (triose-P)	12.7	C3H7O6P	169.998		1.05479	0.114508	0.10856		2.575	0.697415	0.270841
3-phosphoglyceraldehyde (triose-P)	13.8	C3H7O6P	169.998		0.686361	0.14043	0.204601		2.31982	0.647234	0.279002
glycerol(-1- or -2-)phosphate	12.9	C3H9O6P	172.014		0.932811	0.191126	0.204892		0.186262	0.131587	0.706463
arginine	13.5	C6H14N4O2	174.112		0.43921	0.141898	0.323076		0.373371	0.103425	0.277003
citrulline	11	C6H13N3O3	175.096		1.41437	0.896811	0.634071		4.07482	3.73035	0.915463
carbamoyl aspartate	8.6	C5H8N2O5	176.043		2.22582	0.434066	0.195014		0.594934	0.453771	0.762725
(2- or 3-)isopropylmalate	6.7	C7H12O5	176.068		0.219562	0.0311086	0.141685		0.252748	0.054211	0.214486
glucose (hexose)	9.5	C6H12O6	180.063		0.0485266	0.0139925	0.288347		4.62411	2.40198	0.519448
tyrosine	9.6	C9H11NO3	181.074		2.21238	0.811385	0.366748		0.278197	0.21298	0.765575
(2- or 3-)phosphoglycerate (1)	13.5	C3H7O7P	185.993		0.98	0.19	0.193878		0.56	0.11	0.196429
(2- or 3-)phosphoglycerate (2)	18.4	C3H7O7P	185.993		0.84	0.14	0.166667		0.49	0.09	0.183673
N-acetyl glutamic acid	7	C7H11NO5	189.064		1.1797	0.670869	0.568676		1.00674	0.728953	0.724073
citrate/isocitrate (1)	10.7	C6H8O7	192.027		0.205616	0.0609938	0.29664		0.380056	0.117155	0.308256
citrate/isocitrate (2)	12.1	C6H8O7	192.027		0.405705	0.112747	0.277903		0.684897	0.262048	0.38261
erythrose-4-P	14.8	C4H9O7P	200.009		0.453117	0.130755	0.288568		0.735318	0.534219	0.726514
tryptophan	8.5	C11H12N2O2	204.09		1.15	–	–		1.38	–	–
pantothenate	5.8	C9H17NO5	219.111		1.05479	0.114508	0.10856		2.575	0.697415	0.270841
pentose-P (1)	13.2	C5H11O8P	230.019		0.333883	0.0432833	0.129636		1.31176	0.38228	0.291424
pentose-P (2)	13.5	C5H11O8P	230.019		0.333883	0.0432833	0.129636		1.31176	0.38228	0.291424
uridine	6.5	C9H12N2O6	244.07		0.281	0.0966569	0.343974		0.480855	0.223528	0.464855
6-phosphogluconolactone or 2-keto-3-deoxy-6-phosphogluconate	14.6	C6H11O9P	258.014		0.697196	0.115162	0.165179		0.65	–	–
AICA-riboside (5-aminoimidazole-4-carboxamide riboside)	8	C9H14N4O5	258.096		0.527695	0.0695104	0.131725		0.519536	0.199442	0.383885
hexose phosphate (1)	14.1	C6H13O9P	260.03		0.40284	0.0713636	0.177151		0.81373	0.0811274	0.0996982
hexose phosphate (2)	14.9	C6H13O9P	260.03		0.200681	0.0261663	0.130388		0.236168	0.0761493	0.322436
glycerate(-1,2- or -1,3-)bisphosphate	12.4	C3H8O10P2	265.959		3.27	–	–		0.906147	0.370001	0.408323
6-phosphogluconate	15.2	C6H13O10P	276.025		0.16252	0.131681	0.810247		ND	–	–
xanthosine	7.6	C10H12N4O6	284.076		ND	–	–		1.867	0.927331	0.496697
ophthalmic acid	10.5	C11H19N3O6	289.127		0.842888	0.119004	0.141186		1.17947	0.196297	0.166429
sedoheptulose 7-phosphate	14.5	C7H15O10P	290.04		0.237783	0.0263804	0.110943		0.441986	0.162708	0.36813
argininosuccinate	14.1	C10H18N4O6	290.123		0.535898	0.0957124	0.178602		1.01846	0.296408	0.291035
GSH (reduced glutathione)	10.5	C10H17N3O6S	307.084		0.987644	0.0997553	0.101003		1.06246	0.0857766	0.0807339
CMP	13.9	C9H14N3O8P	323.052		0.862289	0.133319	0.154611		0.829787	0.274593	0.33092
UMP	12.6	C9H13N2O9P	324.036		1.22878	0.249474	0.203026		0.912249	0.180019	0.197335
cAMP	11.6	C10H12N5O6P	329.053		1.30604	0.40097	0.307011		0.491137	0.112778	0.229625
hexose-1,6-bisphosphate	19.4	C6H14O12P2	339.996		0.500443	0.116255	0.232305		2.78264	0.995557	0.357774
cGMP	10.5	C10H12N5O7P	345.047		0.814695	0.287545	0.352948		1.2457	0.307018	0.246462
AMP	13.2	C10H14N5O7P	347.063		2.07844	0.44406	0.213651		1.28683	0.512542	0.398297
GMP	14	C10H14N5O8P	363.058		1.99223	0.808392	0.405773		2.65447	1.11535	0.420179
S-lactoylglutathione	10.9	C13H21N3O8S	379.105		0.97	–	–		1.46	–	–
adenylsuccinic acid (sAMP)	14	C14H18N5O11P	463.074		1.37858	0.571599	0.414628		0.729795	0.285632	0.391386
dTDP-rhamnose	17.4	C16H26N2O15P2	548.081		1.03971	0.106193	0.102137		1.08578	0.127107	0.117065
UDP-hexose	18.3	C15H24N2O17P2	566.055		0.698006	0.0859546	0.123143		1.25824	0.206703	0.164279
UDP-HexNAC	17.5	C17H27N3O17P2	607.082		1.02874	0.316904	0.308051		1.94038	0.485505	0.250211
GSSG (oxidized glutathione)	14.2	C20H32N6O12S2	612.152		0.808859	0.105718	0.130701		1.13047	0.151011	0.133582
coenzyme A	19.5	C21H36N7O16P3S	767.115		1.11968	–	–		0.928162	–	–
acetyl-CoA	18.6	C23H38N7O17P3S	809.126		0.444636	–	–		0.41255	–	–
	values in blue are taken from the relative quant by peak height (tab 3) in cases where the isotope ratio strategy failed due to noise or too large a difference between treatments

## Sheet: (3) Rel quant by peak ht ratios
					Wt/∆ycgM ratios from peak heights			Calculation for pie chart areas scaled to peak height relative						log2 wt ave. + ∆ycgM ave. peak heights			log2 ave. peak heights
					(footnote 10)			abundance ratios observed during mid log vs. early stationary phase						(footnote 12)			(footnote 13)
					during mid log	during early stationary		(footnote 11)						during mid log	during early stationary		wt in M	∆ycg M	wt in S	∆ycg S
Metabolite	RT (min.)	elemental composition	neutral 12C monoisotopic mass (amu)		approximate mid log (M) wt/∆ycgM abundance ratio average (N=8) using peak heights	approximate early stationary (S) wt/∆ycgM abundance ratio average (N=8) using peak heights		Mtot = wt M average peak height abundance + ∆ycgM M average peak height abundance	Stot = wt S average peak height abundance + ∆ycgM S average peak height abundance	square root (Mtot/Stot)	M pie chart diameter of pie chart with area reflecting relative abundance of Mtot to Stot	S pie chart diameter of pie chart with area reflecting relative abundance of Mtot to Stot		log2 (wt•M + ∆ycgM•M)	log2 (wt•S + ∆ycgM•S)		log2 wt•M	log2 ∆ycgM•M	log2 wt•S	log2 ∆ycgM•S
acetate	11.4	C2H4O2	60.0211		0.11	1.15		942485	184362	2.26101	100	44.2281		19.8	17.5		16.5	19.7	16.6	16.4
glycine	10.4	C2H5NO2	75.032		1.73391	0.741659		414096	450074	0.959199	95.9199	100		18.6596	18.7798		18.0027	17.2086	17.5482	17.9793
pyruvate	5.2	C3H4O3	88.0161		0.355214	0.293004		1.21731e+06	810276	1.2257	100	81.5862		20.2153	19.6281		18.2835	19.7767	17.4863	19.2573
alanine/beta-alanine	9.5	C3H7NO2	89.0477		0.348533	0.694227		2.08486e+06	3.26278e+06	0.799363	79.9363	100		20.9915	21.6377		19.0395	20.5601	20.3505	20.877
lactate	13.8	C3H6O3	90.0317		0.79	1.63		1.72889e+06	1.79452e+06	0.981543	98.1543	100		20.7	20.8		20.2	19.1	19.9	19.7
cadaverine	13.5	C5H14N2	102.116		0.560256	0.271377		15086.6	94435.3	0.399695	39.9695	100		13.881	16.527		12.4034	13.2392	14.299	16.1806
aminobutyric acid	8.5	C4H9NO2	103.063		2.67233	4.96196		252331	1.29634e+06	0.44119	44.119	100		17.945	20.306		17.4864	16.0683	20.0411	17.7302
serine	11.2	C3H7NO3	105.043		0.612563	1.63154		322821	435129	0.861335	86.1335	100		18.3004	18.7311		16.904	17.611	18.0414	17.3352
uracil	8.4	C4H4N2O2	112.027		0.463866	0.18299		904850	1.12445e+06	0.897055	89.7055	100		21.6924	22.1244		20.0344	21.1426	19.4318	21.882
dihydrouracil or isomer (1)	6.9	C4H6N2O2	114.043		0.782138	0.313192		1.51612e+07	5.90883e+06	1.60183	100	62.4287		23.8539	22.4944		22.6658	23.0203	20.4265	22.1014
dihydrouracil or isomer (2)	10.8	C4H6N2O2	114.043		1.23593	0.440923		192778	286324	0.82054	82.054	100		17.5566	18.1273		16.7013	16.3957	16.4189	17.6003
fumarate	6.5	C4H4O4	116.011		0.581893	0.857858		910080	410752	1.4885	100	67.1816		19.7956	18.6479		18.3528	19.134	17.5331	17.7543
valine	8.6	C5H11NO2	117.079		1.5445	1.53452		3.65655e+06	4.01517e+06	0.954297	95.4297	100		21.8021	21.937		21.0818	20.4547	21.2131	20.5953
succinate	6.3	C4H6O4	118.027		1.91626	2.85783		1.65952e+07	3.16719e+07	0.723859	72.3859	100		23.9843	24.9167		23.3784	22.4401	24.4838	22.9689
threonine (- mode)	10.2	C4H9NO3	119.058		0.779393	0.863618		1.77369e+06	4.60475e+06	0.620635	62.0635	100		20.7583	22.1347		18.3346	18.6942	19.7659	19.9774
threonine (+ mode)	10.2	C4H9NO3	119.058		0.956436	0.713852		754720	1.92378e+06	0.626348	62.6348	100		19.5256	20.8755		19.7258	19.7901	20.8711	21.3574
pyroglutamate	10.5	C5H7NO3	129.043		1.04121	1.28673		1.50795e+07	2.28247e+07	0.812812	81.2812	100		23.8461	24.4441		22.8749	22.8167	23.6145	23.2508
itaconate or 2-methylmaleate	7	C5H6O4	130.027		0.888351	1.79182		640975	895654	0.845961	84.5961	100		19.2899	19.7726		18.202	18.3728	19.1328	18.2914
methyloxopentanoic acid/kLeu or kIle (1)	4.2	C6H10O3	130.063		0.515537	1.23309		45097.9	33868.9	1.15392	100	86.6608		15.4608	15.0477		13.9051	14.8609	14.1909	13.8886
methyloxopentanoic acid/kLeu or kIle (2)	4.6	C6H10O3	130.063		0.633631	1.06906		36351.3	42330.1	0.926692	92.6692	100		15.1497	15.3694		13.7834	14.4416	14.4168	14.3204
Ile/Leu (1)	7.6	C6H13NO2	131.095		1.03184	1.12829		132385	121758	1.04273	100	95.9025		17.0144	16.8937		16.0368	15.9916	15.9781	15.804
Ile/Leu (2)	7.9	C6H13NO2	131.095		1.02816	0.920706		113757	112469	1.00571	100	99.4319		16.7956	16.7792		15.8155	15.7754	15.7183	15.8375
asparagine	10.7	C4H8N2O3	132.054		1.59943	1.0715		1.14975e+06	1.78361e+06	0.802879	80.2879	100		20.1329	20.7664		19.4322	18.7547	19.8153	19.7157
ornithine	3.8	C5H12N2O2	132.09		0.580127	0.353258		132747	577051	0.47963	47.963	100		17.0183	19.1383		15.5727	16.3583	17.2007	18.7019
aspartic acid	11.3	C4H7NO4	133.038		0.558264	0.440751		1.86641e+06	7.41474e+06	0.501713	50.1713	100		20.8318	22.822		19.3509	20.1919	21.1132	22.2951
malic acid	7.6	C4H6O5	134.022		0.843829	1.36048		2.5976e+06	1.06346e+06	1.56288	100	63.9844		21.3088	20.0203		20.1811	20.426	19.2254	18.7813
hypoxanthine	6.5	C5H4N4O	136.039		1.11394	0.833131		2.06943e+06	1.54687e+06	1.15664	100	86.4575		20.9808	20.5609		20.0565	19.9009	19.4232	19.6866
2-aceto-2-hydroxybutanoate or 3-hydroxy-3-methyl-2-oxopentanoate	3	C6H10O4	146.058		0.827351	1.89967		387256	572483	0.822465	82.2465	100		18.5629	19.1269		17.4197	17.6932	18.5167	17.591
glutamine	10.4	C5H10N2O3	146.069		0.873535	2.99857		6.72558e+06	1.25349e+07	0.732494	73.2494	100		22.6812	23.5795		21.5804	21.7755	23.1642	21.58
lysine	13.5	C6H14N2O2	146.106		0.533244	0.129511		1.13868e+06	1.01692e+07	0.334625	33.4625	100		20.1189	23.2777		18.5952	19.5023	20.1531	23.102
glutamic acid	10.5	C5H9NO4	147.053		1.01221	1.27902		1.09887e+08	1.6926e+08	0.80574	80.574	100		26.7114	27.3347		25.7202	25.7027	26.5013	26.1463
2-methylmalate or 2-hydroxyglutarate	7	C5H8O5	148.037		0.94405	1.61844		1.70077e+06	2.73605e+06	0.788426	78.8426	100		20.6978	21.3837		19.6556	19.7387	20.6896	19.995
2,3-dihydroxy-3-methylpentanoate	4.1	C6H12O4	148.074		0.10875	0.173236		1.84539e+06	3.17186e+06	0.762758	76.2758	100		20.8155	21.5969		17.4656	20.6666	18.8372	21.3664
methionine	8.5	C5H11NO2S	149.051		1.13175	0.967971		3.29685e+06	3.89504e+06	0.920012	92.0012	100		21.6527	21.8932		20.7392	20.5606	20.8695	20.9165
pentose	6.4	C5H10O5	150.053		0.683744	0.448614		238427	426163	0.74798	74.798	100		17.8632	18.701		16.563	17.1115	17.0099	18.1664
xanthine	6.7	C5H4N4O2	152.033		1.35843	0.952703		3.01927e+06	2.94379e+06	1.01274	100	98.7421		21.5258	21.4892		20.7299	20.2879	20.4539	20.5238
orotic acid	8.8	C5H4N2O4	156.017		0.458852	0.194412		4.27381e+06	5.69698e+06	0.866134	86.6134	100		22.0271	22.4418		20.3584	21.4823	19.8227	22.1855
dihydroorotate	7	C5H6N2O4	158.033		0.765876	0.31036		2.17552e+07	8.5948e+06	1.59098	100	62.8545		24.3749	23.035		23.1697	23.5545	20.9571	22.6451
phenylalanine	8	C9H11NO2	165.079		1.28191	0.421284		96413.7	166406	0.761175	76.1175	100		16.557	17.3444		15.725	15.3667	15.59	16.8372
phosphoenoylpyruvate	12.5	C3H5O6P	167.982		7.19388	0.917567		3.13785e+06	9.86353e+06	0.564027	56.4027	100		21.5813	23.2337		21.3936	18.5468	22.1703	22.2944
dihydroxyacetone phosphate (triose-P)	12.7	C3H7O6P	169.998		0.860452	0.745106		1.3767e+06	1.0741e+06	1.13214	100	88.3287		20.3928	20.0347		19.2803	19.4971	18.8069	19.2314
3-phosphoglyceraldehyde (triose-P)	13.8	C3H7O6P	169.998		0.38	1.57		200171	59627.8	1.83221	100	54.5788		17.61	15.86		15.8	17.14	15.2	14.5
glycerol(-1- or -2-)phosphate	12.9	C3H9O6P	172.014		0.894201	0.149287		1.20647e+06	6.20669e+06	0.440888	44.0888	100		20.2024	22.5654		19.1194	19.2808	19.6208	22.3647
arginine	13.5	C6H14N4O2	174.112		0.643755	0.359706		6.62713e+06	1.49675e+07	0.665408	66.5408	100		22.66	23.8353		21.3075	21.943	21.9169	23.392
citrulline	11	C6H13N3O3	175.096		1.07938	1.61495		264881	441066	0.77495	77.495	100		18.015	18.7506		17.069	16.9588	18.0553	17.3639
carbamoyl aspartate	8.6	C5H8N2O5	176.043		2.08346	0.541284		8.15199e+06	1.85246e+06	2.09777	100	47.6698		22.9587	20.821		22.3932	21.3342	19.3113	20.1969
(2- or 3-)isopropylmalate	6.7	C7H12O5	176.068		0.197698	0.305182		1.57919e+06	1.47254e+06	1.03558	100	96.5642		20.5908	20.4899		17.9919	20.3305	18.3934	20.1056
glucose (hexose)	9.5	C6H12O6	180.063		0.158229	5.2774		1.12382e+07	420516	5.1696	100	19.3439		23.505	18.5356		20.6331	23.293	18.2853	15.8855
tyrosine	9.6	C9H11NO3	181.074		1.44622	0.2939		129469	501217	0.50824	50.824	100		16.9822	18.9351		15.16	14.6277	16.7967	18.5634
(2- or 3-)phosphoglycerate (1)	13.5	C3H7O7P	185.993		0.487251	0.23684		2.04824e+06	3.37014e+06	0.779591	77.9591	100		20.966	21.6844		19.356	20.3933	19.2997	21.3777
(2- or 3-)phosphoglycerate (2)	18.4	C3H7O7P	185.993		0.762342	0.493746		624939	1.08494e+06	0.758955	75.8955	100		19.2534	20.0492		18.0444	18.4359	18.4521	19.4702
N-acetyl glutamic acid	7	C7H11NO5	189.064		1.15762	0.583574		165897	243044	0.826183	82.6183	100		17.3399	17.8909		16.4416	16.2305	16.4507	17.2277
citrate/isocitrate (1)	10.7	C6H8O7	192.027		0.695155	0.835228		2.02155e+06	2.00128e+06	1.00505	100	99.4974		20.947	20.9325		19.661	20.1856	19.7968	20.0565
citrate/isocitrate (2)	12.1	C6H8O7	192.027		0.621425	0.555367		905544	953222	0.97467	97.467	100		19.7884	19.8625		18.4048	19.0912	18.3767	19.2252
erythrose-4-P	14.8	C4H9O7P	200.009		0.266144	0.461962		40165.5	28199.2	1.19346	100	83.7898		15.2937	14.7834		13.0435	14.9532	13.1213	14.2355
tryptophan	8.5	C11H12N2O2	204.09		1.51144	1.37563		46793.7	51070.1	0.957217	95.7217	100		15.514	15.6402		14.7814	14.1855	14.852	14.3919
pantothenate	5.8	C9H17NO5	219.111		0.890879	0.722404		713745	2.24971e+06	0.56326	56.326	100		19.2802	21.1013		18.1945	18.3612	19.8478	20.3169
pentose-P (1)	13.2	C5H11O8P	230.019		0.345642	1.08827		786804	798343	0.992747	99.2747	100		19.5856	19.6066		17.6247	19.1573	18.6664	18.5443
pentose-P (2)	13.5	C5H11O8P	230.019		0.357501	1.08519		552807	353267	1.25094	100	79.9401		19.0764	18.4304		17.1515	18.6355	17.4882	17.3702
uridine	6.5	C9H12N2O6	244.07		0.287023	0.402998		186687	132299	1.1879	100	84.1823		17.5103	17.0134		15.3455	17.1462	15.2138	16.5249
6-phosphogluconolactone or 2-keto-3-deoxy-6-phosphogluconate	14.6	C6H11O9P	258.014		0.471482	0.651395		60563.3	12999.1	2.15848	100	46.329		15.8862	13.6661		14.2442	15.3289	12.324	12.9424
AICA-riboside (5-aminoimidazole-4-carboxamide riboside)	8	C9H14N4O5	258.096		0.641285	0.512034		240219	859682	0.528609	52.8609	100		17.874	19.7134		16.5182	17.1592	18.1513	19.117
hexose phosphate (1)	14.1	C6H13O9P	260.03		0.302035	0.584006		947934	507665	1.36647	100	73.1812		19.8544	18.9535		17.7464	19.4737	17.514	18.2899
hexose phosphate (2)	14.9	C6H13O9P	260.03		0.195562	0.220948		1.72087e+06	818757	1.44976	100	68.9768		20.7147	19.6431		18.1027	20.457	17.1769	19.3551
glycerate(-1,2- or -1,3-)bisphosphate	12.4	C3H8O10P2	265.959		3.27	1.68		427047	913550	0.683709	68.3709	100		18.7	19.8		18.3	16.6	19.1	18.4
6-phosphogluconate	15.2	C6H13O10P	276.025		0.151677	ND		44929.5	8048.8	2.36265	100	42.3253		15.4554	12.9746		12.5307	15.2516	ND	12.9746
xanthosine	7.6	C10H12N4O6	284.076		ND	1.75625		3650.66	42567.3	0.292852	29.2852	100		11.8339	15.3775		ND	11.8339	14.7272	13.9148
ophthalmic acid	10.5	C11H19N3O6	289.127		1.00862	1.50494		854689	1.57788e+06	0.735982	73.5982	100		19.705	20.5896		18.7112	18.6988	19.8545	19.2648
sedoheptulose 7-phosphate	14.5	C7H15O10P	290.04		0.25245	0.375184		193628	76432.1	1.59164	100	62.8281		17.5629	16.2219		15.2522	17.2382	14.3479	15.7623
argininosuccinate	14.1	C10H18N4O6	290.123		0.583021	0.655734		59494.2	542501	0.331159	33.1159	100		15.8605	19.0493		14.4194	15.1978	17.713	18.3218
GSH (reduced glutathione)	10.5	C10H17N3O6S	307.084		1.18446	0.914122		6.24888e+07	1.41742e+08	0.663974	66.3974	100		25.8971	27.0787		25.014	24.7698	26.0125	26.142
CMP	13.9	C9H14N3O8P	323.052		1.24603	1.04244		783237	1.48407e+06	0.726472	72.6472	100		19.5791	20.5011		18.7291	18.4117	19.5308	19.4708
UMP	12.6	C9H13N2O9P	324.036		1.24266	0.943499		3.01722e+06	5.5062e+06	0.740248	74.0248	100		21.5248	22.3926		20.673	20.3596	21.3501	21.434
cAMP	11.6	C10H12N5O6P	329.053		1.0218	1.27813		68127.5	495699	0.370725	37.0725	100		16.0559	18.9191		18.5089	18.4777	19.3436	18.9896
hexose-1,6-bisphosphate	19.4	C6H14O12P2	339.996		0.473553	1.98222		1.27869e+06	403982	1.77911	100	56.208		20.2862	18.6239		18.6485	19.7269	18.0347	17.0475
cGMP	10.5	C10H12N5O7P	345.047		0.932317	1.07607		453751	930433	0.698339	69.8339	100		18.7915	19.8275		17.7401	17.8412	18.8795	18.7737
AMP	13.2	C10H14N5O7P	347.063		2.15862	1.28389		3.84089e+06	7.01103e+06	0.740159	74.0159	100		21.873	22.7412		21.3238	20.2137	21.9102	21.5497
GMP	14	C10H14N5O8P	363.058		1.61808	2.05667		268695	392812	0.827061	82.7061	100		18.0356	18.5835		17.3414	16.6471	18.0118	16.9715
S-lactoylglutathione	10.9	C13H21N3O8S	379.105		0.97171	1.46178		43896.3	58851.4	0.863646	86.3646	100		15.4218	15.8448		14.401	14.4424	15.0928	14.5451
adenylsuccinic acid (sAMP)	14	C14H18N5O11P	463.074		0.909399	0.461105		103647	49741.1	1.44351	100	69.2756		16.6613	15.6022		15.5912	15.7282	13.9383	15.0551
dTDP-rhamnose	17.4	C16H26N2O15P2	548.081		0.962212	1.01105		1.461e+06	4.07838e+06	0.598523	59.8523	100		20.4785	21.9596		19.4505	19.506	20.9675	20.9516
UDP-hexose	18.3	C15H24N2O17P2	566.055		0.70464	1.09413		2.10635e+06	1.76391e+06	1.09276	100	91.5111		21.0063	20.7503		19.7318	20.2368	19.8138	19.684
UDP-HexNAC	17.5	C17H27N3O17P2	607.082		0.979235	1.53844		825013	1.09588e+06	0.867657	86.7657	100		19.6541	20.0637		18.6388	18.6691	19.3412	18.7197
GSSG (oxidized glutathione)	14.2	C20H32N6O12S2	612.152		0.785924	0.613044		198820	410248	0.696156	69.6156	100		17.6011	18.6461		16.4169	16.7644	17.2504	17.9563
coenzyme A	19.5	C21H36N7O16P3S	767.115		1.11968	0.928162		66790.1	112306	0.771179	77.1179	100		16.0273	16.7771		15.1066	14.9435	15.7223	15.8298
acetyl-CoA	18.6	C23H38N7O17P3S	809.126		0.444636	0.41255		119547	111594	1.03502	100	96.6165		16.86	16.7406		15.16	16.3293	14.9649	16.2423

## Sheet: (4) p-values for relative quant
Metabolite in Figure 4	RT (min.)	elemental composition	neutral 12C monoisotopic mass (amu)		P-value one-way ANOVA between wt and ∆ycgM in mid log (M) (footnote 14)	P-value one-way ANOVA between wt and ∆ycgM in early stationary (S) (footnote 14)
3-phosphoglyceraldehyde (triose-P)	13.8	C3H7O6P	169.998		0.0033	0.000107
6-phosphogluconate	15.2	C6H13O10P	276.025		0.0049	–
6-phosphogluconolactone or 2-keto-3-deoxy-6-phosphogluconate	14.6	C6H11O9P	258.014		0.0009	0.0011
acetate	11.4	C2H4O2	60.0211		0.0323	0.7227
acetyl-CoA	18.6	C23H38N7O17P3S	809.126		0.0114	0.0052
aminobutyric acid	8.5	C4H9NO2	103.063		0.0004	0.0021
asparagine	10.7	C4H8N2O3	132.054		0.1066	0.0056
aspartic acid	11.3	C4H7NO4	133.038		0.000148	1.4e-05
citrate/isocitrate (1)	10.7	C6H8O7	192.027		3.19e-06	0.0001
citrate/isocitrate (2)	12.1	C6H8O7	192.027		6.93e-05	0.0907
dihydroxyacetone phosphate (triose-P)	12.7	C3H7O6P	169.998		0.4808	3.57e-05
erythrose-4-P (tetrose)	14.8	C4H9O7P	200.009		0.0002	0.4006
fructose-1,6-bisphosphate	19.4	C6H14O12P2	339.996		7.09e-05	0.0002
fumarate	6.5	C4H4O4	116.011		0.0007	0.2739
glutamic acid	10.5	C5H9NO4	147.053		0.099	0.0014
glutamine	10.4	C5H10N2O3	146.069		0.2881	7.94e-05
glycerate-1,3-bisphosphate	12.4	C3H8O10P2	265.959		0.0825	0.6956
glucose (hexose)	9.5	C6H12O6	180.063		2.44e-07	0.001
hexose phosphate (1)	14.1	C6H13O9P	260.03		4.93e-07	0.0015
hexose phosphate (2)	14.9	C6H13O9P	260.03		1.08e-10	1.3e-05
malic acid	7.6	C4H6O5	134.022		0.373	0.1359
pentose-P (1)	13.2	C5H11O8P	230.019		1.52e-09	0.0898
pentose-P (2)	13.5	C5H11O8P	230.019		1.52e-09	0.0898
phosphoenoylpyruvate	12.5	C3H5O6P	167.982		1.45e-07	0.5384
phosphoglycerate (1)	13.5	C3H7O7P	185.993		0.6952	7.99e-05
phosphoglycerate (2)	18.4	C3H7O7P	185.993		0.0812	6.21e-06
pyruvic acid	5.2	C3H4O3	88.0161		1.46e-07	0.0032
sedoheptulose 7-phosphate	14.5	C7H15O10P	290.04		2.09e-11	0.0019
succinate	6.3	C4H6O4	118.027		1.8e-05	0.0003

## Sheet: (5) GNPS annot pos mode MS2
SpectrumID (see footnote 15)	Compound_Name	Precursor_MZ	RT_Query (min.)	molecular_formula	Adduct	MQScore	SharedPeaks	Ion_Source	Instrument	Compound_Source	PI	Data_Collector	Adduct	ExactMass	Charge	CAS_Number	Pubmed_ID	Smiles	INCHI	INCHI_AUX	Library_Class	IonMode	UpdateWorkflowName	LibraryQualityString	#Scan#	SpectrumFile	LibraryName	MQScore	Organism	TIC_Query	RT_Query (s)	RT_Query (min.)	MZErrorPPM	SharedPeaks	MassDiff	LibMZ	SpecMZ	SpecCharge	FileScanUniqueID	NumberHits	tags	MoleculeExplorerDatasets	MoleculeExplorerFiles	molecular_formula	InChIKey	InChIKey-Planar	superclass	class	subclass
CCMSLIB00000215997	Massbank:KNA00006 4-Aminobutanoate|4-Aminobutanoic acid|4-Aminobutyrate|4-Aminobutyric acid|gamma-Aminobutyric acid	104.07	12.3247	C4H9NO2	[M+H]	0.804351	2	ESI	LC-ESI-ITFT	Isolated	Putative Massbank Match	Massbank	[M+H]	0	1	56-12-2	N/A	NCCCC(O)=O	1S/C4H9NO2/c5-3-1-2-4(6)7/h1-3,5H2,(H,6,7)	N/A	3	Positive	UPDATE-SINGLE-ANNOTATED-BRONZE	Bronze	335	specs_ms.pklbin	lib-00046.mgf	0.804351	MASSBANK	4896.43	739.485	12.3247	250687	2	26.089	104.07	130.159	0	spectra/specs_ms.pklbin335	1		0	0	C4H9NO2	BTCSSZJGUNDROE-UHFFFAOYSA-N	BTCSSZJGUNDROE	Organic acids and derivatives	Carboxylic acids and derivatives	Amino acids, peptides, and analogues
CCMSLIB00006680674	ALPHA-AMINOBUTYRIC ACID	104.071	2.51117	C4H9NO2	M+H	0.739335	2	ESI	qTof	isolated	MoNA	MoNA:MoNA033108	M+H	0	1	N/A	N/A	CC[C@H](C(=O)O)N	"InChI=1S/C4H9NO2/c1-2-3(5)4(6)7/h3H,2,5H2,1H3,(H,6,7)/t3-/m1/s1"	N/A	3	positive	UPDATE-SINGLE-ANNOTATED-BRONZE	Bronze	813	specs_ms.pklbin	lib-00003.mgf	0.739335	MONA	17563.4	150.67	2.51117	788673	2	82.078	104.071	186.149	1	spectra/specs_ms.pklbin813	1		0	0	C4H9NO2	QWCKQJZIFLGMSD-GSVOUGTGSA-N	QWCKQJZIFLGMSD	Organic acids and derivatives	Carboxylic acids and derivatives	Amino acids, peptides, and analogues
CCMSLIB00006678993	SERINE	106.05	10.7257	C3H7NO3	M+H	0.95791	3	ESI	Orbitrap	isolated	MoNA	MoNA:MoNA038558	M+H	0	1	N/A	N/A	C([C@@H](C(=O)O)N)O	"InChI=1S/C3H7NO3/c4-2(1-5)3(6)7/h2,5H,1,4H2,(H,6,7)/t2-/m0/s1"	N/A	3	positive	UPDATE-SINGLE-ANNOTATED-BRONZE	Bronze	110	specs_ms.pklbin	lib-00003.mgf	0.95791	MONA	2000	643.541	10.7257	0	3	0	106.05	106.05	0	spectra/specs_ms.pklbin110	1		0	0	C3H7NO3	MTCFGRXMJLQNBG-REOHCLBHSA-N	MTCFGRXMJLQNBG	Organic acids and derivatives	Carboxylic acids and derivatives	Amino acids, peptides, and analogues
CCMSLIB00005883831	DIHYDROURACIL - 70.0 eV	115.05	20.54	C4H6N2O2	M+H	0.787429	5	ESI	Orbitrap	Isolated	Madeleine Ernst	Anna Abrahamsson	M+H	0	1	504-07-4	N/A	O=C1CCNC(=O)N1	InChI=1S/C4H6N2O2/c7-3-1-2-5-4(8)6-3/h1-2H2,(H2,5,6,7,8)	N/A	1	Positive	UPDATE-SINGLE-ANNOTATED-GOLD	Gold	137	specs_ms.pklbin	lib-00042.mgf	0.787429	GNPS-LIBRARY	4978.97	1232.4	20.54	17418.6	5	2.00401	115.05	113.046	0	spectra/specs_ms.pklbin137	1		0	0	C4H6N2O2	OIVLITBTBDPEFK-UHFFFAOYSA-N	OIVLITBTBDPEFK	Organoheterocyclic compounds	Diazines	Pyrimidines and pyrimidine derivatives
CCMSLIB00000577907	"5,6-DIHYDROURACIL"	115.05	8.08	C4H6N2O2	M+H	0.742519	4	LC-ESI	Q-Exactive Plus	Commercial standard	Alexandrov Theodore	Prasad	M+H	114.043	0	504-07-4	649	C1CNC(=O)NC1=O	InChI=1S/C4H6N2O2/c7-3-1-2-5-4(8)6-3/h1-2H2,(H2,5,6,7,8)	N/A	1	Positive	UPDATE-SINGLE-ANNOTATED-GOLD	Gold	145	specs_ms.pklbin	lib-00025.mgf	0.742519	GNPS-EMBL-MCF	2877.63	484.8	8.08	8335.5	4	0.959	115.05	114.091	0	spectra/specs_ms.pklbin145	1		0	0	C4H6N2O2	OIVLITBTBDPEFK-UHFFFAOYSA-N	OIVLITBTBDPEFK	Organoheterocyclic compounds	Diazines	Pyrimidines and pyrimidine derivatives
CCMSLIB00000479741	Threonine	120.071	9.85973	N/A	M+H	0.988485	6	DI-ESI	qTof	Commercial	Alexandrov Theodore	Prasad	M+H	119.058	1	72-19-5	6288	N/A	"InChI=1S/C4H9NO3/c1-2(6)3(5)4(7)8/h2-3,6H,5H2,1H3,(H,7,8)/t2-,3+/m1/s1"	AYFVYJQAPQTCCC-GBXIJSLDSA-N	1	Positive	UPDATE-SINGLE-ANNOTATED-GOLD	Gold	173	specs_ms.pklbin	lib-00025.mgf	0.988485	GNPS-EMBL-MCF	6989.62	591.584	9.85973	258.166	6	0.0309982	120.071	120.102	0	spectra/specs_ms.pklbin173	1		0	0	N/A	N/A	N/A	N/A	N/A	N/A
CCMSLIB00000221510	Massbank:MT000105 Threonine	120.1	0.875602	C4H9NO3	[M+H]+	0.679072	2	ESI	LC-ESI-IT	Isolated	Putative Massbank Match	Massbank	[M+H]+	0	1	72-19-5	N/A	CC(O)C(N)C(O)=O	1S/C4H9NO3/c1-2(6)3(5)4(7)8/h2-3,6H,5H2,1H3,(H,7,8)/t2-,3+/m1/s1	N/A	3	Positive	UPDATE-SINGLE-ANNOTATED-BRONZE	Bronze	182	specs_ms.pklbin	lib-00046.mgf	0.679072	MASSBANK	23482.8	52.5361	0.875602	15537.1	2	1.866	120.1	121.966	0	spectra/specs_ms.pklbin182	1		0	0	C4H9NO3	AYFVYJQAPQTCCC-UHFFFAOYSA-N	AYFVYJQAPQTCCC	Organic acids and derivatives	Carboxylic acids and derivatives	Amino acids, peptides, and analogues
CCMSLIB00000221510	Massbank:MT000105 Threonine	120.1	3.85862	C4H9NO3	[M+H]+	0.646576	2	ESI	LC-ESI-IT	Isolated	Putative Massbank Match	Massbank	[M+H]+	0	1	72-19-5	N/A	CC(O)C(N)C(O)=O	1S/C4H9NO3/c1-2(6)3(5)4(7)8/h2-3,6H,5H2,1H3,(H,7,8)/t2-,3+/m1/s1	N/A	3	Positive	UPDATE-SINGLE-ANNOTATED-BRONZE	Bronze	198	specs_ms.pklbin	lib-00046.mgf	0.646576	MASSBANK	2920.87	231.517	3.85862	16411.3	2	1.971	120.1	122.071	0	spectra/specs_ms.pklbin198	1		0	0	C4H9NO3	AYFVYJQAPQTCCC-UHFFFAOYSA-N	AYFVYJQAPQTCCC	Organic acids and derivatives	Carboxylic acids and derivatives	Amino acids, peptides, and analogues
CCMSLIB00006678898	PYROGLUTAMIC ACID	128.035	11.3564	C5H7NO3	M-H	0.920747	2	ESI	Orbitrap	isolated	MoNA	MoNA:MoNA038383	M-H	0	1	N/A	N/A	C1CC(=NC1C(=O)O)O	"InChI=1S/C5H7NO3/c7-4-2-1-3(6-4)5(8)9/h3H,1-2H2,(H,6,7)(H,8,9)"	N/A	3	negative	UPDATE-SINGLE-ANNOTATED-BRONZE	Bronze	324	specs_ms.pklbin	lib-00003.mgf	0.920747	MONA	2000	681.383	11.3564	281.138	2	0.0359955	128.035	128.071	0	spectra/specs_ms.pklbin324	1		0	0	C5H7NO3	ODHCTXKNWHHXJC-UHFFFAOYSA-N	ODHCTXKNWHHXJC	Organic acids and derivatives	Carboxylic acids and derivatives	Amino acids, peptides, and analogues
CCMSLIB00006678678	PYROGLUTAMIC ACID	128.035	8.24597	C5H7NO3	M-H	0.83311	2	ESI	Orbitrap	isolated	MoNA	MoNA:MoNA037819	M-H	0	1	N/A	N/A	C1CC(=N[C@@H]1C(=O)O)O	"InChI=1S/C5H7NO3/c7-4-2-1-3(6-4)5(8)9/h3H,1-2H2,(H,6,7)(H,8,9)/t3-/m0/s1"	N/A	3	negative	UPDATE-SINGLE-ANNOTATED-BRONZE	Bronze	156	specs_ms.pklbin	lib-00003.mgf	0.83311	MONA	18490.3	494.758	8.24597	93443.2	2	11.964	128.035	116.071	0	spectra/specs_ms.pklbin156	1		0	0	C5H7NO3	ODHCTXKNWHHXJC-VKHMYHEASA-N	ODHCTXKNWHHXJC	Organic acids and derivatives	Carboxylic acids and derivatives	Amino acids, peptides, and analogues
CCMSLIB00005883940	LEUCINE - 30.00 eV	132.102	7.20748	C6H13NO2	M+H	0.9524	2	ESI	Orbitrap	Isolated	Madeleine Ernst	Anna Abrahamsson	M+H	0	1	328-39-2	N/A	CC(C)C[C@H](N)C(O)=O	InChI=1S/C6H13NO2/c1-4(2)3-5(7)6(8)9/h4-5H,3,7H2,1-2H3,(H,8,9)/t5-/m0/s1	N/A	1	Positive	UPDATE-SINGLE-ANNOTATED-GOLD	Gold	362	specs_ms.pklbin	lib-00042.mgf	0.9524	GNPS-LIBRARY	1995.75	432.449	7.20748	14905.1	2	1.96899	132.102	134.071	0	spectra/specs_ms.pklbin362	1		0	0	C6H13NO2	ROHFNLRQFUQHCH-YFKPBYRVSA-N	ROHFNLRQFUQHCH	Organic acids and derivatives	Carboxylic acids and derivatives	Amino acids, peptides, and analogues
CCMSLIB00003740031	Isoleucine	132.102	12.964	C6H13NO2	M+H	0.91338	3	LC-ESI	Orbitrap	Commercial	Tie-Jun Ling	Jing-Jing Wang	M+H	0	1			CCC(C)C(C(=O)O)N	InChI=1S/C6H13NO2/c1-3-4(2)5(7)6(8)9/h4-5H,3,7H2,1-2H3,(H,8,9)		3	Positive	UPDATE-SINGLE-ANNOTATED-BRONZE	Bronze	527	specs_ms.pklbin	lib-00042.mgf	0.91338	GNPS-LIBRARY	14776.5	777.839	12.964	181488	3	23.975	132.102	156.077	0	spectra/specs_ms.pklbin527	1		0	0	C6H13NO2	AGPKZVBTJJNPAG-UHFFFAOYSA-N	AGPKZVBTJJNPAG	Organic acids and derivatives	Carboxylic acids and derivatives	Amino acids, peptides, and analogues
CCMSLIB00006682834	ISOLEUCINE	132.102	1.88148	C6H13NO2	M+H	0.738619	4	ESI	qTof	isolated	MoNA	MoNA:MoNA036035	M+H	0	1	N/A	N/A	CC[C@H](C)[C@@H](C(=O)O)N	"InChI=1S/C6H13NO2/c1-3-4(2)5(7)6(8)9/h4-5H,3,7H2,1-2H3,(H,8,9)/t4-,5-/m0/s1"	N/A	3	positive	UPDATE-SINGLE-ANNOTATED-BRONZE	Bronze	958	specs_ms.pklbin	lib-00003.mgf	0.738619	MONA	3575.67	112.889	1.88148	499970	4	66.047	132.102	198.149	1	spectra/specs_ms.pklbin958	1		0	0	C6H13NO2	AGPKZVBTJJNPAG-WHFBIAKZSA-N	AGPKZVBTJJNPAG	Organic acids and derivatives	Carboxylic acids and derivatives	Amino acids, peptides, and analogues
CCMSLIB00006682015	LEUCINE	132.102	4.61795	C6H13NO2	M+H	0.692645	2	ESI	qTof	isolated	MoNA	MoNA:MoNA032618	M+H	0	1	N/A	N/A	CC(C)C[C@@H](C(=O)O)N	"InChI=1S/C6H13NO2/c1-4(2)3-5(7)6(8)9/h4-5H,3,7H2,1-2H3,(H,8,9)/t5-/m0/s1"	N/A	3	positive	UPDATE-SINGLE-ANNOTATED-BRONZE	Bronze	1132	specs_ms.pklbin	lib-00003.mgf	0.692645	MONA	5597.6	277.077	4.61795	597076	2	78.875	132.102	210.977	1	spectra/specs_ms.pklbin1132	1		0	0	C6H13NO2	ROHFNLRQFUQHCH-YFKPBYRVSA-N	ROHFNLRQFUQHCH	Organic acids and derivatives	Carboxylic acids and derivatives	Amino acids, peptides, and analogues
CCMSLIB00005738721	Massbank:RP001501 L-Asparagine|(2S)-2,4-diamino-4-oxobutanoic acid	133.061	7.94937	C4H8N2O3	M+H	0.811091	3	ESI	qTof	Isolated	Massbank	Massbank	M+H	0	1	70-47-3	N/A	C([C@@H](C(=O)O)N)C(=N)O	1S/C4H8N2O3/c5-2(4(8)9)1-3(6)7/h2H,1,5H2,(H2,6,7)(H,8,9)/t2-/m0/s1	N/A	3	Positive	UPDATE-SINGLE-ANNOTATED-BRONZE	Bronze	349	specs_ms.pklbin	lib-00046.mgf	0.811091	MASSBANK	6721.7	476.962	7.94937	217.997	3	0.029007	133.061	133.032	0	spectra/specs_ms.pklbin349	1		0	0	C4H8N2O3	DCXYFEDJOCDNAF-REOHCLBHSA-N	DCXYFEDJOCDNAF	Organic acids and derivatives	Carboxylic acids and derivatives	Amino acids, peptides, and analogues
CCMSLIB00004694312	Ornithine	133.097	9.02812	C5H12N2O2	[M+H]+	0.957493	4	N/A	ESI-QFT	isolated	MoNA	MoNA:VF-NPL-QEHF003249	[M+H]+	0	1	N/A	N/A	NCCCC(N)C(=O)O	InChI=1S/C5H12N2O2/c6-3-1-2-4(7)5(8)9/h4H,1-3,6-7H2,(H,8,9)	N/A	3	positive	UPDATE-SINGLE-ANNOTATED-BRONZE	Bronze	676	specs_ms.pklbin	lib-00003.mgf	0.957493	MONA	4938.61	541.687	9.02812	300488	4	39.994	133.097	173.091	0	spectra/specs_ms.pklbin676	1		0	0	C5H12N2O2	AHLPHDHHMVZTML-UHFFFAOYSA-N	AHLPHDHHMVZTML	Organic acids and derivatives	Carboxylic acids and derivatives	Amino acids, peptides, and analogues
CCMSLIB00004694312	Ornithine	133.097	6.46748	C5H12N2O2	[M+H]+	0.931477	2	N/A	ESI-QFT	isolated	MoNA	MoNA:VF-NPL-QEHF003249	[M+H]+	0	1	N/A	N/A	NCCCC(N)C(=O)O	InChI=1S/C5H12N2O2/c6-3-1-2-4(7)5(8)9/h4H,1-3,6-7H2,(H,8,9)	N/A	3	positive	UPDATE-SINGLE-ANNOTATED-BRONZE	Bronze	1348	specs_ms.pklbin	lib-00003.mgf	0.931477	MONA	2885.44	388.049	6.46748	721714	2	96.058	133.097	229.155	1	spectra/specs_ms.pklbin1348	1		0	0	C5H12N2O2	AHLPHDHHMVZTML-UHFFFAOYSA-N	AHLPHDHHMVZTML	Organic acids and derivatives	Carboxylic acids and derivatives	Amino acids, peptides, and analogues
CCMSLIB00006113175	L-(+)-Aspartic acid - 40.0 eV	134.045	7.36382	C4H7NO4	M+H	0.959102	3	ESI	Orbitrap	Isolated	PI	Data Collector	M+H	0	1		N/A	C([C@@H](C(=O)O)N)C(=O)O	InChI=1S/C4H7NO4/c5-2(4(8)9)1-3(6)7/h2H,1,5H2,(H,6,7)(H,8,9)/t2-/m0/s1	N/A	1	Positive	UPDATE-SINGLE-ANNOTATED-GOLD	Gold	358	specs_ms.pklbin	lib-00034.mgf	0.959102	BIRMINGHAM-UHPLC-MS-POS	28343.3	441.829	7.36382	113.947	3	0.015274	134.045	134.06	0	spectra/specs_ms.pklbin358	1		0	0	C4H7NO4	CKLJMWTZIZZHCS-REOHCLBHSA-N	CKLJMWTZIZZHCS	Organic acids and derivatives	Carboxylic acids and derivatives	Amino acids, peptides, and analogues
CCMSLIB00000577902	L-ASPARTATE	134.05	8.48013	C4H7NO4	M+H	0.964934	4	LC-ESI	Q-Exactive Plus	Commercial standard	Alexandrov Theodore	Prasad	M+H	133.038	0	56-84-8	5960	C(C(C(=O)O)N)C(=O)O	InChI=1S/C4H7NO4/c5-2(4(8)9)1-3(6)7/h2H,1,5H2,(H,6,7)(H,8,9)	N/A	1	Positive	UPDATE-SINGLE-ANNOTATED-GOLD	Gold	368	specs_ms.pklbin	lib-00025.mgf	0.964934	GNPS-EMBL-MCF	6858.77	508.808	8.48013	7527.06	4	1.009	134.05	135.059	0	spectra/specs_ms.pklbin368	1		0	0	C4H7NO4	CKLJMWTZIZZHCS-UHFFFAOYSA-N	CKLJMWTZIZZHCS	Organic acids and derivatives	Carboxylic acids and derivatives	Amino acids, peptides, and analogues
CCMSLIB00005738375	Massbank:RP001303 L-Glutamine|(2S)-5-amino-2-azaniumyl-5-oxopentanoate	147.076	10.3161	C5H10N2O3	M+H	0.959438	3	ESI	qTof	Isolated	Massbank	Massbank	M+H	0	1	56-85-9	N/A	C(CC(=N)O)[C@@H](C(=O)O)N	1S/C5H10N2O3/c6-3(5(9)10)1-2-4(7)8/h3H,1-2,6H2,(H2,7,8)(H,9,10)/t3-/m0/s1	N/A	3	Positive	UPDATE-SINGLE-ANNOTATED-BRONZE	Bronze	339	specs_ms.pklbin	lib-00046.mgf	0.959438	MASSBANK	15979.5	618.968	10.3161	109046	3	16.038	147.076	131.038	0	spectra/specs_ms.pklbin339	1		0	0	C5H10N2O3	ZDXPYRJPNDTMRX-VKHMYHEASA-N	ZDXPYRJPNDTMRX	Organic acids and derivatives	Carboxylic acids and derivatives	Amino acids, peptides, and analogues
CCMSLIB00006119912	L-(+)-glutamine - 30.0 eV	147.076	7.73877	C5H10N2O3	M+H	0.643359	2	ESI	Orbitrap	Isolated	PI	Data Collector	M+H	0	1		N/A	C(CC(=N)O)[C@@H](C(=O)O)N	InChI=1S/C5H10N2O3/c6-3(5(9)10)1-2-4(7)8/h3H,1-2,6H2,(H2,7,8)(H,9,10)/t3-/m0/s1	N/A	1	Positive	UPDATE-SINGLE-ANNOTATED-GOLD	Gold	503	specs_ms.pklbin	lib-00034.mgf	0.643359	BIRMINGHAM-UHPLC-MS-POS	23576.5	464.326	7.73877	53806.8	2	7.91371	147.076	154.99	0	spectra/specs_ms.pklbin503	1		0	0	C5H10N2O3	ZDXPYRJPNDTMRX-VKHMYHEASA-N	ZDXPYRJPNDTMRX	Organic acids and derivatives	Carboxylic acids and derivatives	Amino acids, peptides, and analogues
CCMSLIB00006679637	GLUTAMINE	147.076	10.186	C5H10N2O3	M+H	0.602675	3	ESI	Orbitrap	isolated	MoNA	MoNA:MoNA038481	M+H	0	1	N/A	N/A	C(CC(=N)O)[C@@H](C(=O)O)N	"InChI=1S/C5H10N2O3/c6-3(5(9)10)1-2-4(7)8/h3H,1-2,6H2,(H2,7,8)(H,9,10)/t3-/m0/s1"	N/A	3	positive	UPDATE-SINGLE-ANNOTATED-BRONZE	Bronze	468	specs_ms.pklbin	lib-00003.mgf	0.602675	MONA	9977.27	611.158	10.186	13639.2	3	2.006	147.076	149.082	0	spectra/specs_ms.pklbin468	1		0	0	C5H10N2O3	ZDXPYRJPNDTMRX-VKHMYHEASA-N	ZDXPYRJPNDTMRX	Organic acids and derivatives	Carboxylic acids and derivatives	Amino acids, peptides, and analogues
CCMSLIB00000222993	Massbank:PR100163 L-Glutamine|Q|Gln|L-Glutamic acid 5-amide|(S)-2,5-Diamino-5-oxopentanoic acid|L-2-Aminoglutaramic acid|Levoglutamide|Cebrogen|Glumin	147.077	10.4962	C5H10N2O3	[M+H]+	0.954968	2	ESI	LC-ESI-QTOF	Isolated	Putative Massbank Match	Massbank	[M+H]+	0	1	56-85-9	N/A	NC(=O)CC[C@H](N)C(O)=O	1S/C5H10N2O3/c6-3(5(9)10)1-2-4(7)8/h3H,1-2,6H2,(H2,7,8)(H,9,10)/t3-/m0/s1	N/A	3	Positive	UPDATE-SINGLE-ANNOTATED-BRONZE	Bronze	644	specs_ms.pklbin	lib-00046.mgf	0.954968	MASSBANK	5988.42	629.773	10.4962	163173	2	23.999	147.077	171.076	0	spectra/specs_ms.pklbin644	1		0	0	C5H10N2O3	ZDXPYRJPNDTMRX-VKHMYHEASA-N	ZDXPYRJPNDTMRX	Organic acids and derivatives	Carboxylic acids and derivatives	Amino acids, peptides, and analogues
CCMSLIB00005755784	Massbank:PT102730 L-Glutamic acid 5-amide|Levoglutamide|Cebrogen|L-2-Aminoglutaramic acid|Q|(2S)-2,5-diamino-5-oxopentanoic acid|Glumin|(S)-2,5-Diamino-5-oxopentanoic acid|L-Glutamine|Gln	147.077	10.4168	C5H10N2O3	M+H	0.94293	2	ESI	qTof	Isolated	Massbank	Massbank	M+H	0	1	56-85-9	N/A	C(CC(=O)N)C(C(=O)O)N	1S/C5H10N2O3/c6-3(5(9)10)1-2-4(7)8/h3H,1-2,6H2,(H2,7,8)(H,9,10)	N/A	3	Positive	UPDATE-SINGLE-ANNOTATED-BRONZE	Bronze	640	specs_ms.pklbin	lib-00046.mgf	0.94293	MASSBANK	7998.08	625.008	10.4168	156143	2	22.965	147.077	170.042	0	spectra/specs_ms.pklbin640	1		0	0	C5H10N2O3	ZDXPYRJPNDTMRX-UHFFFAOYSA-N	ZDXPYRJPNDTMRX	Organic acids and derivatives	Carboxylic acids and derivatives	Amino acids, peptides, and analogues
CCMSLIB00000222993	Massbank:PR100163 L-Glutamine|Q|Gln|L-Glutamic acid 5-amide|(S)-2,5-Diamino-5-oxopentanoic acid|L-2-Aminoglutaramic acid|Levoglutamide|Cebrogen|Glumin	147.077	10.5873	C5H10N2O3	[M+H]+	0.923626	2	ESI	LC-ESI-QTOF	Isolated	Putative Massbank Match	Massbank	[M+H]+	0	1	56-85-9	N/A	NC(=O)CC[C@H](N)C(O)=O	1S/C5H10N2O3/c6-3(5(9)10)1-2-4(7)8/h3H,1-2,6H2,(H2,7,8)(H,9,10)/t3-/m0/s1	N/A	3	Positive	UPDATE-SINGLE-ANNOTATED-BRONZE	Bronze	643	specs_ms.pklbin	lib-00046.mgf	0.923626	MASSBANK	3985.79	635.237	10.5873	162772	2	23.94	147.077	171.017	0	spectra/specs_ms.pklbin643	1		0	0	C5H10N2O3	ZDXPYRJPNDTMRX-VKHMYHEASA-N	ZDXPYRJPNDTMRX	Organic acids and derivatives	Carboxylic acids and derivatives	Amino acids, peptides, and analogues
CCMSLIB00000222993	Massbank:PR100163 L-Glutamine|Q|Gln|L-Glutamic acid 5-amide|(S)-2,5-Diamino-5-oxopentanoic acid|L-2-Aminoglutaramic acid|Levoglutamide|Cebrogen|Glumin	147.077	10.2674	C5H10N2O3	[M+H]+	0.875262	2	ESI	LC-ESI-QTOF	Isolated	Putative Massbank Match	Massbank	[M+H]+	0	1	56-85-9	N/A	NC(=O)CC[C@H](N)C(O)=O	1S/C5H10N2O3/c6-3(5(9)10)1-2-4(7)8/h3H,1-2,6H2,(H2,7,8)(H,9,10)/t3-/m0/s1	N/A	3	Positive	UPDATE-SINGLE-ANNOTATED-BRONZE	Bronze	637	specs_ms.pklbin	lib-00046.mgf	0.875262	MASSBANK	14562.6	616.042	10.2674	149452	2	21.981	147.077	169.058	1	spectra/specs_ms.pklbin637	1		0	0	C5H10N2O3	ZDXPYRJPNDTMRX-VKHMYHEASA-N	ZDXPYRJPNDTMRX	Organic acids and derivatives	Carboxylic acids and derivatives	Amino acids, peptides, and analogues
CCMSLIB00005738341	Massbank:RP001101 L-Lysine	147.113	12.8204	C6H14N2O2	M+H	0.930157	3	ESI	qTof	Isolated	Massbank	Massbank	M+H	0	1	56-87-1	N/A	C(CCN)C[C@@H](C(=O)O)N	1S/C6H14N2O2/c7-4-2-1-3-5(8)6(9)10/h5H,1-4,7-8H2,(H,9,10)/t5-/m0/s1	N/A	3	Positive	UPDATE-SINGLE-ANNOTATED-BRONZE	Bronze	463	specs_ms.pklbin	lib-00046.mgf	0.930157	MASSBANK	8995.66	769.223	12.8204	12983.1	3	1.90999	147.113	149.023	0	spectra/specs_ms.pklbin463	1		0	0	C6H14N2O2	KDXKERNSBIXSRK-YFKPBYRVSA-N	KDXKERNSBIXSRK	Organic acids and derivatives	Carboxylic acids and derivatives	Amino acids, peptides, and analogues
CCMSLIB00006679738	LYSINE	147.113	0.0723523	C6H14N2O2	M+H	0.869923	5	ESI	Orbitrap	isolated	MoNA	MoNA:MoNA038480	M+H	0	1	N/A	N/A	C(CCN)C[C@@H](C(=O)O)N	"InChI=1S/C6H14N2O2/c7-4-2-1-3-5(8)6(9)10/h5H,1-4,7-8H2,(H,9,10)/t5-/m0/s1"	N/A	3	positive	UPDATE-SINGLE-ANNOTATED-BRONZE	Bronze	458	specs_ms.pklbin	lib-00003.mgf	0.869923	MONA	74873	4.34114	0.0723523	6620.75	5	0.973999	147.113	148.087	0	spectra/specs_ms.pklbin458	1		0	0	C6H14N2O2	KDXKERNSBIXSRK-YFKPBYRVSA-N	KDXKERNSBIXSRK	Organic acids and derivatives	Carboxylic acids and derivatives	Amino acids, peptides, and analogues
CCMSLIB00006679738	LYSINE	147.113	4.28217	C6H14N2O2	M+H	0.854227	4	ESI	Orbitrap	isolated	MoNA	MoNA:MoNA038480	M+H	0	1	N/A	N/A	C(CCN)C[C@@H](C(=O)O)N	"InChI=1S/C6H14N2O2/c7-4-2-1-3-5(8)6(9)10/h5H,1-4,7-8H2,(H,9,10)/t5-/m0/s1"	N/A	3	positive	UPDATE-SINGLE-ANNOTATED-BRONZE	Bronze	452	specs_ms.pklbin	lib-00003.mgf	0.854227	MONA	85987.1	256.93	4.28217	5913.79	4	0.869995	147.113	147.983	0	spectra/specs_ms.pklbin452	1		0	0	C6H14N2O2	KDXKERNSBIXSRK-YFKPBYRVSA-N	KDXKERNSBIXSRK	Organic acids and derivatives	Carboxylic acids and derivatives	Amino acids, peptides, and analogues
CCMSLIB00005883840	L-LYSINE - 40.0 eV	147.113	13.0722	C6H14N2O2	M+H	0.813947	3	ESI	Orbitrap	Isolated	Madeleine Ernst	Anna Abrahamsson	M+H	0	1	56-87-1	N/A	NCCCC[C@H](N)C(O)=O	InChI=1S/C6H14N2O2/c7-4-2-1-3-5(8)6(9)10/h5H,1-4,7-8H2,(H,9,10)/t5-/m0/s1	N/A	1	Positive	UPDATE-SINGLE-ANNOTATED-GOLD	Gold	354	specs_ms.pklbin	lib-00042.mgf	0.813947	GNPS-LIBRARY	3839.9	784.333	13.0722	95273.7	3	14.016	147.113	133.097	0	spectra/specs_ms.pklbin354	1		0	0	C6H14N2O2	KDXKERNSBIXSRK-YFKPBYRVSA-N	KDXKERNSBIXSRK	Organic acids and derivatives	Carboxylic acids and derivatives	Amino acids, peptides, and analogues
CCMSLIB00006679738	LYSINE	147.113	12.8244	C6H14N2O2	M+H	0.764824	3	ESI	Orbitrap	isolated	MoNA	MoNA:MoNA038480	M+H	0	1	N/A	N/A	C(CCN)C[C@@H](C(=O)O)N	"InChI=1S/C6H14N2O2/c7-4-2-1-3-5(8)6(9)10/h5H,1-4,7-8H2,(H,9,10)/t5-/m0/s1"	N/A	3	positive	UPDATE-SINGLE-ANNOTATED-BRONZE	Bronze	449	specs_ms.pklbin	lib-00003.mgf	0.764824	MONA	4653.32	769.461	12.8244	258.37	3	0.0380096	147.113	147.075	0	spectra/specs_ms.pklbin449	1		0	0	C6H14N2O2	KDXKERNSBIXSRK-YFKPBYRVSA-N	KDXKERNSBIXSRK	Organic acids and derivatives	Carboxylic acids and derivatives	Amino acids, peptides, and analogues
CCMSLIB00006679738	LYSINE	147.113	9.196	C6H14N2O2	M+H	0.680309	3	ESI	Orbitrap	isolated	MoNA	MoNA:MoNA038480	M+H	0	1	N/A	N/A	C(CCN)C[C@@H](C(=O)O)N	"InChI=1S/C6H14N2O2/c7-4-2-1-3-5(8)6(9)10/h5H,1-4,7-8H2,(H,9,10)/t5-/m0/s1"	N/A	3	positive	UPDATE-SINGLE-ANNOTATED-BRONZE	Bronze	447	specs_ms.pklbin	lib-00003.mgf	0.680309	MONA	2000	551.76	9.196	469.029	3	0.0690002	147.113	147.044	0	spectra/specs_ms.pklbin447	1		0	0	C6H14N2O2	KDXKERNSBIXSRK-YFKPBYRVSA-N	KDXKERNSBIXSRK	Organic acids and derivatives	Carboxylic acids and derivatives	Amino acids, peptides, and analogues
CCMSLIB00006679493	GLUTAMIC ACID	148.06	10.4312	C5H9NO4	M+H	0.996991	5	ESI	Orbitrap	isolated	MoNA	MoNA:MoNA037232	M+H	0	1	N/A	N/A	C(CC(=O)O)[C@@H](C(=O)O)N	"InChI=1S/C5H9NO4/c6-3(5(9)10)1-2-4(7)8/h3H,1-2,6H2,(H,7,8)(H,9,10)/t3-/m0/s1"	N/A	3	positive	UPDATE-SINGLE-ANNOTATED-BRONZE	Bronze	454	specs_ms.pklbin	lib-00003.mgf	0.996991	MONA	16996.8	625.869	10.4312	128.307	5	0.0189972	148.06	148.041	0	spectra/specs_ms.pklbin454	1		0	0	C5H9NO4	WHUUTDBJXJRKMK-VKHMYHEASA-N	WHUUTDBJXJRKMK	Organic acids and derivatives	Carboxylic acids and derivatives	Amino acids, peptides, and analogues
CCMSLIB00006679493	GLUTAMIC ACID	148.06	10.4497	C5H9NO4	M+H	0.996725	5	ESI	Orbitrap	isolated	MoNA	MoNA:MoNA037232	M+H	0	1	N/A	N/A	C(CC(=O)O)[C@@H](C(=O)O)N	"InChI=1S/C5H9NO4/c6-3(5(9)10)1-2-4(7)8/h3H,1-2,6H2,(H,7,8)(H,9,10)/t3-/m0/s1"	N/A	3	positive	UPDATE-SINGLE-ANNOTATED-BRONZE	Bronze	453	specs_ms.pklbin	lib-00003.mgf	0.996725	MONA	17996.6	626.981	10.4497	330.92	5	0.048996	148.06	148.011	0	spectra/specs_ms.pklbin453	1		0	0	C5H9NO4	WHUUTDBJXJRKMK-VKHMYHEASA-N	WHUUTDBJXJRKMK	Organic acids and derivatives	Carboxylic acids and derivatives	Amino acids, peptides, and analogues
CCMSLIB00000479623	Glutamic acid	148.06	10.4562	N/A	M+H	0.994578	6	DI-ESI	Orbitrap	Commercial	Alexandrov Theodore	Prasad	M+H	147.053	1	56-86-0	33032	N/A	"InChI=1S/C5H9NO4/c6-3(5(9)10)1-2-4(7)8/h3H,1-2,6H2,(H,7,8)(H,9,10)/t3-/m0/s1"	WHUUTDBJXJRKMK-VKHMYHEASA-N	1	Positive	UPDATE-SINGLE-ANNOTATED-GOLD	Gold	460	specs_ms.pklbin	lib-00025.mgf	0.994578	GNPS-EMBL-MCF	19975.2	627.37	10.4562	324.221	6	0.0480042	148.06	148.108	0	spectra/specs_ms.pklbin460	1		1	50	N/A	N/A	N/A	N/A	N/A	N/A
CCMSLIB00000479623	Glutamic acid	148.06	10.4702	N/A	M+H	0.993257	6	DI-ESI	Orbitrap	Commercial	Alexandrov Theodore	Prasad	M+H	147.053	1	56-86-0	33032	N/A	"InChI=1S/C5H9NO4/c6-3(5(9)10)1-2-4(7)8/h3H,1-2,6H2,(H,7,8)(H,9,10)/t3-/m0/s1"	WHUUTDBJXJRKMK-VKHMYHEASA-N	1	Positive	UPDATE-SINGLE-ANNOTATED-GOLD	Gold	465	specs_ms.pklbin	lib-00025.mgf	0.993257	GNPS-EMBL-MCF	18945.5	628.213	10.4702	6747.32	6	0.999008	148.06	149.059	0	spectra/specs_ms.pklbin465	1		1	50	N/A	N/A	N/A	N/A	N/A	N/A
CCMSLIB00000479623	Glutamic acid	148.06	11.287	N/A	M+H	0.991152	6	DI-ESI	Orbitrap	Commercial	Alexandrov Theodore	Prasad	M+H	147.053	1	56-86-0	33032	N/A	"InChI=1S/C5H9NO4/c6-3(5(9)10)1-2-4(7)8/h3H,1-2,6H2,(H,7,8)(H,9,10)/t3-/m0/s1"	WHUUTDBJXJRKMK-VKHMYHEASA-N	1	Positive	UPDATE-SINGLE-ANNOTATED-GOLD	Gold	466	specs_ms.pklbin	lib-00025.mgf	0.991152	GNPS-EMBL-MCF	21972.6	677.223	11.287	6902.63	6	1.022	148.06	149.082	0	spectra/specs_ms.pklbin466	1		1	50	N/A	N/A	N/A	N/A	N/A	N/A
CCMSLIB00005738586	Massbank:RP001402 L-Glutamic acid|(2S)-2-azaniumyl-5-hydroxy-5-oxopentanoate	148.06	10.3808	C5H9NO4	M+H	0.98457	4	ESI	qTof	Isolated	Massbank	Massbank	M+H	0	1	56-86-0	N/A	C(CC(=O)O)[C@@H](C(=O)O)N	1S/C5H9NO4/c6-3(5(9)10)1-2-4(7)8/h3H,1-2,6H2,(H,7,8)(H,9,10)/t3-/m0/s1	N/A	3	Positive	UPDATE-SINGLE-ANNOTATED-BRONZE	Bronze	332	specs_ms.pklbin	lib-00046.mgf	0.98457	MASSBANK	3993.63	622.846	10.3808	121370	4	17.97	148.06	130.09	0	spectra/specs_ms.pklbin332	1		0	0	C5H9NO4	WHUUTDBJXJRKMK-VKHMYHEASA-N	WHUUTDBJXJRKMK	Organic acids and derivatives	Carboxylic acids and derivatives	Amino acids, peptides, and analogues
CCMSLIB00005738586	Massbank:RP001402 L-Glutamic acid|(2S)-2-azaniumyl-5-hydroxy-5-oxopentanoate	148.06	10.522	C5H9NO4	M+H	0.983586	4	ESI	qTof	Isolated	Massbank	Massbank	M+H	0	1	56-86-0	N/A	C(CC(=O)O)[C@@H](C(=O)O)N	1S/C5H9NO4/c6-3(5(9)10)1-2-4(7)8/h3H,1-2,6H2,(H,7,8)(H,9,10)/t3-/m0/s1	N/A	3	Positive	UPDATE-SINGLE-ANNOTATED-BRONZE	Bronze	328	specs_ms.pklbin	lib-00046.mgf	0.983586	MASSBANK	4996.27	631.32	10.522	121910	4	18.05	148.06	130.01	0	spectra/specs_ms.pklbin328	1		0	0	C5H9NO4	WHUUTDBJXJRKMK-VKHMYHEASA-N	WHUUTDBJXJRKMK	Organic acids and derivatives	Carboxylic acids and derivatives	Amino acids, peptides, and analogues
CCMSLIB00006679385	GLUTAMIC ACID	148.06	10.8136	C5H9NO4	M+H	0.975882	6	ESI	Orbitrap	isolated	MoNA	MoNA:MoNA038484	M+H	0	1	N/A	N/A	C(CC(=O)O)[C@@H](C(=O)O)N	"InChI=1S/C5H9NO4/c6-3(5(9)10)1-2-4(7)8/h3H,1-2,6H2,(H,7,8)(H,9,10)/t3-/m0/s1"	N/A	3	positive	UPDATE-SINGLE-ANNOTATED-BRONZE	Bronze	457	specs_ms.pklbin	lib-00003.mgf	0.975882	MONA	29998.5	648.815	10.8136	175.611	6	0.026001	148.06	148.086	0	spectra/specs_ms.pklbin457	1		0	0	C5H9NO4	WHUUTDBJXJRKMK-VKHMYHEASA-N	WHUUTDBJXJRKMK	Organic acids and derivatives	Carboxylic acids and derivatives	Amino acids, peptides, and analogues
CCMSLIB00006679385	GLUTAMIC ACID	148.06	11.6982	C5H9NO4	M+H	0.973758	6	ESI	Orbitrap	isolated	MoNA	MoNA:MoNA038484	M+H	0	1	N/A	N/A	C(CC(=O)O)[C@@H](C(=O)O)N	"InChI=1S/C5H9NO4/c6-3(5(9)10)1-2-4(7)8/h3H,1-2,6H2,(H,7,8)(H,9,10)/t3-/m0/s1"	N/A	3	positive	UPDATE-SINGLE-ANNOTATED-BRONZE	Bronze	455	specs_ms.pklbin	lib-00003.mgf	0.973758	MONA	106448	701.893	11.6982	101.306	6	0.0149994	148.06	148.075	0	spectra/specs_ms.pklbin455	1		0	0	C5H9NO4	WHUUTDBJXJRKMK-VKHMYHEASA-N	WHUUTDBJXJRKMK	Organic acids and derivatives	Carboxylic acids and derivatives	Amino acids, peptides, and analogues
CCMSLIB00006679385	GLUTAMIC ACID	148.06	12.9556	C5H9NO4	M+H	0.953225	5	ESI	Orbitrap	isolated	MoNA	MoNA:MoNA038484	M+H	0	1	N/A	N/A	C(CC(=O)O)[C@@H](C(=O)O)N	"InChI=1S/C5H9NO4/c6-3(5(9)10)1-2-4(7)8/h3H,1-2,6H2,(H,7,8)(H,9,10)/t3-/m0/s1"	N/A	3	positive	UPDATE-SINGLE-ANNOTATED-BRONZE	Bronze	462	specs_ms.pklbin	lib-00003.mgf	0.953225	MONA	75751.6	777.335	12.9556	6504.1	5	0.962997	148.06	149.023	0	spectra/specs_ms.pklbin462	1		0	0	C5H9NO4	WHUUTDBJXJRKMK-VKHMYHEASA-N	WHUUTDBJXJRKMK	Organic acids and derivatives	Carboxylic acids and derivatives	Amino acids, peptides, and analogues
CCMSLIB00005738586	Massbank:RP001402 L-Glutamic acid|(2S)-2-azaniumyl-5-hydroxy-5-oxopentanoate	148.06	10.5127	C5H9NO4	M+H	0.947023	4	ESI	qTof	Isolated	Massbank	Massbank	M+H	0	1	56-86-0	N/A	C(CC(=O)O)[C@@H](C(=O)O)N	1S/C5H9NO4/c6-3(5(9)10)1-2-4(7)8/h3H,1-2,6H2,(H,7,8)(H,9,10)/t3-/m0/s1	N/A	3	Positive	UPDATE-SINGLE-ANNOTATED-BRONZE	Bronze	445	specs_ms.pklbin	lib-00046.mgf	0.947023	MASSBANK	6953.51	630.764	10.5127	7294.35	4	1.08	148.06	146.98	0	spectra/specs_ms.pklbin445	1		0	0	C5H9NO4	WHUUTDBJXJRKMK-VKHMYHEASA-N	WHUUTDBJXJRKMK	Organic acids and derivatives	Carboxylic acids and derivatives	Amino acids, peptides, and analogues
CCMSLIB00006679385	GLUTAMIC ACID	148.06	12.7955	C5H9NO4	M+H	0.931386	5	ESI	Orbitrap	isolated	MoNA	MoNA:MoNA038484	M+H	0	1	N/A	N/A	C(CC(=O)O)[C@@H](C(=O)O)N	"InChI=1S/C5H9NO4/c6-3(5(9)10)1-2-4(7)8/h3H,1-2,6H2,(H,7,8)(H,9,10)/t3-/m0/s1"	N/A	3	positive	UPDATE-SINGLE-ANNOTATED-BRONZE	Bronze	450	specs_ms.pklbin	lib-00003.mgf	0.931386	MONA	54158.7	767.73	12.7955	6409.6	5	0.949005	148.06	147.111	0	spectra/specs_ms.pklbin450	1		0	0	C5H9NO4	WHUUTDBJXJRKMK-VKHMYHEASA-N	WHUUTDBJXJRKMK	Organic acids and derivatives	Carboxylic acids and derivatives	Amino acids, peptides, and analogues
CCMSLIB00006112697	D-(-)-Glutamic acid - 40.0 eV	148.06	10.4743	C5H9NO4	M+H	0.922625	5	ESI	Orbitrap	Isolated	PI	Data Collector	M+H	0	1		N/A	C(CC(=O)O)[C@H](C(=O)O)N	InChI=1S/C5H9NO4/c6-3(5(9)10)1-2-4(7)8/h3H,1-2,6H2,(H,7,8)(H,9,10)/t3-/m1/s1	N/A	1	Positive	UPDATE-SINGLE-ANNOTATED-GOLD	Gold	685	specs_ms.pklbin	lib-00034.mgf	0.922625	BIRMINGHAM-UHPLC-MS-POS	2877.75	628.459	10.4743	175710	5	26.0157	148.06	174.076	0	spectra/specs_ms.pklbin685	1		0	0	C5H9NO4	WHUUTDBJXJRKMK-GSVOUGTGSA-N	WHUUTDBJXJRKMK	Organic acids and derivatives	Carboxylic acids and derivatives	Amino acids, peptides, and analogues
CCMSLIB00006679385	GLUTAMIC ACID	148.06	8.71468	C5H9NO4	M+H	0.916567	5	ESI	Orbitrap	isolated	MoNA	MoNA:MoNA038484	M+H	0	1	N/A	N/A	C(CC(=O)O)[C@@H](C(=O)O)N	"InChI=1S/C5H9NO4/c6-3(5(9)10)1-2-4(7)8/h3H,1-2,6H2,(H,7,8)(H,9,10)/t3-/m0/s1"	N/A	3	positive	UPDATE-SINGLE-ANNOTATED-BRONZE	Bronze	448	specs_ms.pklbin	lib-00003.mgf	0.916567	MONA	191566	522.881	8.71468	6652.71	5	0.985001	148.06	147.075	0	spectra/specs_ms.pklbin448	1		0	0	C5H9NO4	WHUUTDBJXJRKMK-VKHMYHEASA-N	WHUUTDBJXJRKMK	Organic acids and derivatives	Carboxylic acids and derivatives	Amino acids, peptides, and analogues
CCMSLIB00006112709	D-(-)-Glutamic acid - 40.0 eV	148.06	8.18463	C5H9NO4	M+H	0.84435	4	ESI	Orbitrap	Isolated	PI	Data Collector	M+H	0	1		N/A	C(CC(=O)O)[C@H](C(=O)O)N	InChI=1S/C5H9NO4/c6-3(5(9)10)1-2-4(7)8/h3H,1-2,6H2,(H,7,8)(H,9,10)/t3-/m1/s1	N/A	1	Positive	UPDATE-SINGLE-ANNOTATED-GOLD	Gold	586	specs_ms.pklbin	lib-00034.mgf	0.84435	BIRMINGHAM-UHPLC-MS-POS	4644.02	491.078	8.18463	94662.1	4	14.0157	148.06	162.076	1	spectra/specs_ms.pklbin586	1		0	0	C5H9NO4	WHUUTDBJXJRKMK-GSVOUGTGSA-N	WHUUTDBJXJRKMK	Organic acids and derivatives	Carboxylic acids and derivatives	Amino acids, peptides, and analogues
CCMSLIB00006679385	GLUTAMIC ACID	148.06	10.293	C5H9NO4	M+H	0.754568	4	ESI	Orbitrap	isolated	MoNA	MoNA:MoNA038484	M+H	0	1	N/A	N/A	C(CC(=O)O)[C@@H](C(=O)O)N	"InChI=1S/C5H9NO4/c6-3(5(9)10)1-2-4(7)8/h3H,1-2,6H2,(H,7,8)(H,9,10)/t3-/m0/s1"	N/A	3	positive	UPDATE-SINGLE-ANNOTATED-BRONZE	Bronze	444	specs_ms.pklbin	lib-00003.mgf	0.754568	MONA	253886	617.583	10.293	7294.35	4	1.08	148.06	146.98	0	spectra/specs_ms.pklbin444	1		0	0	C5H9NO4	WHUUTDBJXJRKMK-VKHMYHEASA-N	WHUUTDBJXJRKMK	Organic acids and derivatives	Carboxylic acids and derivatives	Amino acids, peptides, and analogues
CCMSLIB00006112710	D-(-)-Glutamic acid - 40.0 eV	148.06	8.0768	C5H9NO4	M+H	0.602412	4	ESI	Orbitrap	Isolated	PI	Data Collector	M+H	0	1		N/A	C(CC(=O)O)[C@H](C(=O)O)N	InChI=1S/C5H9NO4/c6-3(5(9)10)1-2-4(7)8/h3H,1-2,6H2,(H,7,8)(H,9,10)/t3-/m1/s1	N/A	1	Positive	UPDATE-SINGLE-ANNOTATED-GOLD	Gold	578	specs_ms.pklbin	lib-00034.mgf	0.602412	BIRMINGHAM-UHPLC-MS-POS	10512.1	484.608	8.0768	87995.8	4	13.0287	148.06	161.089	0	spectra/specs_ms.pklbin578	1		0	0	C5H9NO4	WHUUTDBJXJRKMK-GSVOUGTGSA-N	WHUUTDBJXJRKMK	Organic acids and derivatives	Carboxylic acids and derivatives	Amino acids, peptides, and analogues
CCMSLIB00000221805	Massbank:PB000464 Glutamic acid|2-aminopentanedioic acid	148.061	10.5114	C5H9NO4	[M+H]+	0.979685	4	ESI	LC-ESI-QTOF	Isolated	Putative Massbank Match	Massbank	[M+H]+	0	1	N/A	N/A	C(CC(=O)O)C(C(=O)O)N	1S/C5H9NO4/c6-3(5(9)10)1-2-4(7)8/h3H,1-2,6H2,(H,7,8)(H,9,10)	N/A	3	Positive	UPDATE-SINGLE-ANNOTATED-BRONZE	Bronze	100	specs_ms.pklbin	lib-00046.mgf	0.979685	MASSBANK	5993.45	630.681	10.5114	303949	4	45.003	148.061	103.058	0	spectra/specs_ms.pklbin100	1		0	0	C5H9NO4	WHUUTDBJXJRKMK-UHFFFAOYSA-N	WHUUTDBJXJRKMK	Organic acids and derivatives	Carboxylic acids and derivatives	Amino acids, peptides, and analogues
CCMSLIB00006581644	L-methionine	150.058	8.0613	C5H11NO2S	[M+H]+	0.840911	3	LC-ESI	qTof	Commercial	Michael Witting	Michael Witting	[M+H]+	149.051	1	N/A	N/A	CSCC[C@H](N)C(O)=O	"InChI=1S/C5H11NO2S/c1-9-3-2-4(6)5(7)8/h4H,2-3,6H2,1H3,(H,7,8)/t4-/m0/s1"	FFEARJCKVFRZRR-BYPYZUCNSA-N	1	Positive	UPDATE-SINGLE-ANNOTATED-GOLD	Gold	475	specs_ms.pklbin	lib-00002.mgf	0.840911	GNPS-SCIEX-LIBRARY	2000	483.678	8.0613	86.6364	3	0.0130005	150.058	150.071	0	spectra/specs_ms.pklbin475	1		0	0	C5H11NO2S	FFEARJCKVFRZRR-BYPYZUCNSA-N	FFEARJCKVFRZRR	Organic acids and derivatives	Carboxylic acids and derivatives	Amino acids, peptides, and analogues
CCMSLIB00000426008	HMDB:HMDB00283-482 D-Ribose	151.061	11.4033	C5H10O5	M+H	0.786988	3	Positive	Quattro_QQQ:25eV	Isolated	HMDB	HMDB	M+H	150.053	1	50-69-1	N/A	OC[C@H]1OC(O)[C@H](O)[C@@H]1O	InChI=1S/C5H10O5/c6-1-2-3(7)4(8)5(9)10-2/h2-9H,1H2/t2-,3-,4-,5?/m1/s1	N/A	3	Positive	UPDATE-SINGLE-ANNOTATED-BRONZE	Bronze	1150	specs_ms.pklbin	lib-00033.mgf	0.786988	HMDB	7982.91	684.198	11.4033	416534	3	62.922	151.061	213.983	0	spectra/specs_ms.pklbin1150	1		0	0	C5H10O5	HMFHBZSHGGEWLO-SOOFDHNKSA-N	HMFHBZSHGGEWLO	Organic oxygen compounds	Organooxygen compounds	Carbohydrates and carbohydrate conjugates
CCMSLIB00005883704	DIHYDROOROTATE - 60.0 eV	159.04	19.088	C5H6N2O4	M+H	0.921706	5	ESI	Orbitrap	Isolated	Madeleine Ernst	Anna Abrahamsson	M+H	0	1	5988-19-2	N/A	OC(=O)C1CC(=O)NC(=O)N1	InChI=1S/C5H6N2O4/c8-3-1-2(4(9)10)6-5(11)7-3/h2H,1H2,(H,9,10)(H2,6,7,8,11)	N/A	1	Positive	UPDATE-SINGLE-ANNOTATED-GOLD	Gold	501	specs_ms.pklbin	lib-00042.mgf	0.921706	GNPS-LIBRARY	7908.89	1145.28	19.088	25767.1	5	4.09799	159.04	154.942	0	spectra/specs_ms.pklbin501	1		0	0	C5H6N2O4	UFIVEPVSAGBUSI-UHFFFAOYSA-N	UFIVEPVSAGBUSI	Organic acids and derivatives	Carboxylic acids and derivatives	Amino acids, peptides, and analogues
CCMSLIB00005883700	DIHYDROOROTATE - 20.0 eV	159.04	12.765	C5H6N2O4	M+H	0.901666	4	ESI	Orbitrap	Isolated	Madeleine Ernst	Anna Abrahamsson	M+H	0	1	5988-19-2	N/A	OC(=O)C1CC(=O)NC(=O)N1	InChI=1S/C5H6N2O4/c8-3-1-2(4(9)10)6-5(11)7-3/h2H,1H2,(H,9,10)(H2,6,7,8,11)	N/A	1	Positive	UPDATE-SINGLE-ANNOTATED-GOLD	Gold	603	specs_ms.pklbin	lib-00042.mgf	0.901666	GNPS-LIBRARY	25533.3	765.9	12.765	31130.6	4	4.951	159.04	163.991	0	spectra/specs_ms.pklbin603	1		0	0	C5H6N2O4	UFIVEPVSAGBUSI-UHFFFAOYSA-N	UFIVEPVSAGBUSI	Organic acids and derivatives	Carboxylic acids and derivatives	Amino acids, peptides, and analogues
CCMSLIB00005883700	DIHYDROOROTATE - 20.0 eV	159.04	11.0134	C5H6N2O4	M+H	0.879863	4	ESI	Orbitrap	Isolated	Madeleine Ernst	Anna Abrahamsson	M+H	0	1	5988-19-2	N/A	OC(=O)C1CC(=O)NC(=O)N1	InChI=1S/C5H6N2O4/c8-3-1-2(4(9)10)6-5(11)7-3/h2H,1H2,(H,9,10)(H2,6,7,8,11)	N/A	1	Positive	UPDATE-SINGLE-ANNOTATED-GOLD	Gold	506	specs_ms.pklbin	lib-00042.mgf	0.879863	GNPS-LIBRARY	50996.3	660.805	11.0134	19152.4	4	3.04599	159.04	155.994	0	spectra/specs_ms.pklbin506	1		0	0	C5H6N2O4	UFIVEPVSAGBUSI-UHFFFAOYSA-N	UFIVEPVSAGBUSI	Organic acids and derivatives	Carboxylic acids and derivatives	Amino acids, peptides, and analogues
CCMSLIB00005883703	DIHYDROOROTATE - 50.0 eV	159.04	8.52077	C5H6N2O4	M+H	0.873447	5	ESI	Orbitrap	Isolated	Madeleine Ernst	Anna Abrahamsson	M+H	0	1	5988-19-2	N/A	OC(=O)C1CC(=O)NC(=O)N1	InChI=1S/C5H6N2O4/c8-3-1-2(4(9)10)6-5(11)7-3/h2H,1H2,(H,9,10)(H2,6,7,8,11)	N/A	1	Positive	UPDATE-SINGLE-ANNOTATED-GOLD	Gold	801	specs_ms.pklbin	lib-00042.mgf	0.873447	GNPS-LIBRARY	72325.3	511.246	8.52077	150560	5	23.945	159.04	182.985	1	spectra/specs_ms.pklbin801	1		0	0	C5H6N2O4	UFIVEPVSAGBUSI-UHFFFAOYSA-N	UFIVEPVSAGBUSI	Organic acids and derivatives	Carboxylic acids and derivatives	Amino acids, peptides, and analogues
CCMSLIB00005883701	DIHYDROOROTATE - 30.0 eV	159.04	9.86248	C5H6N2O4	M+H	0.872554	4	ESI	Orbitrap	Isolated	Madeleine Ernst	Anna Abrahamsson	M+H	0	1	5988-19-2	N/A	OC(=O)C1CC(=O)NC(=O)N1	InChI=1S/C5H6N2O4/c8-3-1-2(4(9)10)6-5(11)7-3/h2H,1H2,(H,9,10)(H2,6,7,8,11)	N/A	1	Positive	UPDATE-SINGLE-ANNOTATED-GOLD	Gold	948	specs_ms.pklbin	lib-00042.mgf	0.872554	GNPS-LIBRARY	6977.65	591.749	9.86248	232501	4	36.977	159.04	196.017	1	spectra/specs_ms.pklbin948	1		0	0	C5H6N2O4	UFIVEPVSAGBUSI-UHFFFAOYSA-N	UFIVEPVSAGBUSI	Organic acids and derivatives	Carboxylic acids and derivatives	Amino acids, peptides, and analogues
CCMSLIB00005883703	DIHYDROOROTATE - 50.0 eV	159.04	8.23472	C5H6N2O4	M+H	0.853296	4	ESI	Orbitrap	Isolated	Madeleine Ernst	Anna Abrahamsson	M+H	0	1	5988-19-2	N/A	OC(=O)C1CC(=O)NC(=O)N1	InChI=1S/C5H6N2O4/c8-3-1-2(4(9)10)6-5(11)7-3/h2H,1H2,(H,9,10)(H2,6,7,8,11)	N/A	1	Positive	UPDATE-SINGLE-ANNOTATED-GOLD	Gold	502	specs_ms.pklbin	lib-00042.mgf	0.853296	GNPS-LIBRARY	241285	494.083	8.23472	25465.2	4	4.04999	159.04	154.99	0	spectra/specs_ms.pklbin502	1		0	0	C5H6N2O4	UFIVEPVSAGBUSI-UHFFFAOYSA-N	UFIVEPVSAGBUSI	Organic acids and derivatives	Carboxylic acids and derivatives	Amino acids, peptides, and analogues
CCMSLIB00005883702	DIHYDROOROTATE - 40.0 eV	159.04	19.8015	C5H6N2O4	M+H	0.852267	5	ESI	Orbitrap	Isolated	Madeleine Ernst	Anna Abrahamsson	M+H	0	1	5988-19-2	N/A	OC(=O)C1CC(=O)NC(=O)N1	InChI=1S/C5H6N2O4/c8-3-1-2(4(9)10)6-5(11)7-3/h2H,1H2,(H,9,10)(H2,6,7,8,11)	N/A	1	Positive	UPDATE-SINGLE-ANNOTATED-GOLD	Gold	499	specs_ms.pklbin	lib-00042.mgf	0.852267	GNPS-LIBRARY	8932.96	1188.09	19.8015	32017.1	5	5.092	159.04	153.948	0	spectra/specs_ms.pklbin499	1		0	0	C5H6N2O4	UFIVEPVSAGBUSI-UHFFFAOYSA-N	UFIVEPVSAGBUSI	Organic acids and derivatives	Carboxylic acids and derivatives	Amino acids, peptides, and analogues
CCMSLIB00005883700	DIHYDROOROTATE - 20.0 eV	159.04	10.0473	C5H6N2O4	M+H	0.84866	4	ESI	Orbitrap	Isolated	Madeleine Ernst	Anna Abrahamsson	M+H	0	1	5988-19-2	N/A	OC(=O)C1CC(=O)NC(=O)N1	InChI=1S/C5H6N2O4/c8-3-1-2(4(9)10)6-5(11)7-3/h2H,1H2,(H,9,10)(H2,6,7,8,11)	N/A	1	Positive	UPDATE-SINGLE-ANNOTATED-GOLD	Gold	495	specs_ms.pklbin	lib-00042.mgf	0.84866	GNPS-LIBRARY	64217.4	602.836	10.0473	38009.3	4	6.045	159.04	152.995	0	spectra/specs_ms.pklbin495	1		0	0	C5H6N2O4	UFIVEPVSAGBUSI-UHFFFAOYSA-N	UFIVEPVSAGBUSI	Organic acids and derivatives	Carboxylic acids and derivatives	Amino acids, peptides, and analogues
CCMSLIB00005883703	DIHYDROOROTATE - 50.0 eV	159.04	18.8717	C5H6N2O4	M+H	0.836361	4	ESI	Orbitrap	Isolated	Madeleine Ernst	Anna Abrahamsson	M+H	0	1	5988-19-2	N/A	OC(=O)C1CC(=O)NC(=O)N1	InChI=1S/C5H6N2O4/c8-3-1-2(4(9)10)6-5(11)7-3/h2H,1H2,(H,9,10)(H2,6,7,8,11)	N/A	1	Positive	UPDATE-SINGLE-ANNOTATED-GOLD	Gold	75	specs_ms.pklbin	lib-00042.mgf	0.836361	GNPS-LIBRARY	5920.58	1132.3	18.8717	383715	4	61.026	159.04	98.014	0	spectra/specs_ms.pklbin75	1		0	0	C5H6N2O4	UFIVEPVSAGBUSI-UHFFFAOYSA-N	UFIVEPVSAGBUSI	Organic acids and derivatives	Carboxylic acids and derivatives	Amino acids, peptides, and analogues
CCMSLIB00005883703	DIHYDROOROTATE - 50.0 eV	159.04	13.2863	C5H6N2O4	M+H	0.834761	4	ESI	Orbitrap	Isolated	Madeleine Ernst	Anna Abrahamsson	M+H	0	1	5988-19-2	N/A	OC(=O)C1CC(=O)NC(=O)N1	InChI=1S/C5H6N2O4/c8-3-1-2(4(9)10)6-5(11)7-3/h2H,1H2,(H,9,10)(H2,6,7,8,11)	N/A	1	Positive	UPDATE-SINGLE-ANNOTATED-GOLD	Gold	76	specs_ms.pklbin	lib-00042.mgf	0.834761	GNPS-LIBRARY	15804.8	797.177	13.2863	380577	4	60.527	159.04	98.513	0	spectra/specs_ms.pklbin76	1		0	0	C5H6N2O4	UFIVEPVSAGBUSI-UHFFFAOYSA-N	UFIVEPVSAGBUSI	Organic acids and derivatives	Carboxylic acids and derivatives	Amino acids, peptides, and analogues
CCMSLIB00005883703	DIHYDROOROTATE - 50.0 eV	159.04	9.60638	C5H6N2O4	M+H	0.829183	4	ESI	Orbitrap	Isolated	Madeleine Ernst	Anna Abrahamsson	M+H	0	1	5988-19-2	N/A	OC(=O)C1CC(=O)NC(=O)N1	InChI=1S/C5H6N2O4/c8-3-1-2(4(9)10)6-5(11)7-3/h2H,1H2,(H,9,10)(H2,6,7,8,11)	N/A	1	Positive	UPDATE-SINGLE-ANNOTATED-GOLD	Gold	73	specs_ms.pklbin	lib-00042.mgf	0.829183	GNPS-LIBRARY	6891.43	576.383	9.60638	386859	4	61.526	159.04	97.514	0	spectra/specs_ms.pklbin73	1		0	0	C5H6N2O4	UFIVEPVSAGBUSI-UHFFFAOYSA-N	UFIVEPVSAGBUSI	Organic acids and derivatives	Carboxylic acids and derivatives	Amino acids, peptides, and analogues
CCMSLIB00005883704	DIHYDROOROTATE - 60.0 eV	159.04	8.31135	C5H6N2O4	M+H	0.802413	4	ESI	Orbitrap	Isolated	Madeleine Ernst	Anna Abrahamsson	M+H	0	1	5988-19-2	N/A	OC(=O)C1CC(=O)NC(=O)N1	InChI=1S/C5H6N2O4/c8-3-1-2(4(9)10)6-5(11)7-3/h2H,1H2,(H,9,10)(H2,6,7,8,11)	N/A	1	Positive	UPDATE-SINGLE-ANNOTATED-GOLD	Gold	507	specs_ms.pklbin	lib-00042.mgf	0.802413	GNPS-LIBRARY	86011.6	498.681	8.31135	18850.5	4	2.99799	159.04	156.042	0	spectra/specs_ms.pklbin507	1		0	0	C5H6N2O4	UFIVEPVSAGBUSI-UHFFFAOYSA-N	UFIVEPVSAGBUSI	Organic acids and derivatives	Carboxylic acids and derivatives	Amino acids, peptides, and analogues
CCMSLIB00005883701	DIHYDROOROTATE - 30.0 eV	159.04	18.9883	C5H6N2O4	M+H	0.7953	3	ESI	Orbitrap	Isolated	Madeleine Ernst	Anna Abrahamsson	M+H	0	1	5988-19-2	N/A	OC(=O)C1CC(=O)NC(=O)N1	InChI=1S/C5H6N2O4/c8-3-1-2(4(9)10)6-5(11)7-3/h2H,1H2,(H,9,10)(H2,6,7,8,11)	N/A	1	Positive	UPDATE-SINGLE-ANNOTATED-GOLD	Gold	74	specs_ms.pklbin	lib-00042.mgf	0.7953	GNPS-LIBRARY	1993.05	1139.3	18.9883	383859	3	61.049	159.04	97.991	0	spectra/specs_ms.pklbin74	1		0	0	C5H6N2O4	UFIVEPVSAGBUSI-UHFFFAOYSA-N	UFIVEPVSAGBUSI	Organic acids and derivatives	Carboxylic acids and derivatives	Amino acids, peptides, and analogues
CCMSLIB00005883701	DIHYDROOROTATE - 30.0 eV	159.04	8.99837	C5H6N2O4	M+H	0.790561	3	ESI	Orbitrap	Isolated	Madeleine Ernst	Anna Abrahamsson	M+H	0	1	5988-19-2	N/A	OC(=O)C1CC(=O)NC(=O)N1	InChI=1S/C5H6N2O4/c8-3-1-2(4(9)10)6-5(11)7-3/h2H,1H2,(H,9,10)(H2,6,7,8,11)	N/A	1	Positive	UPDATE-SINGLE-ANNOTATED-GOLD	Gold	12	specs_ms.pklbin	lib-00042.mgf	0.790561	GNPS-LIBRARY	2000	539.902	8.99837	433759	3	68.985	159.04	90.055	0	spectra/specs_ms.pklbin12	1		0	0	C5H6N2O4	UFIVEPVSAGBUSI-UHFFFAOYSA-N	UFIVEPVSAGBUSI	Organic acids and derivatives	Carboxylic acids and derivatives	Amino acids, peptides, and analogues
CCMSLIB00005883701	DIHYDROOROTATE - 30.0 eV	159.04	9.53792	C5H6N2O4	M+H	0.789018	3	ESI	Orbitrap	Isolated	Madeleine Ernst	Anna Abrahamsson	M+H	0	1	5988-19-2	N/A	OC(=O)C1CC(=O)NC(=O)N1	InChI=1S/C5H6N2O4/c8-3-1-2(4(9)10)6-5(11)7-3/h2H,1H2,(H,9,10)(H2,6,7,8,11)	N/A	1	Positive	UPDATE-SINGLE-ANNOTATED-GOLD	Gold	987	specs_ms.pklbin	lib-00042.mgf	0.789018	GNPS-LIBRARY	5818.68	572.275	9.53792	276742	3	44.013	159.04	203.053	0	spectra/specs_ms.pklbin987	1		0	0	C5H6N2O4	UFIVEPVSAGBUSI-UHFFFAOYSA-N	UFIVEPVSAGBUSI	Organic acids and derivatives	Carboxylic acids and derivatives	Amino acids, peptides, and analogues
CCMSLIB00005883701	DIHYDROOROTATE - 30.0 eV	159.04	8.24928	C5H6N2O4	M+H	0.788637	3	ESI	Orbitrap	Isolated	Madeleine Ernst	Anna Abrahamsson	M+H	0	1	5988-19-2	N/A	OC(=O)C1CC(=O)NC(=O)N1	InChI=1S/C5H6N2O4/c8-3-1-2(4(9)10)6-5(11)7-3/h2H,1H2,(H,9,10)(H2,6,7,8,11)	N/A	1	Positive	UPDATE-SINGLE-ANNOTATED-GOLD	Gold	1002	specs_ms.pklbin	lib-00042.mgf	0.788637	GNPS-LIBRARY	5717.46	494.957	8.24928	289336	3	46.016	159.04	205.056	0	spectra/specs_ms.pklbin1002	1		0	0	C5H6N2O4	UFIVEPVSAGBUSI-UHFFFAOYSA-N	UFIVEPVSAGBUSI	Organic acids and derivatives	Carboxylic acids and derivatives	Amino acids, peptides, and analogues
CCMSLIB00005883701	DIHYDROOROTATE - 30.0 eV	159.04	8.36062	C5H6N2O4	M+H	0.785176	3	ESI	Orbitrap	Isolated	Madeleine Ernst	Anna Abrahamsson	M+H	0	1	5988-19-2	N/A	OC(=O)C1CC(=O)NC(=O)N1	InChI=1S/C5H6N2O4/c8-3-1-2(4(9)10)6-5(11)7-3/h2H,1H2,(H,9,10)(H2,6,7,8,11)	N/A	1	Positive	UPDATE-SINGLE-ANNOTATED-GOLD	Gold	497	specs_ms.pklbin	lib-00042.mgf	0.785176	GNPS-LIBRARY	1957.6	501.637	8.36062	37349	3	5.93999	159.04	153.1	0	spectra/specs_ms.pklbin497	1		0	0	C5H6N2O4	UFIVEPVSAGBUSI-UHFFFAOYSA-N	UFIVEPVSAGBUSI	Organic acids and derivatives	Carboxylic acids and derivatives	Amino acids, peptides, and analogues
CCMSLIB00005883703	DIHYDROOROTATE - 50.0 eV	159.04	21.0263	C5H6N2O4	M+H	0.731419	4	ESI	Orbitrap	Isolated	Madeleine Ernst	Anna Abrahamsson	M+H	0	1	5988-19-2	N/A	OC(=O)C1CC(=O)NC(=O)N1	InChI=1S/C5H6N2O4/c8-3-1-2(4(9)10)6-5(11)7-3/h2H,1H2,(H,9,10)(H2,6,7,8,11)	N/A	1	Positive	UPDATE-SINGLE-ANNOTATED-GOLD	Gold	500	specs_ms.pklbin	lib-00042.mgf	0.731419	GNPS-LIBRARY	37560.7	1261.58	21.0263	31734.1	4	5.047	159.04	153.993	0	spectra/specs_ms.pklbin500	1		0	0	C5H6N2O4	UFIVEPVSAGBUSI-UHFFFAOYSA-N	UFIVEPVSAGBUSI	Organic acids and derivatives	Carboxylic acids and derivatives	Amino acids, peptides, and analogues
CCMSLIB00005883703	DIHYDROOROTATE - 50.0 eV	159.04	19.6825	C5H6N2O4	M+H	0.730302	4	ESI	Orbitrap	Isolated	Madeleine Ernst	Anna Abrahamsson	M+H	0	1	5988-19-2	N/A	OC(=O)C1CC(=O)NC(=O)N1	InChI=1S/C5H6N2O4/c8-3-1-2(4(9)10)6-5(11)7-3/h2H,1H2,(H,9,10)(H2,6,7,8,11)	N/A	1	Positive	UPDATE-SINGLE-ANNOTATED-GOLD	Gold	577	specs_ms.pklbin	lib-00042.mgf	0.730302	GNPS-LIBRARY	2000	1180.95	19.6825	12682.4	4	2.01701	159.04	161.057	0	spectra/specs_ms.pklbin577	1		0	0	C5H6N2O4	UFIVEPVSAGBUSI-UHFFFAOYSA-N	UFIVEPVSAGBUSI	Organic acids and derivatives	Carboxylic acids and derivatives	Amino acids, peptides, and analogues
CCMSLIB00005883701	DIHYDROOROTATE - 30.0 eV	159.04	8.09232	C5H6N2O4	M+H	0.717429	3	ESI	Orbitrap	Isolated	Madeleine Ernst	Anna Abrahamsson	M+H	0	1	5988-19-2	N/A	OC(=O)C1CC(=O)NC(=O)N1	InChI=1S/C5H6N2O4/c8-3-1-2(4(9)10)6-5(11)7-3/h2H,1H2,(H,9,10)(H2,6,7,8,11)	N/A	1	Positive	UPDATE-SINGLE-ANNOTATED-GOLD	Gold	601	specs_ms.pklbin	lib-00042.mgf	0.717429	GNPS-LIBRARY	5819.2	485.539	8.09232	25515.7	3	4.05801	159.04	163.098	0	spectra/specs_ms.pklbin601	1		0	0	C5H6N2O4	UFIVEPVSAGBUSI-UHFFFAOYSA-N	UFIVEPVSAGBUSI	Organic acids and derivatives	Carboxylic acids and derivatives	Amino acids, peptides, and analogues
CCMSLIB00005883702	DIHYDROOROTATE - 40.0 eV	159.04	19.5685	C5H6N2O4	M+H	0.63285	5	ESI	Orbitrap	Isolated	Madeleine Ernst	Anna Abrahamsson	M+H	0	1	5988-19-2	N/A	OC(=O)C1CC(=O)NC(=O)N1	InChI=1S/C5H6N2O4/c8-3-1-2(4(9)10)6-5(11)7-3/h2H,1H2,(H,9,10)(H2,6,7,8,11)	N/A	1	Positive	UPDATE-SINGLE-ANNOTATED-GOLD	Gold	551	specs_ms.pklbin	lib-00042.mgf	0.63285	GNPS-LIBRARY	6447.54	1174.11	19.5685	201.289	5	0.0320129	159.04	159.072	0	spectra/specs_ms.pklbin551	1		0	0	C5H6N2O4	UFIVEPVSAGBUSI-UHFFFAOYSA-N	UFIVEPVSAGBUSI	Organic acids and derivatives	Carboxylic acids and derivatives	Amino acids, peptides, and analogues
CCMSLIB00005883701	DIHYDROOROTATE - 30.0 eV	159.04	5.26112	C5H6N2O4	M+H	0.621453	3	ESI	Orbitrap	Isolated	Madeleine Ernst	Anna Abrahamsson	M+H	0	1	5988-19-2	N/A	OC(=O)C1CC(=O)NC(=O)N1	InChI=1S/C5H6N2O4/c8-3-1-2(4(9)10)6-5(11)7-3/h2H,1H2,(H,9,10)(H2,6,7,8,11)	N/A	1	Positive	UPDATE-SINGLE-ANNOTATED-GOLD	Gold	613	specs_ms.pklbin	lib-00042.mgf	0.621453	GNPS-LIBRARY	44922.9	315.667	5.26112	36990.8	3	5.88301	159.04	164.923	0	spectra/specs_ms.pklbin613	1		0	0	C5H6N2O4	UFIVEPVSAGBUSI-UHFFFAOYSA-N	UFIVEPVSAGBUSI	Organic acids and derivatives	Carboxylic acids and derivatives	Amino acids, peptides, and analogues
CCMSLIB00006682573	DIHYDROOROTIC ACID	159.04	13.2248	C5H6N2O4	M+H	0.604668	3	ESI	qTof	isolated	MoNA	MoNA:MoNA032293	M+H	0	1	N/A	N/A	C1[C@@H](C(=O)O)N=C(N=C1O)O	"InChI=1S/C5H6N2O4/c8-3-1-2(4(9)10)6-5(11)7-3/h2H,1H2,(H,9,10)(H2,6,7,8,11)/t2-/m0/s1"	N/A	3	positive	UPDATE-SINGLE-ANNOTATED-BRONZE	Bronze	384	specs_ms.pklbin	lib-00003.mgf	0.604668	MONA	2000	793.485	13.2248	144479	3	22.978	159.04	136.062	0	spectra/specs_ms.pklbin384	1		0	0	C5H6N2O4	UFIVEPVSAGBUSI-REOHCLBHSA-N	UFIVEPVSAGBUSI	Organic acids and derivatives	Carboxylic acids and derivatives	Amino acids, peptides, and analogues
CCMSLIB00005884259	PHOSPHO(ENOL)PYRUVIC ACID - 40.0 eV	168.99	13.7573	C3H5O6P	M+H	0.84629	3	ESI	Orbitrap	Isolated	Madeleine Ernst	Anna Abrahamsson	M+H	0	1	5541-93-5	N/A	OC(=O)C(=C)OP(O)(O)=O	InChI=1S/C3H5O6P/c1-2(3(4)5)9-10(6,7)8/h1H2,(H,4,5)(H2,6,7,8)	N/A	1	Positive	UPDATE-SINGLE-ANNOTATED-GOLD	Gold	635	specs_ms.pklbin	lib-00042.mgf	0.84629	GNPS-LIBRARY	6818.61	825.436	13.7573	0	3	0	168.99	168.99	0	spectra/specs_ms.pklbin635	1		0	0	C3H5O6P	DTBNBXWJWCWCIK-UHFFFAOYSA-N	DTBNBXWJWCWCIK	Organic acids and derivatives	Organic phosphoric acids and derivatives	Phosphate esters
CCMSLIB00005884261	PHOSPHO(ENOL)PYRUVIC ACID - 60.0 eV	168.99	13.5706	C3H5O6P	M+H	0.733327	2	ESI	Orbitrap	Isolated	Madeleine Ernst	Anna Abrahamsson	M+H	0	1	5541-93-5	N/A	OC(=O)C(=C)OP(O)(O)=O	InChI=1S/C3H5O6P/c1-2(3(4)5)9-10(6,7)8/h1H2,(H,4,5)(H2,6,7,8)	N/A	1	Positive	UPDATE-SINGLE-ANNOTATED-GOLD	Gold	484	specs_ms.pklbin	lib-00042.mgf	0.733327	GNPS-LIBRARY	1881.69	814.235	13.5706	106580	2	18.011	168.99	150.979	0	spectra/specs_ms.pklbin484	1		0	0	C3H5O6P	DTBNBXWJWCWCIK-UHFFFAOYSA-N	DTBNBXWJWCWCIK	Organic acids and derivatives	Organic phosphoric acids and derivatives	Phosphate esters
CCMSLIB00010125121	Citramalic acid CollisionEnergy:205060	171.026	11.5188	C5H8O5	M+Na	0.851202	4	LC-ESI	Orbitrap	Commercial	Trent Northen	JGI	M+Na	0	1	N/A	N/A	CC(O)(CC(=O)O)C(=O)O	"InChI=1S/C5H8O5/c1-5(10,4(8)9)2-3(6)7/h10H,2H2,1H3,(H,6,7)(H,8,9)"	N/A	3	Positive	UPDATE-SINGLE-ANNOTATED-BRONZE	Bronze	645	specs_ms.pklbin	lib-00011.mgf	0.851202	BERKELEY-LAB	117525	691.125	11.5188	719.195	4	0.123001	171.026	171.149	1	spectra/specs_ms.pklbin645	1		0	0	C5H8O5	XFTRTWQBIOMVPK-UHFFFAOYSA-N	XFTRTWQBIOMVPK	Lipids and lipid-like molecules	Fatty Acyls	Fatty acids and conjugates
CCMSLIB00010103364	D-Glycerol 1-phosphate CollisionEnergy:102040	173.021	13.7394	C3H9O6P	M+H	0.893133	2	LC-ESI	Orbitrap	Commercial	Trent Northen	JGI	M+H	0	1	N/A	N/A	O=P(O)(O)OC[C@H](O)CO	"InChI=1S/C3H9O6P/c4-1-3(5)2-9-10(6,7)8/h3-5H,1-2H2,(H2,6,7,8)/t3-/m1/s1"	N/A	3	Positive	UPDATE-SINGLE-ANNOTATED-BRONZE	Bronze	653	specs_ms.pklbin	lib-00011.mgf	0.893133	BERKELEY-LAB	14442.3	824.365	13.7394	0	2	0	173.021	173.021	0	spectra/specs_ms.pklbin653	1		0	0	C3H9O6P	AWUCVROLDVIAJX-GSVOUGTGSA-N	AWUCVROLDVIAJX	Lipids and lipid-like molecules	Glycerophospholipids	Glycerophosphates
CCMSLIB00005884812	GLYCEROL 2-PHOSPHATE - 70.0 eV	173.021	12.6757	C3H9O6P	M+H	0.792289	5	ESI	Orbitrap	Isolated	Madeleine Ernst	Anna Abrahamsson	M+H	0	1	154804-51-0	N/A	OCC(CO)OP(O)(O)=O	InChI=1S/C3H9O6P/c4-1-3(2-5)9-10(6,7)8/h3-5H,1-2H2,(H2,6,7,8)	N/A	1	Positive	UPDATE-SINGLE-ANNOTATED-GOLD	Gold	402	specs_ms.pklbin	lib-00042.mgf	0.792289	GNPS-LIBRARY	52924.4	760.545	12.6757	199548	5	34.526	173.021	138.495	0	spectra/specs_ms.pklbin402	1		0	0	C3H9O6P	DHCLVCXQIBBOPH-UHFFFAOYSA-N	DHCLVCXQIBBOPH	Lipids and lipid-like molecules	Glycerophospholipids	Glycerophosphates
CCMSLIB00005884812	GLYCEROL 2-PHOSPHATE - 70.0 eV	173.021	11.5307	C3H9O6P	M+H	0.698219	5	ESI	Orbitrap	Isolated	Madeleine Ernst	Anna Abrahamsson	M+H	0	1	154804-51-0	N/A	OCC(CO)OP(O)(O)=O	InChI=1S/C3H9O6P/c4-1-3(2-5)9-10(6,7)8/h3-5H,1-2H2,(H2,6,7,8)	N/A	1	Positive	UPDATE-SINGLE-ANNOTATED-GOLD	Gold	403	specs_ms.pklbin	lib-00042.mgf	0.698219	GNPS-LIBRARY	70763.2	691.84	11.5307	196664	5	34.027	173.021	138.994	0	spectra/specs_ms.pklbin403	1		0	0	C3H9O6P	DHCLVCXQIBBOPH-UHFFFAOYSA-N	DHCLVCXQIBBOPH	Lipids and lipid-like molecules	Glycerophospholipids	Glycerophosphates
CCMSLIB00003136581	Spectral Match to L-Arginine from NIST14	175.119	7.5262	C6H14N4O2	M+H	0.629915	3	ESI	qTof	Isolated	Data from Suryasarathi Dasgupta	Data deposited by fevargas	M+H	174.112	1	74793	N/A	C(C[C@@H](C(=O)O)N)CN=C(N)N	InChI=1S/C6H14N4O2/c7-4(5(11)12)2-1-3-10-6(8)9/h4H,1-3,7H2,(H,11,12)(H4,8,9,10)/t4-/m0/s1	N/A	3	Positive	UPDATE-SINGLE-ANNOTATED-BRONZE	Bronze	693	specs_ms.pklbin	lib-00017.mgf	0.629915	GNPS-NIST14-MATCHES	1685.03	451.572	7.5262	1033.58	3	0.181	175.119	174.938	0	spectra/specs_ms.pklbin693	1		39	1296	C6H14N4O2	ODKSFYDXXFIFQN-BYPYZUCNSA-N	ODKSFYDXXFIFQN	Organic acids and derivatives	Carboxylic acids and derivatives	Amino acids, peptides, and analogues
CCMSLIB00000221715	Massbank:PB000420 Arginine|2-amino-5-(diaminomethylideneamino)pentanoic acid	175.12	12.6425	C6H14N4O2	[M+H]+	0.975109	7	ESI	LC-ESI-QTOF	Isolated	Putative Massbank Match	Massbank	[M+H]+	0	1	N/A	N/A	C(CC(C(=O)O)N)CN=C(N)N	1S/C6H14N4O2/c7-4(5(11)12)2-1-3-10-6(8)9/h4H,1-3,7H2,(H,11,12)(H4,8,9,10)	N/A	3	Positive	UPDATE-SINGLE-ANNOTATED-BRONZE	Bronze	745	specs_ms.pklbin	lib-00046.mgf	0.975109	MASSBANK	20682.3	758.547	12.6425	5.66367	7	0.000991821	175.12	175.119	0	spectra/specs_ms.pklbin745	1		3	127	C6H14N4O2	ODKSFYDXXFIFQN-UHFFFAOYSA-N	ODKSFYDXXFIFQN	Organic acids and derivatives	Carboxylic acids and derivatives	Amino acids, peptides, and analogues
CCMSLIB00000221715	Massbank:PB000420 Arginine|2-amino-5-(diaminomethylideneamino)pentanoic acid	175.12	12.855	C6H14N4O2	[M+H]+	0.971404	7	ESI	LC-ESI-QTOF	Isolated	Putative Massbank Match	Massbank	[M+H]+	0	1	N/A	N/A	C(CC(C(=O)O)N)CN=C(N)N	1S/C6H14N4O2/c7-4(5(11)12)2-1-3-10-6(8)9/h4H,1-3,7H2,(H,11,12)(H4,8,9,10)	N/A	3	Positive	UPDATE-SINGLE-ANNOTATED-BRONZE	Bronze	686	specs_ms.pklbin	lib-00046.mgf	0.971404	MASSBANK	4000	771.301	12.855	5950.16	7	1.04199	175.12	174.078	0	spectra/specs_ms.pklbin686	1		3	127	C6H14N4O2	ODKSFYDXXFIFQN-UHFFFAOYSA-N	ODKSFYDXXFIFQN	Organic acids and derivatives	Carboxylic acids and derivatives	Amino acids, peptides, and analogues
CCMSLIB00006681730	CITRULLINE	176.103	7.7415	C6H13N3O3	M+H	0.913404	2	ESI	qTof	isolated	MoNA	MoNA:MoNA032119	M+H	0	1	N/A	N/A	C(C[C@@H](C(=O)O)N)CNC(=N)O	"InChI=1S/C6H13N3O3/c7-4(5(10)11)2-1-3-9-6(8)12/h4H,1-3,7H2,(H,10,11)(H3,8,9,12)/t4-/m0/s1"	N/A	3	positive	UPDATE-SINGLE-ANNOTATED-BRONZE	Bronze	1202	specs_ms.pklbin	lib-00003.mgf	0.913404	MONA	5859.02	464.49	7.7415	232903	2	41.015	176.103	217.118	1	spectra/specs_ms.pklbin1202	1		0	0	C6H13N3O3	RHGKLRLOHDJJDR-BYPYZUCNSA-N	RHGKLRLOHDJJDR	Organic acids and derivatives	Carboxylic acids and derivatives	Amino acids, peptides, and analogues
CCMSLIB00006114482	Ureidosuccinic acid - 40.0 eV	177.051	8.49388	C5H8N2O5	M+H	0.982399	6	ESI	Orbitrap	Isolated	PI	Data Collector	M+H	0	1		N/A	C(C(C(=O)O)NC(=O)N)C(=O)O	InChI=1S/C5H8N2O5/c6-5(12)7-2(4(10)11)1-3(8)9/h2H,1H2,(H,8,9)(H,10,11)(H3,6,7,12)	N/A	1	Positive	UPDATE-SINGLE-ANNOTATED-GOLD	Gold	780	specs_ms.pklbin	lib-00034.mgf	0.982399	BIRMINGHAM-UHPLC-MS-POS	1988.76	509.633	8.49388	5667.75	6	1.00348	177.051	178.054	1	spectra/specs_ms.pklbin780	1		0	0	C5H8N2O5	HLKXYZVTANABHZ-UHFFFAOYSA-N	HLKXYZVTANABHZ	Organic acids and derivatives	Carboxylic acids and derivatives	Amino acids, peptides, and analogues
CCMSLIB00006114483	Ureidosuccinic acid - 40.0 eV	177.051	8.60363	C5H8N2O5	M+H	0.928003	4	ESI	Orbitrap	Isolated	PI	Data Collector	M+H	0	1		N/A	C(C(C(=O)O)NC(=O)N)C(=O)O	InChI=1S/C5H8N2O5/c6-5(12)7-2(4(10)11)1-3(8)9/h2H,1H2,(H,8,9)(H,10,11)(H3,6,7,12)	N/A	1	Positive	UPDATE-SINGLE-ANNOTATED-GOLD	Gold	774	specs_ms.pklbin	lib-00034.mgf	0.928003	BIRMINGHAM-UHPLC-MS-POS	6913.87	516.218	8.60363	2.67168	4	0.000473022	177.051	177.051	1	spectra/specs_ms.pklbin774	1		0	0	C5H8N2O5	HLKXYZVTANABHZ-UHFFFAOYSA-N	HLKXYZVTANABHZ	Organic acids and derivatives	Carboxylic acids and derivatives	Amino acids, peptides, and analogues
CCMSLIB00000479747	Tyrosine	181.19	9.20418	N/A	M+H	0.960333	5	DI-ESI	Q-Exactive Plus	Commercial standard	Alexandrov Theodore	Prasad	M+H	181.074	1	140-43-2	6057	N/A	"InChI=1S/C9H11NO3/c10-8(9(12)13)5-6-1-3-7(11)4-2-6/h1-4,8,11H,5,10H2,(H,12,13)/t8-/m0/s1"	OUYCCCASQSFEME-QMMMGPOBSA-N	1	Positive	UPDATE-SINGLE-ANNOTATED-GOLD	Gold	803	specs_ms.pklbin	lib-00025.mgf	0.960333	GNPS-EMBL-MCF	1962.68	552.251	9.20418	4915.18	5	0.895004	181.19	182.985	0	spectra/specs_ms.pklbin803	1		2	16	N/A	N/A	N/A	N/A	N/A	N/A
CCMSLIB00005883847	L-TYROSINE - 50.0 eV	182.081	9.1394	C9H11NO3	M+H	0.878869	6	ESI	Orbitrap	Isolated	Madeleine Ernst	Anna Abrahamsson	M+H	0	1	60-18-4	N/A	N[C@@H](CC1=CC=C(O)C=C1)C(O)=O	InChI=1S/C9H11NO3/c10-8(9(12)13)5-6-1-3-7(11)4-2-6/h1-4,8,11H,5,10H2,(H,12,13)/t8-/m0/s1	N/A	1	Positive	UPDATE-SINGLE-ANNOTATED-GOLD	Gold	798	specs_ms.pklbin	lib-00042.mgf	0.878869	GNPS-LIBRARY	11229	548.364	9.1394	0	6	0	182.081	182.081	1	spectra/specs_ms.pklbin798	1		0	0	C9H11NO3	OUYCCCASQSFEME-QMMMGPOBSA-N	OUYCCCASQSFEME	Organic acids and derivatives	Carboxylic acids and derivatives	Amino acids, peptides, and analogues
CCMSLIB00005883844	L-TYROSINE - 20.0 eV	182.081	9.1351	C9H11NO3	M+H	0.825633	6	ESI	Orbitrap	Isolated	Madeleine Ernst	Anna Abrahamsson	M+H	0	1	60-18-4	N/A	N[C@@H](CC1=CC=C(O)C=C1)C(O)=O	InChI=1S/C9H11NO3/c10-8(9(12)13)5-6-1-3-7(11)4-2-6/h1-4,8,11H,5,10H2,(H,12,13)/t8-/m0/s1	N/A	1	Positive	UPDATE-SINGLE-ANNOTATED-GOLD	Gold	797	specs_ms.pklbin	lib-00042.mgf	0.825633	GNPS-LIBRARY	9787.02	548.106	9.1351	0	6	0	182.081	182.081	0	spectra/specs_ms.pklbin797	1		0	0	C9H11NO3	OUYCCCASQSFEME-QMMMGPOBSA-N	OUYCCCASQSFEME	Organic acids and derivatives	Carboxylic acids and derivatives	Amino acids, peptides, and analogues
CCMSLIB00005884577	N-ACETYL-DL-GLUTAMIC ACID - 40.0 eV	190.071	7.00795	C7H11NO5	M+H	0.93346	8	ESI	Orbitrap	Isolated	Madeleine Ernst	Anna Abrahamsson	M+H	0	1	1188-37-0	N/A	CC(=O)NC(CCC(O)=O)C(O)=O	InChI=1S/C7H11NO5/c1-4(9)8-5(7(12)13)2-3-6(10)11/h5H,2-3H2,1H3,(H,8,9)(H,10,11)(H,12,13)	N/A	1	Positive	UPDATE-SINGLE-ANNOTATED-GOLD	Gold	835	specs_ms.pklbin	lib-00042.mgf	0.93346	GNPS-LIBRARY	5959.69	420.477	7.00795	0	8	0	190.071	190.071	1	spectra/specs_ms.pklbin835	1		0	0	C7H11NO5	RFMMMVDNIPUKGG-UHFFFAOYSA-N	RFMMMVDNIPUKGG	Organic acids and derivatives	Carboxylic acids and derivatives	Amino acids, peptides, and analogues
CCMSLIB00010125373	N-Acetyl-L-glutamic acid CollisionEnergy:205060	190.071	10.3571	C7H11NO5	M+H	0.861458	7	LC-ESI	Orbitrap	Commercial	Trent Northen	JGI	M+H	0	1	N/A	N/A	CC(O)=NC(CCC(=O)O)C(=O)O	"InChI=1S/C7H11NO5/c1-4(9)8-5(7(12)13)2-3-6(10)11/h5H,2-3H2,1H3,(H,8,9)(H,10,11)(H,12,13)/t5-/m0/s1"	N/A	3	Positive	UPDATE-SINGLE-ANNOTATED-BRONZE	Bronze	904	specs_ms.pklbin	lib-00011.mgf	0.861458	BERKELEY-LAB	3958.54	621.428	10.3571	5098.06	7	0.968994	190.071	191.04	0	spectra/specs_ms.pklbin904	1		0	0	C7H11NO5	RFMMMVDNIPUKGG-UHFFFAOYSA-N	RFMMMVDNIPUKGG	Organic acids and derivatives	Carboxylic acids and derivatives	Amino acids, peptides, and analogues
CCMSLIB00006678643	N-ACETYL-GLUTAMIC ACID	190.071	6.96263	C7H11NO5	M+H	0.747763	4	ESI	Orbitrap	isolated	MoNA	MoNA:MoNA037206	M+H	0	1	N/A	N/A	C/C(=N/C(CCC(=O)O)C(=O)O)/O	"InChI=1S/C7H11NO5/c1-4(9)8-5(7(12)13)2-3-6(10)11/h5H,2-3H2,1H3,(H,8,9)(H,10,11)(H,12,13)"	N/A	3	positive	UPDATE-SINGLE-ANNOTATED-BRONZE	Bronze	852	specs_ms.pklbin	lib-00003.mgf	0.747763	MONA	5618.84	417.758	6.96263	4424.68	4	0.841003	190.071	190.912	0	spectra/specs_ms.pklbin852	1		0	0	C7H11NO5	RFMMMVDNIPUKGG-UHFFFAOYSA-N	RFMMMVDNIPUKGG	Organic acids and derivatives	Carboxylic acids and derivatives	Amino acids, peptides, and analogues
CCMSLIB00005464401	CITRATE	215.016	19.097	C6H8O7	M+Na	0.879577	7	ESI	Orbitrap	Commercial	Dorrestein	Kelly Weldon	M+Na	192.027	1	77-92-9	N/A	OC(=O)CC(O)(CC(O)=O)C(O)=O	"InChI=1S/C6H8O7/c7-3(8)1-6(13,5(11)12)2-4(9)10/h13H,1-2H2,(H,7,8)(H,9,10)(H,11,12)"	N/A	1	Positive	UPDATE-SINGLE-ANNOTATED-GOLD	Gold	1164	specs_ms.pklbin	lib-00029.mgf	0.879577	GNPS-MSMLS	17601.2	1145.82	19.097	455.814	7	0.0980072	215.016	214.918	0	spectra/specs_ms.pklbin1164	1		4	98	C6H8O7	KRKNYBCHXYNGOX-UHFFFAOYSA-N	KRKNYBCHXYNGOX	Organic acids and derivatives	Carboxylic acids and derivatives	Tricarboxylic acids and derivatives
CCMSLIB00005464401	CITRATE	215.016	19.0983	C6H8O7	M+Na	0.814189	7	ESI	Orbitrap	Commercial	Dorrestein	Kelly Weldon	M+Na	192.027	1	77-92-9	N/A	OC(=O)CC(O)(CC(O)=O)C(O)=O	"InChI=1S/C6H8O7/c7-3(8)1-6(13,5(11)12)2-4(9)10/h13H,1-2H2,(H,7,8)(H,9,10)(H,11,12)"	N/A	1	Positive	UPDATE-SINGLE-ANNOTATED-GOLD	Gold	1619	specs_ms.pklbin	lib-00029.mgf	0.814189	GNPS-MSMLS	8546.26	1145.9	19.0983	190349	7	40.928	215.016	255.944	0	spectra/specs_ms.pklbin1619	1		4	98	C6H8O7	KRKNYBCHXYNGOX-UHFFFAOYSA-N	KRKNYBCHXYNGOX	Organic acids and derivatives	Carboxylic acids and derivatives	Tricarboxylic acids and derivatives
CCMSLIB00006374238	Citric acid	215.02	12.8424	C6H8O7	[M+Na]+	0.843128	2	ESI	Orbitrap	Commercial standard	BMDMS-NP	BMDMS-NP	[M+Na]+	192.027	1	N/A	N/A	O=C(O)CC(O)(C(=O)O)CC(=O)O	InChI=1S/C6H8O7/c7-3(8)1-6(13,5(11)12)2-4(9)10/h13H,1-2H2,(H,7,8)(H,9,10)(H,11,12)	N/A	1	Positive	UPDATE-SINGLE-ANNOTATED-GOLD	Gold	1895	specs_ms.pklbin	lib-00039.mgf	0.843128	BMDMS-NP	9337.89	770.545	12.8424	250539	2	53.871	215.02	268.891	1	spectra/specs_ms.pklbin1895	1		21	717	C6H8O7	KRKNYBCHXYNGOX-UHFFFAOYSA-N	KRKNYBCHXYNGOX	Organic acids and derivatives	Carboxylic acids and derivatives	Tricarboxylic acids and derivatives
CCMSLIB00006374238	Citric acid	215.02	12.6924	C6H8O7	[M+Na]+	0.804766	2	ESI	Orbitrap	Commercial standard	BMDMS-NP	BMDMS-NP	[M+Na]+	192.027	1	N/A	N/A	O=C(O)CC(O)(C(=O)O)CC(=O)O	InChI=1S/C6H8O7/c7-3(8)1-6(13,5(11)12)2-4(9)10/h13H,1-2H2,(H,7,8)(H,9,10)(H,11,12)	N/A	1	Positive	UPDATE-SINGLE-ANNOTATED-GOLD	Gold	1135	specs_ms.pklbin	lib-00039.mgf	0.804766	BMDMS-NP	62642.5	761.546	12.6924	14319.6	2	3.07901	215.02	211.941	0	spectra/specs_ms.pklbin1135	1		21	717	C6H8O7	KRKNYBCHXYNGOX-UHFFFAOYSA-N	KRKNYBCHXYNGOX	Organic acids and derivatives	Carboxylic acids and derivatives	Tricarboxylic acids and derivatives
CCMSLIB00006375446	Citric acid	215.02	17.4247	C6H8O7	[M+Na]+	0.798092	2	ESI	Orbitrap	Commercial standard	BMDMS-NP	BMDMS-NP	[M+Na]+	192.027	1	N/A	N/A	O=C(O)CC(O)(C(=O)O)CC(=O)O	InChI=1S/C6H8O7/c7-3(8)1-6(13,5(11)12)2-4(9)10/h13H,1-2H2,(H,7,8)(H,9,10)(H,11,12)	N/A	1	Positive	UPDATE-SINGLE-ANNOTATED-GOLD	Gold	152	specs_ms.pklbin	lib-00039.mgf	0.798092	BMDMS-NP	47306.8	1045.48	17.4247	460683	2	99.056	215.02	115.964	0	spectra/specs_ms.pklbin152	1		21	717	C6H8O7	KRKNYBCHXYNGOX-UHFFFAOYSA-N	KRKNYBCHXYNGOX	Organic acids and derivatives	Carboxylic acids and derivatives	Tricarboxylic acids and derivatives
CCMSLIB00005765668	Massbank:LU087003 Pantothenate|Pantothenic acid|3-[[(2R)-2,4-dihydroxy-3,3-dimethylbutanoyl]amino]propanoic acid	220.118	5.63985	C9H17NO5	M+H	0.949468	9	ESI	Hybrid FT	Isolated	Massbank	Massbank	M+H	0	1	79-83-4	N/A	CC(C)(CO)[C@@H](O)C(=O)NCCC(O)=O	1S/C9H17NO5/c1-9(2,5-11)7(14)8(15)10-4-3-6(12)13/h7,11,14H,3-5H2,1-2H3,(H,10,15)(H,12,13)/t7-/m0/s1	N/A	3	Positive	UPDATE-SINGLE-ANNOTATED-BRONZE	Bronze	1228	specs_ms.pklbin	lib-00046.mgf	0.949468	MASSBANK	17057.4	338.391	5.63985	0	9	0	220.118	220.118	1	spectra/specs_ms.pklbin1228	1		0	0	C9H17NO5	GHOKWGTUZJEAQD-ZETCQYMHSA-N	GHOKWGTUZJEAQD	Organic oxygen compounds	Organooxygen compounds	Alcohols and polyols
CCMSLIB00000578196	XANTHOSINE	283.068	4.63983	C10H12N4O6	M-H	0.705745	2	LC-ESI	Q-Exactive Plus	Commercial standard	Alexandrov Theodore	Prasad	M-H	284.076	0	146-80-5	64959	O=C3Nc1c(ncn1C2OC(C(O)C2O)CO)C(=O)N3	InChI=1S/C10H12N4O6/c15-1-3-5(16)6(17)9(20-3)14-2-11-4-7(14)12-10(19)13-8(4)18/h2-3,5-6,9,15-17H,1H2,(H2,12,13,18,19)	N/A	1	Negative	UPDATE-SINGLE-ANNOTATED-GOLD	Gold	1133	specs_ms.pklbin	lib-00025.mgf	0.705745	GNPS-EMBL-MCF	5902.39	278.39	4.63983	254677	2	72.091	283.068	210.977	1	spectra/specs_ms.pklbin1133	1		0	0	C10H12N4O6	UBORTCNDUKBEOP-UHFFFAOYSA-N	UBORTCNDUKBEOP	N/A	N/A	N/A
CCMSLIB00006679922	OPHTHALMIC ACID	290.135	10.2627	C11H19N3O6	M+H	0.918857	8	ESI	Orbitrap	isolated	MoNA	MoNA:MoNA038619	M+H	0	1	N/A	N/A	CC[C@@H](/C(=N/CC(=O)O)/O)/N=C(/CC[C@@H](C(=O)O)N)\O	"InChI=1S/C11H19N3O6/c1-2-7(10(18)13-5-9(16)17)14-8(15)4-3-6(12)11(19)20/h6-7H,2-5,12H2,1H3,(H,13,18)(H,14,15)(H,16,17)(H,19,20)/t6-,7-/m0/s1"	N/A	3	positive	UPDATE-SINGLE-ANNOTATED-BRONZE	Bronze	2173	specs_ms.pklbin	lib-00003.mgf	0.918857	MONA	48855.8	615.759	10.2627	0	8	0	290.135	290.135	1	spectra/specs_ms.pklbin2173	1		3	47	C11H19N3O6	JCMUOFQHZLPHQP-BQBZGAKWSA-N	JCMUOFQHZLPHQP	Organic acids and derivatives	Carboxylic acids and derivatives	Amino acids, peptides, and analogues
CCMSLIB00005464320	OPHTHALMATE	290.135	8.37322	C11H19N3O6	M+H	0.915013	9	ESI	Orbitrap	Commercial	Dorrestein	Kelly Weldon	M+H	289.127	1	495-27-2	N/A	CC[C@H](NC(=O)CC[C@H](N)C(O)=O)C(=O)NCC(O)=O	"InChI=1S/C11H19N3O6/c1-2-7(10(18)13-5-9(16)17)14-8(15)4-3-6(12)11(19)20/h6-7H,2-5,12H2,1H3,(H,13,18)(H,14,15)(H,16,17)(H,19,20)/t6-,7-/m0/s1"	N/A	1	Positive	UPDATE-SINGLE-ANNOTATED-GOLD	Gold	2324	specs_ms.pklbin	lib-00029.mgf	0.915013	GNPS-MSMLS	5852.01	502.393	8.37322	48305	9	14.015	290.135	304.15	1	spectra/specs_ms.pklbin2324	1		0	0	C11H19N3O6	JCMUOFQHZLPHQP-BQBZGAKWSA-N	JCMUOFQHZLPHQP	Organic acids and derivatives	Carboxylic acids and derivatives	Amino acids, peptides, and analogues
CCMSLIB00003136094	Spectral Match to Glutathione, oxidized from NIST14	307.082	14.1211	N/A	M+2H]	0.68814	8	ESI	Q-TOF	Isolated	Data from Gabriel Haddad	Data deposited by mjmeehan	M+2H]	0	1	27025418	N/A	N/A	N/A	N/A	3	Positive	UPDATE-SINGLE-ANNOTATED-BRONZE	Bronze	2116	specs_ms.pklbin	lib-00017.mgf	0.68814	GNPS-NIST14-MATCHES	6823.68	847.265	14.1211	92838.4	8	28.509	307.082	278.573	0	spectra/specs_ms.pklbin2116	1		28	1677	N/A	N/A	N/A	N/A	N/A	N/A
CCMSLIB00003136399	Spectral Match to Glutathione, oxidized from NIST14	307.083	13.9733	N/A	M+2H]	0.886086	12	ESI	Q-TOF	Isolated	Data from Gabriel Haddad	Data deposited by mjmeehan	M+2H]	0	1	27025418	N/A	N/A	N/A	N/A	3	Positive	UPDATE-SINGLE-ANNOTATED-BRONZE	Bronze	2346	specs_ms.pklbin	lib-00017.mgf	0.886086	GNPS-NIST14-MATCHES	245936	838.398	13.9733	0	12	306.076	307.083	307.083	2	spectra/specs_ms.pklbin2346	1		28	1677	N/A	N/A	N/A	N/A	N/A	N/A
CCMSLIB00006119984	Glutathione - 40.0 eV	308.091	10.385	C10H17N3O6S	M+H	0.982111	13	ESI	Orbitrap	Isolated	PI	Data Collector	M+H	0	1		N/A	C(CC(=O)N[C@@H](CS)C(=O)NCC(=O)O)[C@@H](C(=O)O)N	InChI=1S/C10H17N3O6S/c11-5(10(18)19)1-2-7(14)13-6(4-20)9(17)12-3-8(15)16/h5-6,20H,1-4,11H2,(H,12,17)(H,13,14)(H,15,16)(H,18,19)/t5-,6-/m0/s1	N/A	1	Positive	UPDATE-SINGLE-ANNOTATED-GOLD	Gold	2351	specs_ms.pklbin	lib-00034.mgf	0.982111	BIRMINGHAM-UHPLC-MS-POS	248457	623.1	10.385	0.495269	13	0.000152588	308.091	308.091	1	spectra/specs_ms.pklbin2351	1		0	0	C10H17N3O6S	RWSXRVCMGQZWBV-WDSKDSINSA-N	RWSXRVCMGQZWBV	Organic acids and derivatives	Carboxylic acids and derivatives	Amino acids, peptides, and analogues
CCMSLIB00006119968	Glutathione - 40.0 eV	308.091	10.4855	C10H17N3O6S	M+H	0.97337	14	ESI	Orbitrap	Isolated	PI	Data Collector	M+H	0	1		N/A	C(CC(=O)N[C@@H](CS)C(=O)NCC(=O)O)[C@@H](C(=O)O)N	InChI=1S/C10H17N3O6S/c11-5(10(18)19)1-2-7(14)13-6(4-20)9(17)12-3-8(15)16/h5-6,20H,1-4,11H2,(H,12,17)(H,13,14)(H,15,16)(H,18,19)/t5-,6-/m0/s1	N/A	1	Positive	UPDATE-SINGLE-ANNOTATED-GOLD	Gold	2349	specs_ms.pklbin	lib-00034.mgf	0.97337	BIRMINGHAM-UHPLC-MS-POS	13524.9	629.131	10.4855	176.514	14	0.0543823	308.091	308.037	0	spectra/specs_ms.pklbin2349	1		0	0	C10H17N3O6S	RWSXRVCMGQZWBV-WDSKDSINSA-N	RWSXRVCMGQZWBV	Organic acids and derivatives	Carboxylic acids and derivatives	Amino acids, peptides, and analogues
CCMSLIB00006119968	Glutathione - 40.0 eV	308.091	10.4946	C10H17N3O6S	M+H	0.972388	14	ESI	Orbitrap	Isolated	PI	Data Collector	M+H	0	1		N/A	C(CC(=O)N[C@@H](CS)C(=O)NCC(=O)O)[C@@H](C(=O)O)N	InChI=1S/C10H17N3O6S/c11-5(10(18)19)1-2-7(14)13-6(4-20)9(17)12-3-8(15)16/h5-6,20H,1-4,11H2,(H,12,17)(H,13,14)(H,15,16)(H,18,19)/t5-,6-/m0/s1	N/A	1	Positive	UPDATE-SINGLE-ANNOTATED-GOLD	Gold	2348	specs_ms.pklbin	lib-00034.mgf	0.972388	BIRMINGHAM-UHPLC-MS-POS	11598.7	629.673	10.4946	475.061	14	0.146362	308.091	307.945	0	spectra/specs_ms.pklbin2348	1		0	0	C10H17N3O6S	RWSXRVCMGQZWBV-WDSKDSINSA-N	RWSXRVCMGQZWBV	Organic acids and derivatives	Carboxylic acids and derivatives	Amino acids, peptides, and analogues
CCMSLIB00006119981	Glutathione - 40.0 eV	308.091	10.5092	C10H17N3O6S	M+H	0.968913	12	ESI	Orbitrap	Isolated	PI	Data Collector	M+H	0	1		N/A	C(CC(=O)N[C@@H](CS)C(=O)NCC(=O)O)[C@@H](C(=O)O)N	InChI=1S/C10H17N3O6S/c11-5(10(18)19)1-2-7(14)13-6(4-20)9(17)12-3-8(15)16/h5-6,20H,1-4,11H2,(H,12,17)(H,13,14)(H,15,16)(H,18,19)/t5-,6-/m0/s1	N/A	1	Positive	UPDATE-SINGLE-ANNOTATED-GOLD	Gold	2352	specs_ms.pklbin	lib-00034.mgf	0.968913	BIRMINGHAM-UHPLC-MS-POS	13455.4	630.551	10.5092	178	12	0.0548401	308.091	308.146	0	spectra/specs_ms.pklbin2352	1		0	0	C10H17N3O6S	RWSXRVCMGQZWBV-WDSKDSINSA-N	RWSXRVCMGQZWBV	Organic acids and derivatives	Carboxylic acids and derivatives	Amino acids, peptides, and analogues
CCMSLIB00006119968	Glutathione - 40.0 eV	308.091	10.5253	C10H17N3O6S	M+H	0.965806	14	ESI	Orbitrap	Isolated	PI	Data Collector	M+H	0	1		N/A	C(CC(=O)N[C@@H](CS)C(=O)NCC(=O)O)[C@@H](C(=O)O)N	InChI=1S/C10H17N3O6S/c11-5(10(18)19)1-2-7(14)13-6(4-20)9(17)12-3-8(15)16/h5-6,20H,1-4,11H2,(H,12,17)(H,13,14)(H,15,16)(H,18,19)/t5-,6-/m0/s1	N/A	1	Positive	UPDATE-SINGLE-ANNOTATED-GOLD	Gold	2353	specs_ms.pklbin	lib-00034.mgf	0.965806	BIRMINGHAM-UHPLC-MS-POS	10630.1	631.517	10.5253	472.684	14	0.14563	308.091	308.237	0	spectra/specs_ms.pklbin2353	1		0	0	C10H17N3O6S	RWSXRVCMGQZWBV-WDSKDSINSA-N	RWSXRVCMGQZWBV	Organic acids and derivatives	Carboxylic acids and derivatives	Amino acids, peptides, and analogues
CCMSLIB00005884542	GLUTATHIONE - 50.0 eV	308.091	11.2868	C10H17N3O6S	M+H	0.956158	11	ESI	Orbitrap	Isolated	Madeleine Ernst	Anna Abrahamsson	M+H	0	1	70-18-8	N/A	N[C@@H](CCC(=O)N[C@@H](CS)C(=O)NCC(O)=O)C(O)=O	InChI=1S/C10H17N3O6S/c11-5(10(18)19)1-2-7(14)13-6(4-20)9(17)12-3-8(15)16/h5-6,20H,1-4,11H2,(H,12,17)(H,13,14)(H,15,16)(H,18,19)/t5-,6-/m0/s1	N/A	1	Positive	UPDATE-SINGLE-ANNOTATED-GOLD	Gold	2339	specs_ms.pklbin	lib-00042.mgf	0.956158	GNPS-LIBRARY	1991.46	677.207	11.2868	6537.05	11	2.01401	308.091	306.077	0	spectra/specs_ms.pklbin2339	1		0	0	C10H17N3O6S	RWSXRVCMGQZWBV-WDSKDSINSA-N	RWSXRVCMGQZWBV	Organic acids and derivatives	Carboxylic acids and derivatives	Amino acids, peptides, and analogues
CCMSLIB00005464443	GLUTATHIONE REDUCED	308.091	8.49662	C10H17N3O6S	M+H	0.925162	12	ESI	Orbitrap	Commercial	Dorrestein	Kelly Weldon	M+H	307.084	1	70-18-8	N/A	N[C@@H](CCC(=O)N[C@@H](CS)C(=O)NCC(O)=O)C(O)=O	"InChI=1S/C10H17N3O6S/c11-5(10(18)19)1-2-7(14)13-6(4-20)9(17)12-3-8(15)16/h5-6,20H,1-4,11H2,(H,12,17)(H,13,14)(H,15,16)(H,18,19)/t5-,6-/m0/s1"	N/A	1	Positive	UPDATE-SINGLE-ANNOTATED-GOLD	Gold	2417	specs_ms.pklbin	lib-00029.mgf	0.925162	GNPS-MSMLS	32726.8	509.797	8.49662	45493	12	14.016	308.091	322.107	1	spectra/specs_ms.pklbin2417	1		0	0	C10H17N3O6S	RWSXRVCMGQZWBV-WDSKDSINSA-N	RWSXRVCMGQZWBV	Organic acids and derivatives	Carboxylic acids and derivatives	Amino acids, peptides, and analogues
CCMSLIB00006119979	Glutathione - 40.0 eV	308.091	11.7258	C10H17N3O6S	M+H	0.879363	13	ESI	Orbitrap	Isolated	PI	Data Collector	M+H	0	1		N/A	C(CC(=O)N[C@@H](CS)C(=O)NCC(=O)O)[C@@H](C(=O)O)N	InChI=1S/C10H17N3O6S/c11-5(10(18)19)1-2-7(14)13-6(4-20)9(17)12-3-8(15)16/h5-6,20H,1-4,11H2,(H,12,17)(H,13,14)(H,15,16)(H,18,19)/t5-,6-/m0/s1	N/A	1	Positive	UPDATE-SINGLE-ANNOTATED-GOLD	Gold	2341	specs_ms.pklbin	lib-00034.mgf	0.879363	BIRMINGHAM-UHPLC-MS-POS	8617.57	703.548	11.7258	6365.49	13	1.96115	308.091	306.13	0	spectra/specs_ms.pklbin2341	1		0	0	C10H17N3O6S	RWSXRVCMGQZWBV-WDSKDSINSA-N	RWSXRVCMGQZWBV	Organic acids and derivatives	Carboxylic acids and derivatives	Amino acids, peptides, and analogues
CCMSLIB00005884539	GLUTATHIONE - 20.0 eV	308.091	13.4187	C10H17N3O6S	M+H	0.852528	11	ESI	Orbitrap	Isolated	Madeleine Ernst	Anna Abrahamsson	M+H	0	1	70-18-8	N/A	N[C@@H](CCC(=O)N[C@@H](CS)C(=O)NCC(O)=O)C(O)=O	InChI=1S/C10H17N3O6S/c11-5(10(18)19)1-2-7(14)13-6(4-20)9(17)12-3-8(15)16/h5-6,20H,1-4,11H2,(H,12,17)(H,13,14)(H,15,16)(H,18,19)/t5-,6-/m0/s1	N/A	1	Positive	UPDATE-SINGLE-ANNOTATED-GOLD	Gold	2350	specs_ms.pklbin	lib-00042.mgf	0.852528	GNPS-LIBRARY	1966.17	805.123	13.4187	87.6626	11	0.0270081	308.091	308.064	0	spectra/specs_ms.pklbin2350	1		0	0	C10H17N3O6S	RWSXRVCMGQZWBV-WDSKDSINSA-N	RWSXRVCMGQZWBV	Organic acids and derivatives	Carboxylic acids and derivatives	Amino acids, peptides, and analogues
CCMSLIB00005747298	Massbank:PR310781 Glutathione (not validated)	308.091	11.7356	C10H17N3O6S	M+H	0.757177	9	ESI	qTof	Isolated	Massbank	Massbank	M+H	0	1	N/A	N/A	O=C(O)CNC(=O)C(NC(=O)CCC(N)C(=O)O)CS	1S/C10H17N3O6S/c11-5(10(18)19)1-2-7(14)13-6(4-20)9(17)12-3-8(15)16/h5-6,20H,1-4,11H2,(H,12,17)(H,13,14)(H,15,16)(H,18,19)	N/A	3	Positive	UPDATE-SINGLE-ANNOTATED-BRONZE	Bronze	2340	specs_ms.pklbin	lib-00046.mgf	0.757177	MASSBANK	4881.33	704.134	11.7356	6368.27	9	1.96201	308.091	306.129	0	spectra/specs_ms.pklbin2340	1		0	0	C10H17N3O6S	RWSXRVCMGQZWBV-UHFFFAOYSA-N	RWSXRVCMGQZWBV	Organic acids and derivatives	Carboxylic acids and derivatives	Amino acids, peptides, and analogues
CCMSLIB00004719870	Glutathione	308.091	10.5497	C10H17N3O6S	[M+H]+	0.718684	7	N/A	ESI-QTOF	isolated	MoNA	MoNA:VF-NPL-QTOF002081	[M+H]+	0	1	N/A	N/A	N[C@@H](CCC(O)=N[C@@H](CS)C(O)=NCC(=O)O)C(=O)O	InChI=1S/C10H17N3O6S/c11-5(10(18)19)1-2-7(14)13-6(4-20)9(17)12-3-8(15)16/h5-6,20H,1-4,11H2,(H,12,17)(H,13,14)(H,15,16)(H,18,19)/t5-,6-/m0/s1	N/A	3	positive	UPDATE-SINGLE-ANNOTATED-BRONZE	Bronze	2610	specs_ms.pklbin	lib-00003.mgf	0.718684	MONA	26503.4	632.985	10.5497	142698	7	43.964	308.091	352.055	1	spectra/specs_ms.pklbin2610	1		0	0	C10H17N3O6S	RWSXRVCMGQZWBV-WDSKDSINSA-N	RWSXRVCMGQZWBV	Organic acids and derivatives	Carboxylic acids and derivatives	Amino acids, peptides, and analogues
CCMSLIB00004691531	Glutathione	308.091	10.4568	C10H17N3O6S	[M+H]+	0.716867	5	N/A	ESI-QFT	isolated	MoNA	MoNA:VF-NPL-QEHF000468	[M+H]+	0	1	N/A	N/A	N[C@@H](CCC(O)=N[C@@H](CS)C(O)=NCC(=O)O)C(=O)O	InChI=1S/C10H17N3O6S/c11-5(10(18)19)1-2-7(14)13-6(4-20)9(17)12-3-8(15)16/h5-6,20H,1-4,11H2,(H,12,17)(H,13,14)(H,15,16)(H,18,19)/t5-,6-/m0/s1	N/A	3	positive	UPDATE-SINGLE-ANNOTATED-BRONZE	Bronze	2368	specs_ms.pklbin	lib-00003.mgf	0.716867	MONA	4688.3	627.408	10.4568	9734.11	5	2.99899	308.091	311.09	1	spectra/specs_ms.pklbin2368	1		0	0	C10H17N3O6S	RWSXRVCMGQZWBV-WDSKDSINSA-N	RWSXRVCMGQZWBV	Organic acids and derivatives	Carboxylic acids and derivatives	Amino acids, peptides, and analogues
CCMSLIB00004716376	Glutathione	308.091	12.4295	C10H17N3O6S	[M+H]+	0.70414	8	N/A	ESI-QFT	isolated	MoNA	MoNA:VF-NPL-QEHF025313	[M+H]+	0	1	N/A	N/A	N[C@@H](CCC(O)=N[C@@H](CS)C(O)=NCC(=O)O)C(=O)O	InChI=1S/C10H17N3O6S/c11-5(10(18)19)1-2-7(14)13-6(4-20)9(17)12-3-8(15)16/h5-6,20H,1-4,11H2,(H,12,17)(H,13,14)(H,15,16)(H,18,19)/t5-,6-/m0/s1	N/A	3	positive	UPDATE-SINGLE-ANNOTATED-BRONZE	Bronze	2391	specs_ms.pklbin	lib-00003.mgf	0.70414	MONA	19070.5	745.771	12.4295	19474.8	8	319.084	308.091	314.091	2	spectra/specs_ms.pklbin2391	1		0	0	C10H17N3O6S	RWSXRVCMGQZWBV-WDSKDSINSA-N	RWSXRVCMGQZWBV	Organic acids and derivatives	Carboxylic acids and derivatives	Amino acids, peptides, and analogues
CCMSLIB00006119979	Glutathione - 40.0 eV	308.091	9.32033	C10H17N3O6S	M+H	0.697528	9	ESI	Orbitrap	Isolated	PI	Data Collector	M+H	0	1		N/A	C(CC(=O)N[C@@H](CS)C(=O)NCC(=O)O)[C@@H](C(=O)O)N	InChI=1S/C10H17N3O6S/c11-5(10(18)19)1-2-7(14)13-6(4-20)9(17)12-3-8(15)16/h5-6,20H,1-4,11H2,(H,12,17)(H,13,14)(H,15,16)(H,18,19)/t5-,6-/m0/s1	N/A	1	Positive	UPDATE-SINGLE-ANNOTATED-GOLD	Gold	2414	specs_ms.pklbin	lib-00034.mgf	0.697528	BIRMINGHAM-UHPLC-MS-POS	2898.66	559.22	9.32033	38949	9	11.9998	308.091	320.091	1	spectra/specs_ms.pklbin2414	1		0	0	C10H17N3O6S	RWSXRVCMGQZWBV-WDSKDSINSA-N	RWSXRVCMGQZWBV	Organic acids and derivatives	Carboxylic acids and derivatives	Amino acids, peptides, and analogues
CCMSLIB00003134540	Spectral Match to L-Glutathione, reduced from NIST14	308.092	9.65535	C10H17N3O6S	M+H	0.660799	5	ESI	QQQ	Isolated	Data from James McKerrow	Data deposited by lamccall	M+H	307.084	1	70188	N/A	C(CC(=O)N[C@@H](CS)C(=O)NCC(=O)O)[C@@H](C(=O)O)N	InChI=1S/C10H17N3O6S/c11-5(10(18)19)1-2-7(14)13-6(4-20)9(17)12-3-8(15)16/h5-6,20H,1-4,11H2,(H,12,17)(H,13,14)(H,15,16)(H,18,19)/t5-,6-/m0/s1	N/A	3	Positive	UPDATE-SINGLE-ANNOTATED-BRONZE	Bronze	2735	specs_ms.pklbin	lib-00017.mgf	0.660799	GNPS-NIST14-MATCHES	7373.33	579.321	9.65535	227338	5	70.041	308.092	378.133	1	spectra/specs_ms.pklbin2735	1		5	292	C10H17N3O6S	RWSXRVCMGQZWBV-WDSKDSINSA-N	RWSXRVCMGQZWBV	Organic acids and derivatives	Carboxylic acids and derivatives	Amino acids, peptides, and analogues
CCMSLIB00010103233	Ophthalmic acid CollisionEnergy:102040	312.117	10.4172	C11H19N3O6	M+Na	0.846534	7	LC-ESI	Orbitrap	Commercial	Trent Northen	JGI	M+Na	0	1	N/A	N/A	CC[C@H](N=C(O)CC[C@H](N)C(=O)O)C(O)=NCC(=O)O	"InChI=1S/C11H19N3O6/c1-2-7(10(18)13-5-9(16)17)14-8(15)4-3-6(12)11(19)20/h6-7H,2-5,12H2,1H3,(H,13,18)(H,14,15)(H,16,17)(H,19,20)/t6-,7-/m0/s1"	N/A	3	Positive	UPDATE-SINGLE-ANNOTATED-BRONZE	Bronze	2474	specs_ms.pklbin	lib-00011.mgf	0.846534	BERKELEY-LAB	53619.5	625.033	10.4172	57529.7	7	17.956	312.117	330.073	1	spectra/specs_ms.pklbin2474	1		0	0	C11H19N3O6	JCMUOFQHZLPHQP-BQBZGAKWSA-N	JCMUOFQHZLPHQP	Organic acids and derivatives	Carboxylic acids and derivatives	Amino acids, peptides, and analogues
CCMSLIB00010103233	Ophthalmic acid CollisionEnergy:102040	312.117	10.3149	C11H19N3O6	M+Na	0.695859	6	LC-ESI	Orbitrap	Commercial	Trent Northen	JGI	M+Na	0	1	N/A	N/A	CC[C@H](N=C(O)CC[C@H](N)C(=O)O)C(O)=NCC(=O)O	"InChI=1S/C11H19N3O6/c1-2-7(10(18)13-5-9(16)17)14-8(15)4-3-6(12)11(19)20/h6-7H,2-5,12H2,1H3,(H,13,18)(H,14,15)(H,16,17)(H,19,20)/t6-,7-/m0/s1"	N/A	3	Positive	UPDATE-SINGLE-ANNOTATED-BRONZE	Bronze	2370	specs_ms.pklbin	lib-00011.mgf	0.695859	BERKELEY-LAB	13399.3	618.892	10.3149	0	6	0	312.117	312.117	1	spectra/specs_ms.pklbin2370	1		0	0	C11H19N3O6	JCMUOFQHZLPHQP-BQBZGAKWSA-N	JCMUOFQHZLPHQP	Organic acids and derivatives	Carboxylic acids and derivatives	Amino acids, peptides, and analogues
CCMSLIB00005884523	CMP - 40.0 eV	324.059	13.5265	C9H14N3O8P	M+H	0.956613	5	ESI	Orbitrap	Isolated	Madeleine Ernst	Anna Abrahamsson	M+H	0	1	63-37-6	N/A	NC1=NC(=O)N(C=C1)[C@@H]1O[C@H](COP(O)(O)=O)[C@@H](O)[C@H]1O	InChI=1S/C9H14N3O8P/c10-5-1-2-12(9(15)11-5)8-7(14)6(13)4(20-8)3-19-21(16,17)18/h1-2,4,6-8,13-14H,3H2,(H2,10,11,15)(H2,16,17,18)/t4-,6-,7-,8-/m1/s1	N/A	1	Positive	UPDATE-SINGLE-ANNOTATED-GOLD	Gold	2598	specs_ms.pklbin	lib-00042.mgf	0.956613	GNPS-LIBRARY	123420	811.587	13.5265	74094.6	5	24.011	324.059	348.07	1	spectra/specs_ms.pklbin2598	1		0	0	C9H14N3O8P	IERHLVCPSMICTF-XVFCMESISA-N	IERHLVCPSMICTF	Nucleosides, nucleotides, and analogues	Pyrimidine nucleotides	Pyrimidine ribonucleotides
CCMSLIB00006679932	URIDINE-5-MONOPHOSPHATE	325.043	13.3361	C9H13N2O9P	M+H	0.979412	6	ESI	Orbitrap	isolated	MoNA	MoNA:MoNA038682	M+H	0	1	N/A	N/A	C1=CN([C@H]2[C@@H]([C@@H]([C@@H](COP(=O)(O)O)O2)O)O)C(=O)N=C1O	"InChI=1S/C9H13N2O9P/c12-5-1-2-11(9(15)10-5)8-7(14)6(13)4(20-8)3-19-21(16,17)18/h1-2,4,6-8,13-14H,3H2,(H,10,12,15)(H2,16,17,18)/t4-,6-,7-,8-/m1/s1"	N/A	3	positive	UPDATE-SINGLE-ANNOTATED-BRONZE	Bronze	2421	specs_ms.pklbin	lib-00003.mgf	0.979412	MONA	42881.2	800.166	13.3361	0	6	0	325.043	325.043	1	spectra/specs_ms.pklbin2421	1		1	102	C9H13N2O9P	DJJCXFVJDGTHFX-XVFCMESISA-N	DJJCXFVJDGTHFX	Nucleosides, nucleotides, and analogues	Pyrimidine nucleotides	Pyrimidine ribonucleotides
CCMSLIB00006679932	URIDINE-5-MONOPHOSPHATE	325.043	19.9702	C9H13N2O9P	M+H	0.964102	6	ESI	Orbitrap	isolated	MoNA	MoNA:MoNA038682	M+H	0	1	N/A	N/A	C1=CN([C@H]2[C@@H]([C@@H]([C@@H](COP(=O)(O)O)O2)O)O)C(=O)N=C1O	"InChI=1S/C9H13N2O9P/c12-5-1-2-11(9(15)10-5)8-7(14)6(13)4(20-8)3-19-21(16,17)18/h1-2,4,6-8,13-14H,3H2,(H,10,12,15)(H2,16,17,18)/t4-,6-,7-,8-/m1/s1"	N/A	3	positive	UPDATE-SINGLE-ANNOTATED-BRONZE	Bronze	3322	specs_ms.pklbin	lib-00003.mgf	0.964102	MONA	42710.4	1198.21	19.9702	246020	6	79.967	325.043	405.01	1	spectra/specs_ms.pklbin3322	1		1	102	C9H13N2O9P	DJJCXFVJDGTHFX-XVFCMESISA-N	DJJCXFVJDGTHFX	Nucleosides, nucleotides, and analogues	Pyrimidine nucleotides	Pyrimidine ribonucleotides
CCMSLIB00005884674	3',5'-CYCLIC AMP - 50.0 eV	330.06	12.1095	C10H12N5O6P	M+H	0.977989	7	ESI	Orbitrap	Isolated	Madeleine Ernst	Anna Abrahamsson	M+H	0	1	60-92-4	N/A	NC1=NC=NC2=C1N=CN2[C@@H]1O[C@@H]2COP(O)(=O)O[C@H]2[C@H]1O	InChI=1S/C10H12N5O6P/c11-8-5-9(13-2-12-8)15(3-14-5)10-6(16)7-4(20-10)1-19-22(17,18)21-7/h2-4,6-7,10,16H,1H2,(H,17,18)(H2,11,12,13)/t4-,6-,7-,10-/m1/s1	N/A	1	Positive	UPDATE-SINGLE-ANNOTATED-GOLD	Gold	2472	specs_ms.pklbin	lib-00042.mgf	0.977989	GNPS-LIBRARY	6914.75	726.571	12.1095	0	7	0	330.06	330.06	1	spectra/specs_ms.pklbin2472	1		0	0	C10H12N5O6P	IVOMOUWHDPKRLL-KQYNXXCUSA-N	IVOMOUWHDPKRLL	Nucleosides, nucleotides, and analogues	Purine nucleotides	Cyclic purine nucleotides
CCMSLIB00005884673	3',5'-CYCLIC AMP - 40.0 eV	330.06	19.6637	C10H12N5O6P	M+H	0.816218	5	ESI	Orbitrap	Isolated	Madeleine Ernst	Anna Abrahamsson	M+H	0	1	60-92-4	N/A	NC1=NC=NC2=C1N=CN2[C@@H]1O[C@@H]2COP(O)(=O)O[C@H]2[C@H]1O	InChI=1S/C10H12N5O6P/c11-8-5-9(13-2-12-8)15(3-14-5)10-6(16)7-4(20-10)1-19-22(17,18)21-7/h2-4,6-7,10,16H,1H2,(H,17,18)(H2,11,12,13)/t4-,6-,7-,10-/m1/s1	N/A	1	Positive	UPDATE-SINGLE-ANNOTATED-GOLD	Gold	3548	specs_ms.pklbin	lib-00042.mgf	0.816218	GNPS-LIBRARY	22944.5	1179.82	19.6637	245292	5	490.975	330.06	411.021	2	spectra/specs_ms.pklbin3548	1		0	0	C10H12N5O6P	IVOMOUWHDPKRLL-KQYNXXCUSA-N	IVOMOUWHDPKRLL	Nucleosides, nucleotides, and analogues	Purine nucleotides	Cyclic purine nucleotides
CCMSLIB00005884206	ADENOSINE 5'-MONOPHOSPHATE - 50.00 eV	348.07	14.0325	C10H14N5O7P	M+H	0.978874	5	ESI	Orbitrap	Isolated	Madeleine Ernst	Anna Abrahamsson	M+H	0	1	4578-31-8	N/A	NC1=NC=NC2=C1N=CN2[C@@H]1O[C@H](COP(O)(O)=O)[C@@H](O)[C@H]1O	InChI=1S/C10H14N5O7P/c11-8-5-9(13-2-12-8)15(3-14-5)10-7(17)6(16)4(22-10)1-21-23(18,19)20/h2-4,6-7,10,16-17H,1H2,(H2,11,12,13)(H2,18,19,20)/t4-,6-,7-,10-/m1/s1	N/A	1	Positive	UPDATE-SINGLE-ANNOTATED-GOLD	Gold	2420	specs_ms.pklbin	lib-00042.mgf	0.978874	GNPS-LIBRARY	37777.6	841.947	14.0325	68983.3	5	24.011	348.07	324.059	1	spectra/specs_ms.pklbin2420	1		0	0	C10H14N5O7P	UDMBCSSLTHHNCD-KQYNXXCUSA-N	UDMBCSSLTHHNCD	Nucleosides, nucleotides, and analogues	Purine nucleotides	Purine ribonucleotides
CCMSLIB00006679879	ADENOSINE 5'-MONOPHOSPHATE	348.07	12.1055	C10H14N5O7P	M+H	0.923249	3	ESI	Orbitrap	isolated	MoNA	MoNA:MoNA038523	M+H	0	1	N/A	N/A	C([C@@H]1[C@H]([C@H]([C@H](N2C=NC3=C2N=CN=C3N)O1)O)O)OP(=O)(O)O	"InChI=1S/C10H14N5O7P/c11-8-5-9(13-2-12-8)15(3-14-5)10-7(17)6(16)4(22-10)1-21-23(18,19)20/h2-4,6-7,10,16-17H,1H2,(H2,11,12,13)(H2,18,19,20)/t4-,6-,7-,10-/m1/s1"	N/A	3	positive	UPDATE-SINGLE-ANNOTATED-BRONZE	Bronze	2471	specs_ms.pklbin	lib-00003.mgf	0.923249	MONA	6858.77	726.333	12.1055	51742.5	3	18.01	348.07	330.06	1	spectra/specs_ms.pklbin2471	1		0	0	C10H14N5O7P	UDMBCSSLTHHNCD-KQYNXXCUSA-N	UDMBCSSLTHHNCD	Nucleosides, nucleotides, and analogues	Purine nucleotides	Purine ribonucleotides
CCMSLIB00006113834	Adenosine monophosphate - 40.0 eV	348.071	14.0729	C10H14N5O7P	M+H	0.892869	4	ESI	Orbitrap	Isolated	PI	Data Collector	M+H	0	1		N/A	c1nc(c2c(n1)n(cn2)[C@H]3[C@@H]([C@@H]([C@H](O3)COP(=O)(O)O)O)O)N	InChI=1S/C10H14N5O7P/c11-8-5-9(13-2-12-8)15(3-14-5)10-7(17)6(16)4(22-10)1-21-23(18,19)20/h2-4,6-7,10,16-17H,1H2,(H2,11,12,13)(H2,18,19,20)/t4-,6-,7-,10-/m1/s1	N/A	1	Positive	UPDATE-SINGLE-ANNOTATED-GOLD	Gold	2560	specs_ms.pklbin	lib-00034.mgf	0.892869	BIRMINGHAM-UHPLC-MS-POS	10766.2	844.373	14.0729	5831.36	4	2.02972	348.071	346.041	0	spectra/specs_ms.pklbin2560	1		0	0	C10H14N5O7P	UDMBCSSLTHHNCD-KQYNXXCUSA-N	UDMBCSSLTHHNCD	Nucleosides, nucleotides, and analogues	Purine nucleotides	Purine ribonucleotides
CCMSLIB00006120008	Guanosine monophosphate - 40.0 eV	364.066	14.7277	C10H14N5O8P	M+H	0.992606	7	ESI	Orbitrap	Isolated	PI	Data Collector	M+H	0	1		N/A	c1nc2c(=O)[nH]c(nc2n1[C@H]3[C@@H]([C@@H]([C@H](O3)COP(=O)(O)O)O)O)N	InChI=1S/C10H14N5O8P/c11-10-13-7-4(8(18)14-10)12-2-15(7)9-6(17)5(16)3(23-9)1-22-24(19,20)21/h2-3,5-6,9,16-17H,1H2,(H2,19,20,21)(H3,11,13,14,18)/t3-,5-,6-,9-/m1/s1	N/A	1	Positive	UPDATE-SINGLE-ANNOTATED-GOLD	Gold	2664	specs_ms.pklbin	lib-00034.mgf	0.992606	BIRMINGHAM-UHPLC-MS-POS	17942	883.661	14.7277	1.59266	7	0.000579834	364.066	364.065	1	spectra/specs_ms.pklbin2664	1		0	0	C10H14N5O8P	RQFCJASXJCIDSX-UUOKFMHZSA-N	RQFCJASXJCIDSX	Nucleosides, nucleotides, and analogues	Purine nucleotides	Purine ribonucleotides
CCMSLIB00000221328	ReSpect:PT106830 S-Lactoylglutathione|S-Pyruvoylglutathione|S-Pyruvylglutathione|(2S)-2-amino-5-[[(2R)-1-(carboxymethylamino)-3-[(2R)-2-hydroxypropanoyl]sulfanyl-1-oxopropan-2-yl]amino]-5-oxopentanoic acid	380.113	10.2975	C13H21N3O8S	[M+H]	0.78894	6	ESI	LC-Q-TOF/MS	Isolated	Putative ReSpect Match	ReSpect	[M+H]	0	1	25138-66-3	N/A	CC(C(=O)SCC(C(=O)NCC(=O)O)NC(=O)CCC(C(=O)O)N)O	1/C13H21N3O8S/c1-6(17)13(24)25-5-8(11(21)15-4-10(19)20)16-9(18)3-2-7(14)12(22)23/h6-8,17H,2-5,14H2,1H3,(H,15,21)(H,16,18)(H,19,20)(H,22,23)/t6-,7+,8+/m1/s1/f/h15-16,19,22H	N/A	3	Positive	UPDATE-SINGLE-ANNOTATED-BRONZE	Bronze	2665	specs_ms.pklbin	lib-00040.mgf	0.78894	RESPECT	9736.6	617.848	10.2975	42082.2	6	15.996	380.113	364.117	1	spectra/specs_ms.pklbin2665	1		0	0	C13H21N3O8S	VDYDCVUWILIYQF-UHFFFAOYSA-N	VDYDCVUWILIYQF	Organic acids and derivatives	Carboxylic acids and derivatives	Amino acids, peptides, and analogues
CCMSLIB00000221328	ReSpect:PT106830 S-Lactoylglutathione|S-Pyruvoylglutathione|S-Pyruvylglutathione|(2S)-2-amino-5-[[(2R)-1-(carboxymethylamino)-3-[(2R)-2-hydroxypropanoyl]sulfanyl-1-oxopropan-2-yl]amino]-5-oxopentanoic acid	380.113	9.66895	C13H21N3O8S	[M+H]	0.766212	7	ESI	LC-Q-TOF/MS	Isolated	Putative ReSpect Match	ReSpect	[M+H]	0	1	25138-66-3	N/A	CC(C(=O)SCC(C(=O)NCC(=O)O)NC(=O)CCC(C(=O)O)N)O	1/C13H21N3O8S/c1-6(17)13(24)25-5-8(11(21)15-4-10(19)20)16-9(18)3-2-7(14)12(22)23/h6-8,17H,2-5,14H2,1H3,(H,15,21)(H,16,18)(H,19,20)(H,22,23)/t6-,7+,8+/m1/s1/f/h15-16,19,22H	N/A	3	Positive	UPDATE-SINGLE-ANNOTATED-BRONZE	Bronze	2734	specs_ms.pklbin	lib-00040.mgf	0.766212	RESPECT	12059.3	580.137	9.66895	5209.01	7	1.98001	380.113	378.133	1	spectra/specs_ms.pklbin2734	1		0	0	C13H21N3O8S	VDYDCVUWILIYQF-UHFFFAOYSA-N	VDYDCVUWILIYQF	Organic acids and derivatives	Carboxylic acids and derivatives	Amino acids, peptides, and analogues
CCMSLIB00005884457	URIDINE 5'-DIPHOSPHO-N-ACETYLGLUCOSAMINE - 40.0 eV	608.089	17.7493	C17H27N3O17P2	M+H	0.693213	9	ESI	Orbitrap	Isolated	Madeleine Ernst	Anna Abrahamsson	M+H	0	1	91183-98-1	N/A	CC(=O)N[C@@H]1[C@@H](O)[C@H](O)[C@@H](CO)O[C@@H]1OP(O)(=O)OP(O)(=O)OC[C@H]1O[C@H]([C@H](O)[C@@H]1O)N1C=CC(=O)NC1=O	InChI=1S/C17H27N3O17P2/c1-6(22)18-10-13(26)11(24)7(4-21)35-16(10)36-39(31,32)37-38(29,30)33-5-8-12(25)14(27)15(34-8)20-3-2-9(23)19-17(20)28/h2-3,7-8,10-16,21,24-27H,4-5H2,1H3,(H,18,22)(H,29,30)(H,31,32)(H,19,23,28)/t7-,8-,10-,11-,12-,13-,14-,15-,16-/m1/s1	N/A	1	Positive	UPDATE-SINGLE-ANNOTATED-GOLD	Gold	3718	specs_ms.pklbin	lib-00042.mgf	0.693213	GNPS-LIBRARY	4907.6	1064.96	17.7493	17120.9	9	586.26	608.089	597.678	2	spectra/specs_ms.pklbin3718	1		0	0	C17H27N3O17P2	LFTYTUAZOPRMMI-CFRASDGPSA-N	LFTYTUAZOPRMMI	Nucleosides, nucleotides, and analogues	Pyrimidine nucleotides	Pyrimidine nucleotide sugars
CCMSLIB00005724008	Oxidized Glutathione	613.156	13.9248	C20H32N6O12S2	M+H	0.857089	20	LC-ESI	qTof	Lysate	Moreno-Ulloa, Aldo	Carballo-C., Rommel A.	M+H	612.152	1	27025-41-8		C(CC(=O)NC(CSSCC(C(=O)NCC(=O)O)NC(=O)CCC(C(=O)O)N)C(=O)NCC(=O)O)C(C(=O)O)N	1S/C20H32N6O12S2/c21-9(19(35)36)1-3-13(27)25-11(17(33)23-5-15(29)30)7-39-40-8-12(18(34)24-6-16(31)32)26-14(28)4-2-10(22)20(37)38/h9-12H,1-8,21-22H2,(H,23,33)(H,24,34)(H,25,27)(H,26,28)(H,29,30)(H,31,32)(H,35,36)(H,37,38)/t9-,10-,11-,12-/m0/s1		3	Positive	UPDATE-SINGLE-ANNOTATED-BRONZE	Bronze	3734	specs_ms.pklbin	lib-00042.mgf	0.857089	GNPS-LIBRARY	16501.3	835.486	13.9248	4.87759	20	0.00299072	613.156	613.159	1	spectra/specs_ms.pklbin3734	1		0	0	C20H32N6O12S2	YPZRWBKMTBYPTK-UHFFFAOYSA-N	YPZRWBKMTBYPTK	Organic acids and derivatives	Carboxylic acids and derivatives	Amino acids, peptides, and analogues
CCMSLIB00006124687	Glutathione - 40.0 eV	613.159	13.9162	C20H32N6O12S2	M+H	0.877889	11	ESI	Orbitrap	Isolated	PI	Data Collector	M+H	0	1		N/A	C(CC(=O)N[C@@H](CSSC[C@@H](C(=O)NCC(=O)O)NC(=O)CC[C@@H](C(=O)O)N)C(=O)NCC(=O)O)[C@@H](C(=O)O)N	InChI=1S/C20H32N6O12S2/c21-9(19(35)36)1-3-13(27)25-11(17(33)23-5-15(29)30)7-39-40-8-12(18(34)24-6-16(31)32)26-14(28)4-2-10(22)20(37)38/h9-12H,1-8,21-22H2,(H,23,33)(H,24,34)(H,25,27)(H,26,28)(H,29,30)(H,31,32)(H,35,36)(H,37,38)/t9-,10-,11-,12-/m0/s1	N/A	1	Positive	UPDATE-SINGLE-ANNOTATED-GOLD	Gold	3733	specs_ms.pklbin	lib-00034.mgf	0.877889	BIRMINGHAM-UHPLC-MS-POS	10294.5	834.973	13.9162	0.597252	11	0.000366211	613.159	613.159	1	spectra/specs_ms.pklbin3733	1		0	0	C20H32N6O12S2	YPZRWBKMTBYPTK-BJDJZHNGSA-N	YPZRWBKMTBYPTK	Organic acids and derivatives	Carboxylic acids and derivatives	Amino acids, peptides, and analogues
[truncated: 4 more columns]

## Sheet: (6) GNPS annot neg mode MS2
SpectrumID (see footnote 16)	Compound_Name	Precursor_MZ	RT_Query (min.)	molecular_formula	Adduct	MQScore	SharedPeaks	Ion_Source	Instrument	Compound_Source	PI	Data_Collector	ExactMass	Charge	CAS_Number	Pubmed_ID	Smiles	INCHI	INCHI_AUX	Library_Class	IonMode	UpdateWorkflowName	LibraryQualityString	#Scan#	SpectrumFile	LibraryName	Organism	TIC_Query	RT_Query (s)	MZErrorPPM		MassDiff	LibMZ	SpecMZ	SpecCharge	FileScanUniqueID	NumberHits	tags	MoleculeExplorerDatasets	MoleculeExplorerFiles		InChIKey	InChIKey-Planar	superclass	class	subclass	npclassifier_superclass	npclassifier_class	npclassifier_pathway
CCMSLIB00000208919	ReSpect:PM000909 gamma-Aminobutyric acid|GABA	104	17.8235	C4H9NO2	M+H	0.68561	2	ESI	QQQ	Isolated	Putative ReSpect Match	ReSpect	103.063	1	56-12-2	12811753	C(CC(=O)O)CN	InChI=1S/C4H9NO2/c5-3-1-2-4(6)7/h1-3,5H2,(H,6,7)	N/A	3	Positive	UPDATE-SINGLE-ANNOTATED-BRONZE	Bronze	456	specs_ms.pklbin	lib-00040.mgf	RESPECT	2878.12	1069.41	105135		10.934	104	114.934	0	spectra/specs_ms.pklbin456	1		0	0		BTCSSZJGUNDROE-UHFFFAOYSA-N	BTCSSZJGUNDROE	Organic acids and derivatives	Carboxylic acids and derivatives	Amino acids, peptides, and analogues	Small peptides	Aminoacids	Amino acids and Peptides
CCMSLIB00010102458	DL-Serine CollisionEnergy:102040	104.035	16.0627	C3H7NO3	M-H	0.797298	3	LC-ESI	Orbitrap	Commercial	Trent Northen	JGI	0	1	N/A	N/A	NC(CO)C(=O)O	"InChI=1S/C3H7NO3/c4-2(1-5)3(6)7/h2,5H,1,4H2,(H,6,7)"	N/A	3	Negative	UPDATE-SINGLE-ANNOTATED-BRONZE	Bronze	56	specs_ms.pklbin	lib-00011.mgf	BERKELEY-LAB	2963.17	963.76	10361.9		1.078	104.035	102.957	0	spectra/specs_ms.pklbin56	1		0	0		MTCFGRXMJLQNBG-UHFFFAOYSA-N	MTCFGRXMJLQNBG	Organic acids and derivatives	Carboxylic acids and derivatives	Amino acids, peptides, and analogues	Small peptides	Aminoacids	Amino acids and Peptides
CCMSLIB00010102458	DL-Serine CollisionEnergy:102040	104.035	11.9507	C3H7NO3	M-H	0.62641	3	LC-ESI	Orbitrap	Commercial	Trent Northen	JGI	0	1	N/A	N/A	NC(CO)C(=O)O	"InChI=1S/C3H7NO3/c4-2(1-5)3(6)7/h2,5H,1,4H2,(H,6,7)"	N/A	3	Negative	UPDATE-SINGLE-ANNOTATED-BRONZE	Bronze	49	specs_ms.pklbin	lib-00011.mgf	BERKELEY-LAB	23579.5	717.044	10361.9		1.078	104.035	102.957	0	spectra/specs_ms.pklbin49	1		0	0		MTCFGRXMJLQNBG-UHFFFAOYSA-N	MTCFGRXMJLQNBG	Organic acids and derivatives	Carboxylic acids and derivatives	Amino acids, peptides, and analogues	Small peptides	Aminoacids	Amino acids and Peptides
CCMSLIB00006678419	URACIL	113.035	10.3022	C4H4N2O2	M+H	0.844504	3	ESI	Orbitrap	isolated	MoNA	MoNA:MoNA037356	0	1	N/A	N/A	C1=C(N=C(N=C1)O)O	"InChI=1S/C4H4N2O2/c7-3-1-2-5-4(8)6-3/h1-2H,(H2,5,6,7,8)"	N/A	3	positive	UPDATE-SINGLE-ANNOTATED-BRONZE	Bronze	910	specs_ms.pklbin	lib-00003.mgf	MONA	47353.7	618.13	283328		32.026	113.035	145.061	0	spectra/specs_ms.pklbin910	1		0	0		ISAKRJDGNUQOIC-UHFFFAOYSA-N	ISAKRJDGNUQOIC	Organoheterocyclic compounds	Diazines	Pyrimidines and pyrimidine derivatives	Nicotinic acid alkaloids	Pyridine alkaloids	Alkaloids
CCMSLIB00006112612	Maleic acid - 40.0 eV	115.004	11.5754	C4H4O4	M-H	0.982535	2	ESI	Orbitrap	Isolated	PI	Data Collector	0	1		N/A	C(=C\C(=O)O)\C(=O)O	InChI=1S/C4H4O4/c5-3(6)1-2-4(7)8/h1-2H,(H,5,6)(H,7,8)/b2-1-	N/A	1	Negative	UPDATE-SINGLE-ANNOTATED-GOLD	Gold	118	specs_ms.pklbin	lib-00008.mgf	BIRMINGHAM-UHPLC-MS-NEG	7937.24	694.522	17553.4		2.01871	115.004	112.985	0	spectra/specs_ms.pklbin118	1		0	0		VZCYOOQTPOCHFL-UPHRSURJSA-N	VZCYOOQTPOCHFL	Organic acids and derivatives	Carboxylic acids and derivatives	Dicarboxylic acids and derivatives	Fatty Acids and Conjugates	Dicarboxylic acids	Fatty acids
CCMSLIB00000578129	SUCCINATE	117.019	20.4745	C4H6O4	M-H	0.868899	4	LC-ESI	Q-Exactive Plus	Commercial standard	Alexandrov Theodore	Prasad	118.027	0	110-15-6	1110	C(CC(=O)O)C(=O)O	InChI=1S/C4H6O4/c5-3(6)1-2-4(7)8/h1-2H2,(H,5,6)(H,7,8)	N/A	1	Negative	UPDATE-SINGLE-ANNOTATED-GOLD	Gold	1030	specs_ms.pklbin	lib-00025.mgf	GNPS-EMBL-MCF	51108.1	1228.47	375290		43.916	117.019	160.935	0	spectra/specs_ms.pklbin1030	1		0	0		KDYFGRWQOYBRFD-UHFFFAOYSA-N	KDYFGRWQOYBRFD	Organic acids and derivatives	Carboxylic acids and derivatives	Dicarboxylic acids and derivatives	Fatty Acids and Conjugates	Dicarboxylic acids	Fatty acids
CCMSLIB00006681271	THREONINE	118.051	5.17325	C4H9NO3	M-H	0.583639	2	ESI	qTof	isolated	MoNA	MoNA:MoNA033829	0	1	N/A	N/A	C[C@H]([C@@H](C(=O)O)N)O	"InChI=1S/C4H9NO3/c1-2(6)3(5)4(7)8/h2-3,6H,5H2,1H3,(H,7,8)/t2-,3+/m1/s1"	N/A	3	negative	UPDATE-SINGLE-ANNOTATED-BRONZE	Bronze	1356	specs_ms.pklbin	lib-00003.mgf	MONA	11887.9	310.395	660833		78.012	118.051	196.063	0	spectra/specs_ms.pklbin1356	1		0	0		AYFVYJQAPQTCCC-GBXIJSLDSA-N	AYFVYJQAPQTCCC	Organic acids and derivatives	Carboxylic acids and derivatives	Amino acids, peptides, and analogues	Small peptides	Aminoacids	Amino acids and Peptides
CCMSLIB00005729243	Massbank:KO001185 Itaconate|Itaconic acid|Methylenesuccinic acid	129	11.8375	C5H6O4	M-H	0.682851	2	ESI	QQQ	Isolated	Massbank	Massbank	0	1	97-65-4	N/A	OC(=O)CC(=C)C(O)=O	1S/C5H6O4/c1-3(5(8)9)2-4(6)7/h1-2H2,(H,6,7)(H,8,9)	N/A	3	Negative	UPDATE-SINGLE-ANNOTATED-BRONZE	Bronze	1006	specs_ms.pklbin	lib-00046.mgf	MASSBANK	27142.4	710.25	246837		31.842	129	160.842	0	spectra/specs_ms.pklbin1006	1		0	0		LVHBHZANLOWSRM-UHFFFAOYSA-N	LVHBHZANLOWSRM	Lipids and lipid-like molecules	Fatty Acyls	Fatty acids and conjugates	Fatty Acids and Conjugates	Dicarboxylic acids	Fatty acids
CCMSLIB00005755266	Massbank: 4-methyl-2-oxopentanoic acid	129.056	9.2428	C6H10O3	M-H	0.860644	2	ESI	Hybrid FT	Isolated	Massbank	Massbank	0	1	N/A	N/A	CC(C)CC(=O)C(=O)O	1S/C6H10O3/c1-4(2)3-5(7)6(8)9/h4H,3H2,1-2H3,(H,8,9)	N/A	3	Negative	UPDATE-SINGLE-ANNOTATED-BRONZE	Bronze	445	specs_ms.pklbin	lib-00046.mgf	MASSBANK	6806.56	554.568	124225		16.032	129.056	113.024	0	spectra/specs_ms.pklbin445	1		0	0		BKAJNAXTPSGJCU-UHFFFAOYSA-N	BKAJNAXTPSGJCU	Organic acids and derivatives	Keto acids and derivatives	Short-chain keto acids and derivatives	Fatty Acids and Conjugates	Oxo fatty acids	Fatty acids
CCMSLIB00005463980	ISOLEUCINE	130.087	9.56103	C6H13NO2	M-H	0.84631	2	ESI	Orbitrap	Commercial	Dorrestein	Kelly Weldon	131.095	-1	73-32-5	N/A	CC[C@H](C)[C@H](N)C(O)=O	"InChI=1S/C6H13NO2/c1-3-4(2)5(7)6(8)9/h4-5H,3,7H2,1-2H3,(H,8,9)/t4-,5-/m0/s1"	N/A	1	Negative	UPDATE-SINGLE-ANNOTATED-GOLD	Gold	646	specs_ms.pklbin	lib-00029.mgf	GNPS-MSMLS	39793.7	573.662	853.334		0.111008	130.087	129.976	0	spectra/specs_ms.pklbin646	1		0	0		AGPKZVBTJJNPAG-WHFBIAKZSA-N	AGPKZVBTJJNPAG	Organic acids and derivatives	Carboxylic acids and derivatives	Amino acids, peptides, and analogues	Small peptides	Aminoacids	Amino acids and Peptides
CCMSLIB00010120823	l-isoleucine CollisionEnergy:205060	130.087	21.0585	C6H13NO2	M-H	0.6589	3	LC-ESI	Orbitrap	Commercial	Trent Northen	JGI	0	1	N/A	N/A	CCC(C)C(N)C(=O)O	"InChI=1S/C6H13NO2/c1-3-4(2)5(7)6(8)9/h4-5H,3,7H2,1-2H3,(H,8,9)/t4-,5-/m0/s1"	N/A	3	Negative	UPDATE-SINGLE-ANNOTATED-BRONZE	Bronze	929	specs_ms.pklbin	lib-00011.mgf	BERKELEY-LAB	1865.14	1263.51	129536		16.851	130.087	146.938	0	spectra/specs_ms.pklbin929	1		0	0		AGPKZVBTJJNPAG-UHFFFAOYSA-N	AGPKZVBTJJNPAG	Organic acids and derivatives	Carboxylic acids and derivatives	Amino acids, peptides, and analogues	Small peptides	Aminoacids	Amino acids and Peptides
CCMSLIB00005720665	LEUCINE	130.087	9.28588	C6H13NO2	[M-H]-	0.611899	2	ESI	qTof	Commercial	Andrew D. Patterson	Philip Smith	131.095	-1	328-39-2	857	CC(C)CC(C(=O)O)N	"InChI=1S/C6H13NO2/c1-4(2)3-5(7)6(8)9/h4-5H,3,7H2,1-2H3,(H,8,9)"	N/A	1	Negative	UPDATE-SINGLE-ANNOTATED-GOLD	Gold	996	specs_ms.pklbin	lib-00038.mgf	PSU-MSMLS	3932.61	557.153	229077		29.8	130.087	159.887	0	spectra/specs_ms.pklbin996	1		0	0		ROHFNLRQFUQHCH-UHFFFAOYSA-N	ROHFNLRQFUQHCH	Organic acids and derivatives	Carboxylic acids and derivatives	Amino acids, peptides, and analogues	Small peptides	Aminoacids	Amino acids and Peptides
CCMSLIB00005463980	ISOLEUCINE	130.087	11.6979	C6H13NO2	M-H	0.528991	2	ESI	Orbitrap	Commercial	Dorrestein	Kelly Weldon	131.095	-1	73-32-5	N/A	CC[C@H](C)[C@H](N)C(O)=O	"InChI=1S/C6H13NO2/c1-3-4(2)5(7)6(8)9/h4-5H,3,7H2,1-2H3,(H,8,9)/t4-,5-/m0/s1"	N/A	1	Negative	UPDATE-SINGLE-ANNOTATED-GOLD	Gold	1426	specs_ms.pklbin	lib-00029.mgf	GNPS-MSMLS	1736.4	701.872	520582		67.721	130.087	197.808	0	spectra/specs_ms.pklbin1426	1		0	0		AGPKZVBTJJNPAG-WHFBIAKZSA-N	AGPKZVBTJJNPAG	Organic acids and derivatives	Carboxylic acids and derivatives	Amino acids, peptides, and analogues	Small peptides	Aminoacids	Amino acids and Peptides
CCMSLIB00006679288	ASPARAGINE	131.046	10.5888	C4H8N2O3	M-H	0.931661	5	ESI	Orbitrap	isolated	MoNA	MoNA:MoNA038118	0	1	N/A	N/A	C([C@@H](C(=O)O)N)C(=N)O	"InChI=1S/C4H8N2O3/c5-2(4(8)9)1-3(6)7/h2H,1,5H2,(H2,6,7)(H,8,9)/t2-/m0/s1"	N/A	3	negative	UPDATE-SINGLE-ANNOTATED-BRONZE	Bronze	765	specs_ms.pklbin	lib-00003.mgf	MONA	3764.77	635.328	15017.6		1.968	131.046	133.014	0	spectra/specs_ms.pklbin765	1		0	0		DCXYFEDJOCDNAF-REOHCLBHSA-N	DCXYFEDJOCDNAF	Organic acids and derivatives	Carboxylic acids and derivatives	Amino acids, peptides, and analogues	Small peptides	Aminoacids	Amino acids and Peptides
CCMSLIB00000578143	L-ASPARAGINE	131.046	10.5377	C4H8N2O3	M-H	0.86986	5	LC-ESI	Q-Exactive Plus	Commercial standard	Alexandrov Theodore	Prasad	132.053	0	70-47-3	6267	O=C(N)CC(N)C(=O)O	InChI=1S/C4H8N2O3/c5-2(4(8)9)1-3(6)7/h2H,1,5H2,(H2,6,7)(H,8,9)	N/A	1	Negative	UPDATE-SINGLE-ANNOTATED-GOLD	Gold	688	specs_ms.pklbin	lib-00025.mgf	GNPS-EMBL-MCF	7731.12	632.264	7.68494		0.00100708	131.046	131.045	0	spectra/specs_ms.pklbin688	1		0	0		DCXYFEDJOCDNAF-UHFFFAOYSA-N	DCXYFEDJOCDNAF	Organic acids and derivatives	Carboxylic acids and derivatives	Amino acids, peptides, and analogues	Small peptides	Aminoacids	Amino acids and Peptides
CCMSLIB00006679610	ASPARTIC ACID	132.03	8.52032	C4H7NO4	M-H	0.957451	4	ESI	Orbitrap	isolated	MoNA	MoNA:MoNA038107	0	1	N/A	N/A	C([C@@H](C(=O)O)N)C(=O)O	"InChI=1S/C4H7NO4/c5-2(4(8)9)1-3(6)7/h2H,1,5H2,(H,6,7)(H,8,9)/t2-/m0/s1"	N/A	3	negative	UPDATE-SINGLE-ANNOTATED-BRONZE	Bronze	694	specs_ms.pklbin	lib-00003.mgf	MONA	15771.2	511.219	106.094		0.0140076	132.03	132.044	0	spectra/specs_ms.pklbin694	1		0	0		CKLJMWTZIZZHCS-REOHCLBHSA-N	CKLJMWTZIZZHCS	Organic acids and derivatives	Carboxylic acids and derivatives	Amino acids, peptides, and analogues	Small peptides	Aminoacids	Amino acids and Peptides
CCMSLIB00006679610	ASPARTIC ACID	132.03	8.81675	C4H7NO4	M-H	0.845204	3	ESI	Orbitrap	isolated	MoNA	MoNA:MoNA038107	0	1	N/A	N/A	C([C@@H](C(=O)O)N)C(=O)O	"InChI=1S/C4H7NO4/c5-2(4(8)9)1-3(6)7/h2H,1,5H2,(H,6,7)(H,8,9)/t2-/m0/s1"	N/A	3	negative	UPDATE-SINGLE-ANNOTATED-BRONZE	Bronze	696	specs_ms.pklbin	lib-00003.mgf	MONA	2000	529.005	204.56		0.0270081	132.03	132.057	0	spectra/specs_ms.pklbin696	1		0	0		CKLJMWTZIZZHCS-REOHCLBHSA-N	CKLJMWTZIZZHCS	Organic acids and derivatives	Carboxylic acids and derivatives	Amino acids, peptides, and analogues	Small peptides	Aminoacids	Amino acids and Peptides
CCMSLIB00006679610	ASPARTIC ACID	132.03	8.60855	C4H7NO4	M-H	0.830232	4	ESI	Orbitrap	isolated	MoNA	MoNA:MoNA038107	0	1	N/A	N/A	C([C@@H](C(=O)O)N)C(=O)O	"InChI=1S/C4H7NO4/c5-2(4(8)9)1-3(6)7/h2H,1,5H2,(H,6,7)(H,8,9)/t2-/m0/s1"	N/A	3	negative	UPDATE-SINGLE-ANNOTATED-BRONZE	Bronze	764	specs_ms.pklbin	lib-00003.mgf	MONA	22395	516.513	7520.99		0.992996	132.03	133.023	0	spectra/specs_ms.pklbin764	1		0	0		CKLJMWTZIZZHCS-REOHCLBHSA-N	CKLJMWTZIZZHCS	Organic acids and derivatives	Carboxylic acids and derivatives	Amino acids, peptides, and analogues	Small peptides	Aminoacids	Amino acids and Peptides
CCMSLIB00006679405	MALIC ACID	133.014	8.67172	C4H6O5	M-H	0.786869	3	ESI	Orbitrap	isolated	MoNA	MoNA:MoNA038109	0	1	N/A	N/A	C([C@H](C(=O)O)O)C(=O)O	"InChI=1S/C4H6O5/c5-2(4(8)9)1-3(6)7/h2,5H,1H2,(H,6,7)(H,8,9)/t2-/m1/s1"	N/A	3	negative	UPDATE-SINGLE-ANNOTATED-BRONZE	Bronze	698	specs_ms.pklbin	lib-00003.mgf	MONA	90410.5	520.303	1097.71		0.146011	133.014	132.868	0	spectra/specs_ms.pklbin698	1		0	0		BJEPYKJPYRNKOW-UWTATZPHSA-N	BJEPYKJPYRNKOW	Organic acids and derivatives	Hydroxy acids and derivatives	Beta hydroxy acids and derivatives	Fatty Acids and Conjugates	Dicarboxylic acids|Hydroxy fatty acids	Fatty acids
CCMSLIB00006114675	6-OXOPURINE - 40.0 eV	135.031	18.9383	C5H2N4O	M+H	0.885275	4	ESI	Orbitrap	Isolated	PI	Data Collector	0	1		N/A	C1=NC2=NC=NC(=O)C2=N1	InChI=1S/C5H2N4O/c10-5-3-4(7-1-6-3)8-2-9-5/h1-2H	N/A	1	Negative	UPDATE-SINGLE-ANNOTATED-GOLD	Gold	749	specs_ms.pklbin	lib-00008.mgf	BIRMINGHAM-UHPLC-MS-NEG	2918.76	1136.3	16019.9		2.16319	135.031	132.868	0	spectra/specs_ms.pklbin749	1		0	0		UYLWKSJTHLRFBX-UHFFFAOYSA-N	UYLWKSJTHLRFBX	Organoheterocyclic compounds	Imidazopyrimidines	Purines and purine derivatives	Pseudoalkaloids		Alkaloids
CCMSLIB00006113762	Allopurinol - 40.0 eV	135.031	17.6973	C5H4N4O	M-H	0.863115	4	ESI	Orbitrap	Isolated	PI	Data Collector	0	1		N/A	c1c2c(ncnc2O)n[nH]1	InChI=1S/C5H4N4O/c10-5-3-1-8-9-4(3)6-2-7-5/h1-2H,(H2,6,7,8,9,10)	N/A	1	Negative	UPDATE-SINGLE-ANNOTATED-GOLD	Gold	856	specs_ms.pklbin	lib-00008.mgf	BIRMINGHAM-UHPLC-MS-NEG	18982.9	1061.84	7286.03		0.983841	135.031	136.015	0	spectra/specs_ms.pklbin856	1		0	0		OFCNXPDARWKPPY-UHFFFAOYSA-N	OFCNXPDARWKPPY	Organoheterocyclic compounds	Pyrazolopyrimidines	Pyrazolo[3,4-d]pyrimidines	Pseudoalkaloids	pteridine alkaloids	Alkaloids
CCMSLIB00004717217	Hypoxanthine	135.031	22.6315	C5H4N4O	[M-H]-	0.855916	4	N/A	ESI-QFT	isolated	MoNA	MoNA:VF-NPL-QEHF026154	0	1	N/A	N/A	Oc1ncnc2[nH]cnc12	InChI=1S/C5H4N4O/c10-5-3-4(7-1-6-3)8-2-9-5/h1-2H,(H2,6,7,8,9,10)	N/A	3	negative	UPDATE-SINGLE-ANNOTATED-BRONZE	Bronze	850	specs_ms.pklbin	lib-00003.mgf	MONA	6960.2	1357.89	1007.19		0.136002	135.031	134.895	0	spectra/specs_ms.pklbin850	1		1	3		FDGQSTZJBFJUBT-UHFFFAOYSA-N	FDGQSTZJBFJUBT	Organoheterocyclic compounds	Imidazopyrimidines	Purines and purine derivatives	Pseudoalkaloids	pteridine alkaloids	Alkaloids
CCMSLIB00004717217	Hypoxanthine	135.031	15.5487	C5H4N4O	[M-H]-	0.849151	4	N/A	ESI-QFT	isolated	MoNA	MoNA:VF-NPL-QEHF026154	0	1	N/A	N/A	Oc1ncnc2[nH]cnc12	InChI=1S/C5H4N4O/c10-5-3-4(7-1-6-3)8-2-9-5/h1-2H,(H2,6,7,8,9,10)	N/A	3	negative	UPDATE-SINGLE-ANNOTATED-BRONZE	Bronze	851	specs_ms.pklbin	lib-00003.mgf	MONA	40996.5	932.92	66.5583		0.00898743	135.031	135.04	0	spectra/specs_ms.pklbin851	1		1	3		FDGQSTZJBFJUBT-UHFFFAOYSA-N	FDGQSTZJBFJUBT	Organoheterocyclic compounds	Imidazopyrimidines	Purines and purine derivatives	Pseudoalkaloids	pteridine alkaloids	Alkaloids
CCMSLIB00004717217	Hypoxanthine	135.031	9.26898	C5H4N4O	[M-H]-	0.800574	4	N/A	ESI-QFT	isolated	MoNA	MoNA:VF-NPL-QEHF026154	0	1	N/A	N/A	Oc1ncnc2[nH]cnc12	InChI=1S/C5H4N4O/c10-5-3-4(7-1-6-3)8-2-9-5/h1-2H,(H2,6,7,8,9,10)	N/A	3	negative	UPDATE-SINGLE-ANNOTATED-BRONZE	Bronze	767	specs_ms.pklbin	lib-00003.mgf	MONA	65608	556.139	7331.69		0.990005	135.031	134.041	0	spectra/specs_ms.pklbin767	1		1	3		FDGQSTZJBFJUBT-UHFFFAOYSA-N	FDGQSTZJBFJUBT	Organoheterocyclic compounds	Imidazopyrimidines	Purines and purine derivatives	Pseudoalkaloids	pteridine alkaloids	Alkaloids
CCMSLIB00006114680	6-OXOPURINE - 40.0 eV	135.031	14.9962	C5H2N4O	M+H	0.764267	3	ESI	Orbitrap	Isolated	PI	Data Collector	0	1		N/A	C1=NC2=NC=NC(=O)C2=N1	InChI=1S/C5H2N4O/c10-5-3-4(7-1-6-3)8-2-9-5/h1-2H	N/A	1	Negative	UPDATE-SINGLE-ANNOTATED-GOLD	Gold	482	specs_ms.pklbin	lib-00008.mgf	BIRMINGHAM-UHPLC-MS-NEG	18959.3	899.773	110895		14.9742	135.031	120.057	0	spectra/specs_ms.pklbin482	1		0	0		UYLWKSJTHLRFBX-UHFFFAOYSA-N	UYLWKSJTHLRFBX	Organoheterocyclic compounds	Imidazopyrimidines	Purines and purine derivatives	Pseudoalkaloids		Alkaloids
CCMSLIB00006114675	6-OXOPURINE - 40.0 eV	135.031	13.1676	C5H2N4O	M+H	0.759335	3	ESI	Orbitrap	Isolated	PI	Data Collector	0	1		N/A	C1=NC2=NC=NC(=O)C2=N1	InChI=1S/C5H2N4O/c10-5-3-4(7-1-6-3)8-2-9-5/h1-2H	N/A	1	Negative	UPDATE-SINGLE-ANNOTATED-GOLD	Gold	888	specs_ms.pklbin	lib-00008.mgf	BIRMINGHAM-UHPLC-MS-NEG	7915.3	790.058	13565.9		1.83182	135.031	136.863	0	spectra/specs_ms.pklbin888	1		0	0		UYLWKSJTHLRFBX-UHFFFAOYSA-N	UYLWKSJTHLRFBX	Organoheterocyclic compounds	Imidazopyrimidines	Purines and purine derivatives	Pseudoalkaloids		Alkaloids
CCMSLIB00006114675	6-OXOPURINE - 40.0 eV	135.031	12.4699	C5H2N4O	M+H	0.718098	3	ESI	Orbitrap	Isolated	PI	Data Collector	0	1		N/A	C1=NC2=NC=NC(=O)C2=N1	InChI=1S/C5H2N4O/c10-5-3-4(7-1-6-3)8-2-9-5/h1-2H	N/A	1	Negative	UPDATE-SINGLE-ANNOTATED-GOLD	Gold	768	specs_ms.pklbin	lib-00008.mgf	BIRMINGHAM-UHPLC-MS-NEG	50221.3	748.191	1230.7		0.166183	135.031	134.865	0	spectra/specs_ms.pklbin768	1		0	0		UYLWKSJTHLRFBX-UHFFFAOYSA-N	UYLWKSJTHLRFBX	Organoheterocyclic compounds	Imidazopyrimidines	Purines and purine derivatives	Pseudoalkaloids		Alkaloids
CCMSLIB00004717217	Hypoxanthine	135.031	8.52932	C5H4N4O	[M-H]-	0.662289	4	N/A	ESI-QFT	isolated	MoNA	MoNA:VF-NPL-QEHF026154	0	1	N/A	N/A	Oc1ncnc2[nH]cnc12	InChI=1S/C5H4N4O/c10-5-3-4(7-1-6-3)8-2-9-5/h1-2H,(H2,6,7,8,9,10)	N/A	3	negative	UPDATE-SINGLE-ANNOTATED-BRONZE	Bronze	854	specs_ms.pklbin	lib-00003.mgf	MONA	12622.4	511.759	6961.27		0.939987	135.031	135.971	0	spectra/specs_ms.pklbin854	1		1	3		FDGQSTZJBFJUBT-UHFFFAOYSA-N	FDGQSTZJBFJUBT	Organoheterocyclic compounds	Imidazopyrimidines	Purines and purine derivatives	Pseudoalkaloids	pteridine alkaloids	Alkaloids
CCMSLIB00006680399	ADIPIC ACID	145.051	2.60437	C6H10O4	M-H	0.648712	3	ESI	qTof	isolated	MoNA	MoNA:MoNA034879	0	1	N/A	N/A	C(CCC(=O)O)CC(=O)O	"InChI=1S/C6H10O4/c7-5(8)3-1-2-4-6(9)10/h1-4H2,(H,7,8)(H,9,10)"	N/A	3	negative	UPDATE-SINGLE-ANNOTATED-BRONZE	Bronze	1547	specs_ms.pklbin	lib-00003.mgf	MONA	4907.99	156.262	468711		67.987	145.051	213.038	1	spectra/specs_ms.pklbin1547	1		0	0		WNLRTRBMVRJNCN-UHFFFAOYSA-N	WNLRTRBMVRJNCN	Lipids and lipid-like molecules	Fatty Acyls	Fatty acids and conjugates	Fatty Acids and Conjugates	Dicarboxylic acids	Fatty acids
CCMSLIB00004716544	Glutamine (L)	145.062	9.33843	C5H10N2O3	[M-H]-	0.590193	2	N/A	ESI-QFT	isolated	MoNA	MoNA:VF-NPL-QEHF025481	0	1	N/A	N/A	N=C(O)CC[C@H](N)C(=O)O	InChI=1S/C5H10N2O3/c6-3(5(9)10)1-2-4(7)8/h3H,1-2,6H2,(H2,7,8)(H,9,10)/t3-/m0/s1	N/A	3	negative	UPDATE-SINGLE-ANNOTATED-BRONZE	Bronze	2681	specs_ms.pklbin	lib-00003.mgf	MONA	6890.29	560.306	598923		86.881	145.062	231.943	1	spectra/specs_ms.pklbin2681	1		0	0		ZDXPYRJPNDTMRX-VKHMYHEASA-N	ZDXPYRJPNDTMRX	Organic acids and derivatives	Carboxylic acids and derivatives	Amino acids, peptides, and analogues	Small peptides	Aminoacids	Amino acids and Peptides
CCMSLIB00006112585	D-(-)-Glutamic acid - 40.0 eV	146.046	10.4358	C5H9NO4	M-H	0.977364	5	ESI	Orbitrap	Isolated	PI	Data Collector	0	1		N/A	C(CC(=O)O)[C@H](C(=O)O)N	InChI=1S/C5H9NO4/c6-3(5(9)10)1-2-4(7)8/h3H,1-2,6H2,(H,7,8)(H,9,10)/t3-/m1/s1	N/A	1	Negative	UPDATE-SINGLE-ANNOTATED-GOLD	Gold	916	specs_ms.pklbin	lib-00008.mgf	BIRMINGHAM-UHPLC-MS-NEG	10997.3	626.151	327.021		0.04776	146.046	145.998	0	spectra/specs_ms.pklbin916	1		0	0		WHUUTDBJXJRKMK-GSVOUGTGSA-N	WHUUTDBJXJRKMK	Organic acids and derivatives	Carboxylic acids and derivatives	Amino acids, peptides, and analogues	Small peptides	Aminoacids	Amino acids and Peptides
CCMSLIB00006112579	D-(-)-Glutamic acid - 40.0 eV	146.046	10.4274	C5H9NO4	M-H	0.975626	5	ESI	Orbitrap	Isolated	PI	Data Collector	0	1		N/A	C(CC(=O)O)[C@H](C(=O)O)N	InChI=1S/C5H9NO4/c6-3(5(9)10)1-2-4(7)8/h3H,1-2,6H2,(H,7,8)(H,9,10)/t3-/m1/s1	N/A	1	Negative	UPDATE-SINGLE-ANNOTATED-GOLD	Gold	937	specs_ms.pklbin	lib-00008.mgf	BIRMINGHAM-UHPLC-MS-NEG	9986.52	625.644	6828.57		0.997284	146.046	147.043	0	spectra/specs_ms.pklbin937	1		0	0		WHUUTDBJXJRKMK-GSVOUGTGSA-N	WHUUTDBJXJRKMK	Organic acids and derivatives	Carboxylic acids and derivatives	Amino acids, peptides, and analogues	Small peptides	Aminoacids	Amino acids and Peptides
CCMSLIB00006112585	D-(-)-Glutamic acid - 40.0 eV	146.046	10.4449	C5H9NO4	M-H	0.966611	4	ESI	Orbitrap	Isolated	PI	Data Collector	0	1		N/A	C(CC(=O)O)[C@H](C(=O)O)N	InChI=1S/C5H9NO4/c6-3(5(9)10)1-2-4(7)8/h3H,1-2,6H2,(H,7,8)(H,9,10)/t3-/m1/s1	N/A	1	Negative	UPDATE-SINGLE-ANNOTATED-GOLD	Gold	921	specs_ms.pklbin	lib-00008.mgf	BIRMINGHAM-UHPLC-MS-NEG	15944.1	626.694	323.469		0.0472412	146.046	146.093	0	spectra/specs_ms.pklbin921	1		0	0		WHUUTDBJXJRKMK-GSVOUGTGSA-N	WHUUTDBJXJRKMK	Organic acids and derivatives	Carboxylic acids and derivatives	Amino acids, peptides, and analogues	Small peptides	Aminoacids	Amino acids and Peptides
CCMSLIB00005464095	GLUTAMATE	146.046	9.11452	C5H9NO4	M-H	0.75198	6	ESI	Orbitrap	Commercial	Dorrestein	Kelly Weldon	147.053	-1	56-86-0	N/A	N[C@@H](CCC(O)=O)C(O)=O	"InChI=1S/C5H9NO4/c6-3(5(9)10)1-2-4(7)8/h3H,1-2,6H2,(H,7,8)(H,9,10)/t3-/m0/s1"	N/A	1	Negative	UPDATE-SINGLE-ANNOTATED-GOLD	Gold	922	specs_ms.pklbin	lib-00029.mgf	GNPS-MSMLS	200300	546.871	6107.65		0.891998	146.046	146.938	0	spectra/specs_ms.pklbin922	1		0	0		WHUUTDBJXJRKMK-VKHMYHEASA-N	WHUUTDBJXJRKMK	Organic acids and derivatives	Carboxylic acids and derivatives	Amino acids, peptides, and analogues	Small peptides	Aminoacids	Amino acids and Peptides
CCMSLIB00006124101	DL-alpha-Hydroxyglutaric acid - 30.0 eV	147.03	12.6111	N/A	Unknown	0.941168	2	ESI	Orbitrap	Isolated	PI	Data Collector	0	1		N/A		N/A	N/A	1	Negative	UPDATE-SINGLE-ANNOTATED-GOLD	Gold	2685	specs_ms.pklbin	lib-00008.mgf	BIRMINGHAM-UHPLC-MS-NEG	74941.3	756.664	584202		85.8951	147.03	232.925	1	spectra/specs_ms.pklbin2685	1		0	0		N/A	N/A	N/A	N/A	N/A	N/A	N/A	N/A
CCMSLIB00003138590	Spectral Match to D-Lyxose from NIST14	149.045	9.52823	C5H10O5	M-H	0.622822	4	ESI	QQQ	Isolated	Data from Kevin Bush	Data deposited by fevargas	150.053	1	1114347	N/A	C1[C@H]([C@@H]([C@@H](C(O1)O)O)O)O	InChI=1S/C5H10O5/c6-2-1-10-5(9)4(8)3(2)7/h2-9H,1H2/t2-,3+,4+,5?/m1/s1	N/A	3	Negative	UPDATE-SINGLE-ANNOTATED-BRONZE	Bronze	2638	specs_ms.pklbin	lib-00017.mgf	GNPS-NIST14-MATCHES	8790.44	571.694	462867		68.988	149.045	218.033	1	spectra/specs_ms.pklbin2638	1		1	21		SRBFZHDQGSBBOR-AGQMPKSLSA-N	SRBFZHDQGSBBOR	Organic oxygen compounds	Organooxygen compounds	Carbohydrates and carbohydrate conjugates	Saccharides	Monosaccharides	Carbohydrates
CCMSLIB00006679731	XYLOSE	149.046	15.9087	C5H10O5	M-H	0.652481	3	ESI	Orbitrap	isolated	MoNA	MoNA:MoNA038466	0	1	N/A	N/A	C1[C@H]([C@@H]([C@H](C(O)O1)O)O)O	"InChI=1S/C5H10O5/c6-2-1-10-5(9)4(8)3(2)7/h2-9H,1H2/t2-,3+,4-,5?/m1/s1"	N/A	3	negative	UPDATE-SINGLE-ANNOTATED-BRONZE	Bronze	21	specs_ms.pklbin	lib-00003.mgf	MONA	1930.65	954.522	402708		60.022	149.046	89.024	0	spectra/specs_ms.pklbin21	1		0	0		SRBFZHDQGSBBOR-IOVATXLUSA-N	SRBFZHDQGSBBOR	Organic oxygen compounds	Organooxygen compounds	Carbohydrates and carbohydrate conjugates	Saccharides	Monosaccharides	Carbohydrates
CCMSLIB00000578121	XANTHINE	151.026	6.49365	C5H4N4O2	M-H	0.974531	4	LC-ESI	Q-Exactive Plus	Commercial standard	Alexandrov Theodore	Prasad	152.033	0	69-89-6	1188	C1=NC2=C(N1)C(=O)NC(=O)N2	InChI=1S/C5H4N4O2/c10-4-2-3(7-1-6-2)8-5(11)9-4/h1H,(H3,6,7,8,9,10,11)	N/A	1	Negative	UPDATE-SINGLE-ANNOTATED-GOLD	Gold	946	specs_ms.pklbin	lib-00025.mgf	GNPS-EMBL-MCF	2895.53	389.619	0		0	151.026	151.026	1	spectra/specs_ms.pklbin946	1		0	0		LRFVTYWOQMYALW-UHFFFAOYSA-N	LRFVTYWOQMYALW	Organoheterocyclic compounds	Imidazopyrimidines	Purines and purine derivatives	Pseudoalkaloids	Purine alkaloids	Alkaloids
CCMSLIB00000578119	OROTATE	155.009	9.47057	C5H4N2O4	M-H	0.876962	2	LC-ESI	Q-Exactive Plus	Commercial standard	Alexandrov Theodore	Prasad	156.017	0	65-86-1	967	C1=C(NC(=O)NC1=O)C(=O)O	InChI=1S/C5H4N2O4/c8-3-1-2(4(9)10)6-5(11)7-3/h1H,(H,9,10)(H2,6,7,8,11)	N/A	1	Negative	UPDATE-SINGLE-ANNOTATED-GOLD	Gold	2726	specs_ms.pklbin	lib-00025.mgf	GNPS-EMBL-MCF	7862.47	568.234	548213		84.978	155.009	239.987	1	spectra/specs_ms.pklbin2726	1		0	0		PXQPEWDEAKTCGB-UHFFFAOYSA-N	PXQPEWDEAKTCGB	Organoheterocyclic compounds	Diazines	Pyrimidines and pyrimidine derivatives	Pseudoalkaloids		Alkaloids
CCMSLIB00004716903	Orotic Acid	155.01	9.38172	C5H4N2O4	[M-H]-	0.8651	4	N/A	ESI-QFT	isolated	MoNA	MoNA:VF-NPL-QEHF025840	0	1	N/A	N/A	O=C(O)c1cc(O)nc(O)n1	InChI=1S/C5H4N2O4/c8-3-1-2(4(9)10)6-5(11)7-3/h1H,(H,9,10)(H2,6,7,8,11)	N/A	3	negative	UPDATE-SINGLE-ANNOTATED-BRONZE	Bronze	959	specs_ms.pklbin	lib-00003.mgf	MONA	1992.25	562.903	6567.35		1.01801	155.01	156.028	0	spectra/specs_ms.pklbin959	1		0	0		PXQPEWDEAKTCGB-UHFFFAOYSA-N	PXQPEWDEAKTCGB	Organoheterocyclic compounds	Diazines	Pyrimidines and pyrimidine derivatives			Alkaloids
CCMSLIB00010102569	L-Dihydroorotic acid CollisionEnergy:102040	157.025	6.81253	C5H6N2O4	M-H	0.991747	5	LC-ESI	Orbitrap	Commercial	Trent Northen	JGI	0	1	N/A	N/A	O=C(O)[C@@H]1CC(O)=NC(O)=N1	"InChI=1S/C5H6N2O4/c8-3-1-2(4(9)10)6-5(11)7-3/h2H,1H2,(H,9,10)(H2,6,7,8,11)/t2-/m0/s1"	N/A	3	Negative	UPDATE-SINGLE-ANNOTATED-BRONZE	Bronze	965	specs_ms.pklbin	lib-00011.mgf	BERKELEY-LAB	3938.98	408.752	171.998		0.0270081	157.025	157.052	0	spectra/specs_ms.pklbin965	1		0	0		UFIVEPVSAGBUSI-REOHCLBHSA-N	UFIVEPVSAGBUSI	Organic acids and derivatives	Carboxylic acids and derivatives	Amino acids, peptides, and analogues
CCMSLIB00005464166	DIHYDROOROTATE	157.025	7.12005	C5H6N2O4	M-H	0.938171	5	ESI	Orbitrap	Commercial	Dorrestein	Kelly Weldon	158.033	-1	5988-19-2	N/A	OC(=O)C1CC(=O)NC(=O)N1	"InChI=1S/C5H6N2O4/c8-3-1-2(4(9)10)6-5(11)7-3/h2H,1H2,(H,9,10)(H2,6,7,8,11)"	N/A	1	Negative	UPDATE-SINGLE-ANNOTATED-GOLD	Gold	962	specs_ms.pklbin	lib-00029.mgf	GNPS-MSMLS	3899.25	427.203	0		0	157.025	157.025	0	spectra/specs_ms.pklbin962	1		0	0		UFIVEPVSAGBUSI-UHFFFAOYSA-N	UFIVEPVSAGBUSI	Organic acids and derivatives	Carboxylic acids and derivatives	Amino acids, peptides, and analogues	Small peptides	Aminoacids	Amino acids and Peptides|Shikimates and Phenylpropanoids
CCMSLIB00005464166	DIHYDROOROTATE	157.025	6.81645	C5H6N2O4	M-H	0.898962	5	ESI	Orbitrap	Commercial	Dorrestein	Kelly Weldon	158.033	-1	5988-19-2	N/A	OC(=O)C1CC(=O)NC(=O)N1	"InChI=1S/C5H6N2O4/c8-3-1-2(4(9)10)6-5(11)7-3/h2H,1H2,(H,9,10)(H2,6,7,8,11)"	N/A	1	Negative	UPDATE-SINGLE-ANNOTATED-GOLD	Gold	974	specs_ms.pklbin	lib-00029.mgf	GNPS-MSMLS	2984.45	408.987	6508.54		1.022	157.025	158.047	0	spectra/specs_ms.pklbin974	1		0	0		UFIVEPVSAGBUSI-UHFFFAOYSA-N	UFIVEPVSAGBUSI	Organic acids and derivatives	Carboxylic acids and derivatives	Amino acids, peptides, and analogues	Small peptides	Aminoacids	Amino acids and Peptides|Shikimates and Phenylpropanoids
CCMSLIB00005464166	DIHYDROOROTATE	157.025	10.6307	C5H6N2O4	M-H	0.700104	4	ESI	Orbitrap	Commercial	Dorrestein	Kelly Weldon	158.033	-1	5988-19-2	N/A	OC(=O)C1CC(=O)NC(=O)N1	"InChI=1S/C5H6N2O4/c8-3-1-2(4(9)10)6-5(11)7-3/h2H,1H2,(H,9,10)(H2,6,7,8,11)"	N/A	1	Negative	UPDATE-SINGLE-ANNOTATED-GOLD	Gold	1448	specs_ms.pklbin	lib-00029.mgf	GNPS-MSMLS	16742.7	637.841	267524		42.008	157.025	199.033	0	spectra/specs_ms.pklbin1448	1		0	0		UFIVEPVSAGBUSI-UHFFFAOYSA-N	UFIVEPVSAGBUSI	Organic acids and derivatives	Carboxylic acids and derivatives	Amino acids, peptides, and analogues	Small peptides	Aminoacids	Amino acids and Peptides|Shikimates and Phenylpropanoids
CCMSLIB00006680752	PHOSPHO(ENOL)PYRUVIC ACID	166.975	12.6061	C3H5O6P	M-H	0.909121	2	ESI	qTof	isolated	MoNA	MoNA:MoNA035747	0	1	N/A	N/A	C=C(C(=O)O)OP(=O)(O)O	"InChI=1S/C3H5O6P/c1-2(3(4)5)9-10(6,7)8/h1H2,(H,4,5)(H2,6,7,8)"	N/A	3	negative	UPDATE-SINGLE-ANNOTATED-BRONZE	Bronze	1194	specs_ms.pklbin	lib-00003.mgf	MONA	38990.4	756.366	59511.9		9.937	166.975	176.912	0	spectra/specs_ms.pklbin1194	1		0	0		DTBNBXWJWCWCIK-UHFFFAOYSA-N	DTBNBXWJWCWCIK	Organic acids and derivatives	Organic phosphoric acids and derivatives	Phosphate esters
CCMSLIB00005721031	Phosphoenol pyruvate(PEP)	166.975	12.5914	C3H2O6P-3	M-H	0.905452	3	LC-ESI	Orbitrap	Lysate	PDorrestein	amelnik	164.959	1			C=C(C(=O)[O-])OP(=O)([O-])[O-]	InChI=1S/C3H5O6P/c1-2(3(4)5)9-10(6,7)8/h1H2,(H,4,5)(H2,6,7,8)/p-3		3	Negative	UPDATE-SINGLE-ANNOTATED-BRONZE	Bronze	1197	specs_ms.pklbin	lib-00042.mgf	GNPS-LIBRARY	35992	755.485	59793.3		9.98399	166.975	176.959	0	spectra/specs_ms.pklbin1197	1		0	0		DTBNBXWJWCWCIK-UHFFFAOYSA-K	DTBNBXWJWCWCIK	Organic acids and derivatives	Organic phosphoric acids and derivatives	Phosphate esters			Shikimates and Phenylpropanoids
CCMSLIB00006124262	Phospho(enol)pyruvic Acid - 30.0 eV	166.975	12.8529	N/A	Unknown	0.830419	3	ESI	Orbitrap	Isolated	PI	Data Collector	0	1		N/A		N/A	N/A	1	Negative	UPDATE-SINGLE-ANNOTATED-GOLD	Gold	1182	specs_ms.pklbin	lib-00008.mgf	BIRMINGHAM-UHPLC-MS-NEG	252616	771.172	47767		7.97591	166.975	174.951	0	spectra/specs_ms.pklbin1182	1		0	0		N/A	N/A	N/A	N/A	N/A	N/A	N/A	N/A
CCMSLIB00006680703	PHOSPHO(ENOL)PYRUVIC ACID	166.975	18.5657	C3H5O6P	M-H	0.691324	3	ESI	qTof	isolated	MoNA	MoNA:MoNA035748	0	1	N/A	N/A	C=C(C(=O)O)OP(=O)(O)O	"InChI=1S/C3H5O6P/c1-2(3(4)5)9-10(6,7)8/h1H2,(H,4,5)(H2,6,7,8)"	N/A	3	negative	UPDATE-SINGLE-ANNOTATED-BRONZE	Bronze	1522	specs_ms.pklbin	lib-00003.mgf	MONA	2953.44	1113.94	263363		43.975	166.975	210.95	1	spectra/specs_ms.pklbin1522	1		0	0		DTBNBXWJWCWCIK-UHFFFAOYSA-N	DTBNBXWJWCWCIK	Organic acids and derivatives	Organic phosphoric acids and derivatives	Phosphate esters
CCMSLIB00005464195	PHOSPHOENOLPYRUVATE	166.975	19.799	C3H5O6P	M-H	0.536079	2	ESI	Orbitrap	Commercial	Dorrestein	Kelly Weldon	167.982	-1	5541-93-5	N/A	OC(=O)C(=C)OP(O)(O)=O	"InChI=1S/C3H5O6P/c1-2(3(4)5)9-10(6,7)8/h1H2,(H,4,5)(H2,6,7,8)"	N/A	1	Negative	UPDATE-SINGLE-ANNOTATED-GOLD	Gold	1143	specs_ms.pklbin	lib-00029.mgf	GNPS-MSMLS	6144.23	1187.94	23105.2		3.85799	166.975	170.833	0	spectra/specs_ms.pklbin1143	1		0	0		DTBNBXWJWCWCIK-UHFFFAOYSA-N	DTBNBXWJWCWCIK	Organic acids and derivatives	Organic phosphoric acids and derivatives	Phosphate esters
CCMSLIB00006124855	Dihydroxyacetone phosphate - 30.0 eV	168.991	15.982	C3H7O6P	M-H	0.913437	2	ESI	Orbitrap	Isolated	PI	Data Collector	0	1		N/A	C(C(=O)COP(=O)(O)O)O	InChI=1S/C3H7O6P/c4-1-3(5)2-9-10(6,7)8/h4H,1-2H2,(H2,6,7,8)	N/A	1	Negative	UPDATE-SINGLE-ANNOTATED-GOLD	Gold	1954	specs_ms.pklbin	lib-00008.mgf	BIRMINGHAM-UHPLC-MS-NEG	2000	958.918	272318		46.0192	168.991	215.01	1	spectra/specs_ms.pklbin1954	1		0	0		GNGACRATGGDKBX-UHFFFAOYSA-N	GNGACRATGGDKBX	Organic oxygen compounds	Organooxygen compounds	Carbohydrates and carbohydrate conjugates	Saccharides	Monosaccharides	Carbohydrates
CCMSLIB00006124838	Dihydroxyacetone phosphate - 40.0 eV	168.991	13.5099	C3H7O6P	M-H	0.808314	4	ESI	Orbitrap	Isolated	PI	Data Collector	0	1		N/A	C(C(=O)COP(=O)(O)O)O	InChI=1S/C3H7O6P/c4-1-3(5)2-9-10(6,7)8/h4H,1-2H2,(H2,6,7,8)	N/A	1	Negative	UPDATE-SINGLE-ANNOTATED-GOLD	Gold	3599	specs_ms.pklbin	lib-00008.mgf	BIRMINGHAM-UHPLC-MS-NEG	2959.98	810.591	591306		99.9253	168.991	268.916	1	spectra/specs_ms.pklbin3599	1		0	0		GNGACRATGGDKBX-UHFFFAOYSA-N	GNGACRATGGDKBX	Organic oxygen compounds	Organooxygen compounds	Carbohydrates and carbohydrate conjugates	Saccharides	Monosaccharides	Carbohydrates
CCMSLIB00006124849	Dihydroxyacetone phosphate - 40.0 eV	168.991	15.8374	C3H7O6P	M-H	0.752728	2	ESI	Orbitrap	Isolated	PI	Data Collector	0	1		N/A	C(C(=O)COP(=O)(O)O)O	InChI=1S/C3H7O6P/c4-1-3(5)2-9-10(6,7)8/h4H,1-2H2,(H2,6,7,8)	N/A	1	Negative	UPDATE-SINGLE-ANNOTATED-GOLD	Gold	1274	specs_ms.pklbin	lib-00008.mgf	BIRMINGHAM-UHPLC-MS-NEG	97945.3	950.242	106149		17.9382	168.991	186.929	1	spectra/specs_ms.pklbin1274	1		0	0		GNGACRATGGDKBX-UHFFFAOYSA-N	GNGACRATGGDKBX	Organic oxygen compounds	Organooxygen compounds	Carbohydrates and carbohydrate conjugates	Saccharides	Monosaccharides	Carbohydrates
CCMSLIB00006124849	Dihydroxyacetone phosphate - 40.0 eV	168.991	17.4078	C3H7O6P	M-H	0.690494	2	ESI	Orbitrap	Isolated	PI	Data Collector	0	1		N/A	C(C(=O)COP(=O)(O)O)O	InChI=1S/C3H7O6P/c4-1-3(5)2-9-10(6,7)8/h4H,1-2H2,(H2,6,7,8)	N/A	1	Negative	UPDATE-SINGLE-ANNOTATED-GOLD	Gold	1479	specs_ms.pklbin	lib-00008.mgf	BIRMINGHAM-UHPLC-MS-NEG	56501.7	1044.47	236334		39.9382	168.991	208.929	1	spectra/specs_ms.pklbin1479	1		0	0		GNGACRATGGDKBX-UHFFFAOYSA-N	GNGACRATGGDKBX	Organic oxygen compounds	Organooxygen compounds	Carbohydrates and carbohydrate conjugates	Saccharides	Monosaccharides	Carbohydrates
CCMSLIB00006124855	Dihydroxyacetone phosphate - 30.0 eV	168.991	10.4648	C3H7O6P	M-H	0.676046	2	ESI	Orbitrap	Isolated	PI	Data Collector	0	1		N/A	C(C(=O)COP(=O)(O)O)O	InChI=1S/C3H7O6P/c4-1-3(5)2-9-10(6,7)8/h4H,1-2H2,(H2,6,7,8)	N/A	1	Negative	UPDATE-SINGLE-ANNOTATED-GOLD	Gold	3592	specs_ms.pklbin	lib-00008.mgf	BIRMINGHAM-UHPLC-MS-NEG	3941.68	627.886	574080		97.0143	168.991	266.005	1	spectra/specs_ms.pklbin3592	1		0	0		GNGACRATGGDKBX-UHFFFAOYSA-N	GNGACRATGGDKBX	Organic oxygen compounds	Organooxygen compounds	Carbohydrates and carbohydrate conjugates	Saccharides	Monosaccharides	Carbohydrates
CCMSLIB00005728547	Massbank:KO000554 Dihydroxyacetone phosphate|Glycerone phosphate	169	11.3207	C3H7O6P	M-H	0.861292	2	ESI	QQQ	Isolated	Massbank	Massbank	0	1	N/A	N/A	OCC(=O)COP(O)(O)=O	1S/C3H7O6P/c4-1-3(5)2-9-10(6,7)8/h4H,1-2H2,(H2,6,7,8)	N/A	3	Negative	UPDATE-SINGLE-ANNOTATED-BRONZE	Bronze	2499	specs_ms.pklbin	lib-00046.mgf	MASSBANK	2000	679.243	278071		46.994	169	215.994	0	spectra/specs_ms.pklbin2499	1		0	0		GNGACRATGGDKBX-UHFFFAOYSA-N	GNGACRATGGDKBX	Organic oxygen compounds	Organooxygen compounds	Carbohydrates and carbohydrate conjugates	Saccharides	Monosaccharides	Carbohydrates
CCMSLIB00000565468	MoNA:2262718 dihydroxy-acetone-phosphate	169	11.3949	C3H7O6P	[M-H]-	0.74894	2	LC-ESI-QQ	LC-ESI-QQ	isolated	MoNA	MoNA	0	1	N/A	N/A	O=C(CO)COP(=O)(O)O	InChI=1S/C3H7O6P/c4-1-3(5)2-9-10(6,7)8/h4H,1-2H2,(H2,6,7,8)	N/A	3		UPDATE-SINGLE-ANNOTATED-BRONZE	Bronze	2521	specs_ms.pklbin	lib-00003.mgf	MONA	1935.14	683.692	278071		46.994	169	215.994	0	spectra/specs_ms.pklbin2521	1		0	0		GNGACRATGGDKBX-UHFFFAOYSA-N	GNGACRATGGDKBX	Organic oxygen compounds	Organooxygen compounds	Carbohydrates and carbohydrate conjugates	Saccharides	Monosaccharides	Carbohydrates
CCMSLIB00000565468	MoNA:2262718 dihydroxy-acetone-phosphate	169	18.9527	C3H7O6P	[M-H]-	0.663305	2	LC-ESI-QQ	LC-ESI-QQ	isolated	MoNA	MoNA	0	1	N/A	N/A	O=C(CO)COP(=O)(O)O	InChI=1S/C3H7O6P/c4-1-3(5)2-9-10(6,7)8/h4H,1-2H2,(H2,6,7,8)	N/A	3		UPDATE-SINGLE-ANNOTATED-BRONZE	Bronze	2297	specs_ms.pklbin	lib-00003.mgf	MONA	6551.76	1137.16	278071		46.994	169	215.994	0	spectra/specs_ms.pklbin2297	1		0	0		GNGACRATGGDKBX-UHFFFAOYSA-N	GNGACRATGGDKBX	Organic oxygen compounds	Organooxygen compounds	Carbohydrates and carbohydrate conjugates	Saccharides	Monosaccharides	Carbohydrates
CCMSLIB00000565468	MoNA:2262718 dihydroxy-acetone-phosphate	169	21.6588	C3H7O6P	[M-H]-	0.627931	2	LC-ESI-QQ	LC-ESI-QQ	isolated	MoNA	MoNA	0	1	N/A	N/A	O=C(CO)COP(=O)(O)O	InChI=1S/C3H7O6P/c4-1-3(5)2-9-10(6,7)8/h4H,1-2H2,(H2,6,7,8)	N/A	3		UPDATE-SINGLE-ANNOTATED-BRONZE	Bronze	2622	specs_ms.pklbin	lib-00003.mgf	MONA	2922.42	1299.53	278071		46.994	169	215.994	0	spectra/specs_ms.pklbin2622	1		0	0		GNGACRATGGDKBX-UHFFFAOYSA-N	GNGACRATGGDKBX	Organic oxygen compounds	Organooxygen compounds	Carbohydrates and carbohydrate conjugates	Saccharides	Monosaccharides	Carbohydrates
CCMSLIB00006123363	n-Glycerol 3-Phosphate - 40.0 eV	171.006	13.737	N/A	Unknown	0.990685	3	ESI	Orbitrap	Isolated	PI	Data Collector	0	1		N/A		N/A	N/A	1	Negative	UPDATE-SINGLE-ANNOTATED-GOLD	Gold	1153	specs_ms.pklbin	lib-00008.mgf	BIRMINGHAM-UHPLC-MS-NEG	4992.77	824.222	5863.17		1.00264	171.006	172.009	0	spectra/specs_ms.pklbin1153	1		0	0		N/A	N/A	N/A	N/A	N/A	N/A	N/A	N/A
CCMSLIB00000222229	ReSpect:PT206220 Disodium Glycerophoshate 5.5-Hydrate|Glycerol Phosphate	171.006	13.8209	N/A	[M+H]	0.982921	2	ESI	LC-Q-TOF/MS	Isolated	Putative ReSpect Match	ReSpect	0	1	N/A	N/A	c	N/A	N/A	3	Positive	UPDATE-SINGLE-ANNOTATED-BRONZE	Bronze	1148	specs_ms.pklbin	lib-00040.mgf	RESPECT	23863.1	829.251	0		0	171.006	171.006	0	spectra/specs_ms.pklbin1148	1		0	0		N/A	N/A	N/A	N/A	N/A	N/A	N/A	N/A
CCMSLIB00005464190	BETA-GLYCEROPHOSPHATE	171.006	14.4113	C3H9O6P	M-H	0.944605	4	ESI	Orbitrap	Commercial	Dorrestein	Kelly Weldon	172.014	-1	154804-51-0	N/A	OCC(CO)OP(O)(O)=O	"InChI=1S/C3H9O6P/c4-1-3(2-5)9-10(6,7)8/h3-5H,1-2H2,(H2,6,7,8)"	N/A	1	Negative	UPDATE-SINGLE-ANNOTATED-GOLD	Gold	3460	specs_ms.pklbin	lib-00029.mgf	GNPS-MSMLS	6857.05	864.679	490743		83.92	171.006	254.926	0	spectra/specs_ms.pklbin3460	1		0	0		DHCLVCXQIBBOPH-UHFFFAOYSA-N	DHCLVCXQIBBOPH	Lipids and lipid-like molecules	Glycerophospholipids	Glycerophosphates
CCMSLIB00000222229	ReSpect:PT206220 Disodium Glycerophoshate 5.5-Hydrate|Glycerol Phosphate	171.006	12.9299	N/A	[M+H]	0.923461	2	ESI	LC-Q-TOF/MS	Isolated	Putative ReSpect Match	ReSpect	0	1	N/A	N/A	c	N/A	N/A	3	Positive	UPDATE-SINGLE-ANNOTATED-BRONZE	Bronze	1429	specs_ms.pklbin	lib-00040.mgf	RESPECT	179289	775.792	163222		27.912	171.006	198.918	0	spectra/specs_ms.pklbin1429	1		0	0		N/A	N/A	N/A	N/A	N/A	N/A	N/A	N/A
CCMSLIB00006123369	n-Glycerol 3-Phosphate - 30.0 eV	171.006	13.4601	N/A	Unknown	0.921442	3	ESI	Orbitrap	Isolated	PI	Data Collector	0	1		N/A		N/A	N/A	1	Negative	UPDATE-SINGLE-ANNOTATED-GOLD	Gold	1195	specs_ms.pklbin	lib-00008.mgf	BIRMINGHAM-UHPLC-MS-NEG	254722	807.608	34674.8		5.92961	171.006	176.936	0	spectra/specs_ms.pklbin1195	1		0	0		N/A	N/A	N/A	N/A	N/A	N/A	N/A	N/A
CCMSLIB00000222326	ReSpect:PT207830 L-Glycerol-2-phosphate Disodium Salt n-Hydrate|Glycerophosphate|1,3-dihydroxypropan-2-yl dihydrogen phosphate	171.006	13.4929	C3H9O6P	[M+H]	0.904353	2	ESI	LC-Q-TOF/MS	Isolated	Putative ReSpect Match	ReSpect	0	1	17181-54-3	N/A	C(C(CO)OP(=O)(O)O)O	1/C3H9O6P/c4-1-3(2-5)9-10(6,7)8/h3-5H,1-2H2,(H2,6,7,8)/f/h6-7H	N/A	3	Positive	UPDATE-SINGLE-ANNOTATED-BRONZE	Bronze	1432	specs_ms.pklbin	lib-00040.mgf	RESPECT	4929.26	809.574	163222		27.912	171.006	198.918	0	spectra/specs_ms.pklbin1432	1		0	0		DHCLVCXQIBBOPH-UHFFFAOYSA-N	DHCLVCXQIBBOPH	Lipids and lipid-like molecules	Glycerophospholipids	Glycerophosphates
CCMSLIB00006678521	GLYCEROL 2-PHOSPHATE	171.006	12.886	C3H9O6P	M-H	0.879517	3	ESI	Orbitrap	isolated	MoNA	MoNA:MoNA038029	0	1	N/A	N/A	C(C(CO)OP(=O)(O)O)O	"InChI=1S/C3H9O6P/c4-1-3(2-5)9-10(6,7)8/h3-5H,1-2H2,(H2,6,7,8)"	N/A	3	negative	UPDATE-SINGLE-ANNOTATED-BRONZE	Bronze	1204	specs_ms.pklbin	lib-00003.mgf	MONA	69994.8	773.162	46396.1		7.93401	171.006	178.94	0	spectra/specs_ms.pklbin1204	1		0	0		DHCLVCXQIBBOPH-UHFFFAOYSA-N	DHCLVCXQIBBOPH	Lipids and lipid-like molecules	Glycerophospholipids	Glycerophosphates
CCMSLIB00006123359	n-Glycerol 3-Phosphate - 40.0 eV	171.006	12.7763	N/A	Unknown	0.863884	3	ESI	Orbitrap	Isolated	PI	Data Collector	0	1		N/A		N/A	N/A	1	Negative	UPDATE-SINGLE-ANNOTATED-GOLD	Gold	986	specs_ms.pklbin	lib-00008.mgf	BIRMINGHAM-UHPLC-MS-NEG	66303	766.577	70648.8		12.0814	171.006	158.925	0	spectra/specs_ms.pklbin986	1		0	0		N/A	N/A	N/A	N/A	N/A	N/A	N/A	N/A
CCMSLIB00006123378	n-Glycerol 3-Phosphate - 30.0 eV	171.006	12.8021	N/A	Unknown	0.829018	3	ESI	Orbitrap	Isolated	PI	Data Collector	0	1		N/A		N/A	N/A	1	Negative	UPDATE-SINGLE-ANNOTATED-GOLD	Gold	1357	specs_ms.pklbin	lib-00008.mgf	BIRMINGHAM-UHPLC-MS-NEG	251734	768.129	151384		25.8876	171.006	196.894	0	spectra/specs_ms.pklbin1357	1		0	0		N/A	N/A	N/A	N/A	N/A	N/A	N/A	N/A
CCMSLIB00006680594	GLYCEROL 2-PHOSPHATE	171.006	13.5889	C3H9O6P	M-H	0.827858	4	ESI	qTof	isolated	MoNA	MoNA:MoNA034487	0	1	N/A	N/A	C(C(CO)OP(=O)(O)O)O	"InChI=1S/C3H9O6P/c4-1-3(2-5)9-10(6,7)8/h3-5H,1-2H2,(H2,6,7,8)"	N/A	3	negative	UPDATE-SINGLE-ANNOTATED-BRONZE	Bronze	2783	specs_ms.pklbin	lib-00003.mgf	MONA	5835.9	815.334	432950		74.037	171.006	245.043	0	spectra/specs_ms.pklbin2783	1		0	0		DHCLVCXQIBBOPH-UHFFFAOYSA-N	DHCLVCXQIBBOPH	Lipids and lipid-like molecules	Glycerophospholipids	Glycerophosphates
CCMSLIB00000222326	ReSpect:PT207830 L-Glycerol-2-phosphate Disodium Salt n-Hydrate|Glycerophosphate|1,3-dihydroxypropan-2-yl dihydrogen phosphate	171.006	12.9888	C3H9O6P	[M+H]	0.827597	2	ESI	LC-Q-TOF/MS	Isolated	Putative ReSpect Match	ReSpect	0	1	17181-54-3	N/A	C(C(CO)OP(=O)(O)O)O	1/C3H9O6P/c4-1-3(2-5)9-10(6,7)8/h3-5H,1-2H2,(H2,6,7,8)/f/h6-7H	N/A	3	Positive	UPDATE-SINGLE-ANNOTATED-BRONZE	Bronze	1203	specs_ms.pklbin	lib-00040.mgf	RESPECT	109877	779.329	46068.6		7.87801	171.006	178.884	0	spectra/specs_ms.pklbin1203	1		0	0		DHCLVCXQIBBOPH-UHFFFAOYSA-N	DHCLVCXQIBBOPH	Lipids and lipid-like molecules	Glycerophospholipids	Glycerophosphates
CCMSLIB00005464190	BETA-GLYCEROPHOSPHATE	171.006	12.9482	C3H9O6P	M-H	0.780108	4	ESI	Orbitrap	Commercial	Dorrestein	Kelly Weldon	172.014	-1	154804-51-0	N/A	OCC(CO)OP(O)(O)=O	"InChI=1S/C3H9O6P/c4-1-3(2-5)9-10(6,7)8/h3-5H,1-2H2,(H2,6,7,8)"	N/A	1	Negative	UPDATE-SINGLE-ANNOTATED-GOLD	Gold	1427	specs_ms.pklbin	lib-00029.mgf	GNPS-MSMLS	46890.5	776.894	157234		26.888	171.006	197.894	0	spectra/specs_ms.pklbin1427	1		0	0		DHCLVCXQIBBOPH-UHFFFAOYSA-N	DHCLVCXQIBBOPH	Lipids and lipid-like molecules	Glycerophospholipids	Glycerophosphates
CCMSLIB00000222229	ReSpect:PT206220 Disodium Glycerophoshate 5.5-Hydrate|Glycerol Phosphate	171.006	14.1961	N/A	[M+H]	0.688125	2	ESI	LC-Q-TOF/MS	Isolated	Putative ReSpect Match	ReSpect	0	1	N/A	N/A	c	N/A	N/A	3	Positive	UPDATE-SINGLE-ANNOTATED-BRONZE	Bronze	1210	specs_ms.pklbin	lib-00040.mgf	RESPECT	2969.78	851.765	51916.3		8.87801	171.006	179.884	1	spectra/specs_ms.pklbin1210	1		0	0		N/A	N/A	N/A	N/A	N/A	N/A	N/A	N/A
CCMSLIB00005464107	GLYCEROL 3-PHOSPHATE	171.006	18.5685	C3H9O6P	M-H	0.604953	4	ESI	Orbitrap	Commercial	Dorrestein	Kelly Weldon	172.014	-1	29849-82-9	N/A	OC[C@@H](O)COP(O)(O)=O	"InChI=1S/C3H9O6P/c4-1-3(5)2-9-10(6,7)8/h3-5H,1-2H2,(H2,6,7,8)/t3-/m1/s1"	N/A	1	Negative	UPDATE-SINGLE-ANNOTATED-GOLD	Gold	2701	specs_ms.pklbin	lib-00029.mgf	GNPS-MSMLS	8648.41	1114.11	362128		61.926	171.006	232.932	1	spectra/specs_ms.pklbin2701	1		0	0		AWUCVROLDVIAJX-GSVOUGTGSA-N	AWUCVROLDVIAJX	Lipids and lipid-like molecules	Glycerophospholipids	Glycerophosphates			Carbohydrates
CCMSLIB00000222589	ReSpect:PT210480 Carbamoyl-DL-aspartic acid|N-Carbamoylaspartate|Ureidosuccinic acid|N-(aminocarbonyl)-DL-aspartic acid|N-Carbamyl-DL-aspartic acid|(2S)-2-(carbamoylamino)butanedioic acid	175.036	8.5502	C5H8N2O5	[M+H]	0.951288	3	ESI	LC-Q-TOF/MS	Isolated	Putative ReSpect Match	ReSpect	0	1	923-37-5	N/A	C(C(C(=O)O)NC(=O)N)C(=O)O	1/C5H8N2O5/c6-5(12)7-2(4(10)11)1-3(8)9/h2H,1H2,(H,8,9)(H,10,11)(H3,6,7,12)/t2-/m0/s1/f/h7-8,10H,6H2	N/A	3	Positive	UPDATE-SINGLE-ANNOTATED-BRONZE	Bronze	1189	specs_ms.pklbin	lib-00040.mgf	RESPECT	2000	513.012	354.28		0.0620117	175.036	175.098	0	spectra/specs_ms.pklbin1189	1		0	0		HLKXYZVTANABHZ-UHFFFAOYSA-N	HLKXYZVTANABHZ	Organic acids and derivatives	Carboxylic acids and derivatives	Amino acids, peptides, and analogues	Small peptides	Aminoacids|Dipeptides	Amino acids and Peptides
CCMSLIB00000222589	ReSpect:PT210480 Carbamoyl-DL-aspartic acid|N-Carbamoylaspartate|Ureidosuccinic acid|N-(aminocarbonyl)-DL-aspartic acid|N-Carbamyl-DL-aspartic acid|(2S)-2-(carbamoylamino)butanedioic acid	175.036	11.1257	C5H8N2O5	[M+H]	0.937112	3	ESI	LC-Q-TOF/MS	Isolated	Putative ReSpect Match	ReSpect	0	1	923-37-5	N/A	C(C(C(=O)O)NC(=O)N)C(=O)O	1/C5H8N2O5/c6-5(12)7-2(4(10)11)1-3(8)9/h2H,1H2,(H,8,9)(H,10,11)(H3,6,7,12)/t2-/m0/s1/f/h7-8,10H,6H2	N/A	3	Positive	UPDATE-SINGLE-ANNOTATED-BRONZE	Bronze	1452	specs_ms.pklbin	lib-00040.mgf	RESPECT	6860.06	667.542	142719		24.981	175.036	200.017	1	spectra/specs_ms.pklbin1452	1		0	0		HLKXYZVTANABHZ-UHFFFAOYSA-N	HLKXYZVTANABHZ	Organic acids and derivatives	Carboxylic acids and derivatives	Amino acids, peptides, and analogues	Small peptides	Aminoacids|Dipeptides	Amino acids and Peptides
CCMSLIB00005758581	Massbank:PT210480 Carbamoyl-DL-aspartic acid|N-Carbamoylaspartate|N-(aminocarbonyl)-DL-aspartic acid|N-Carbamyl-DL-aspartic acid|(2S)-2-(carbamoylamino)butanedioic acid|Ureidosuccinic acid	175.036	8.40132	C5H8N2O5	M+H	0.852096	3	ESI	qTof	Isolated	Massbank	Massbank	0	1	923-37-5	N/A	C(C(C(=O)O)NC(=O)N)C(=O)O	1S/C5H8N2O5/c6-5(12)7-2(4(10)11)1-3(8)9/h2H,1H2,(H,8,9)(H,10,11)(H3,6,7,12)	N/A	3	Negative	UPDATE-SINGLE-ANNOTATED-BRONZE	Bronze	1185	specs_ms.pklbin	lib-00046.mgf	MASSBANK	57480.7	504.079	0		0	175.036	175.036	0	spectra/specs_ms.pklbin1185	1		0	0		HLKXYZVTANABHZ-UHFFFAOYSA-N	HLKXYZVTANABHZ	Organic acids and derivatives	Carboxylic acids and derivatives	Amino acids, peptides, and analogues	Small peptides	Aminoacids|Dipeptides	Amino acids and Peptides
CCMSLIB00000222589	ReSpect:PT210480 Carbamoyl-DL-aspartic acid|N-Carbamoylaspartate|Ureidosuccinic acid|N-(aminocarbonyl)-DL-aspartic acid|N-Carbamyl-DL-aspartic acid|(2S)-2-(carbamoylamino)butanedioic acid	175.036	8.62815	C5H8N2O5	[M+H]	0.826691	3	ESI	LC-Q-TOF/MS	Isolated	Putative ReSpect Match	ReSpect	0	1	923-37-5	N/A	C(C(C(=O)O)NC(=O)N)C(=O)O	1/C5H8N2O5/c6-5(12)7-2(4(10)11)1-3(8)9/h2H,1H2,(H,8,9)(H,10,11)(H3,6,7,12)/t2-/m0/s1/f/h7-8,10H,6H2	N/A	3	Positive	UPDATE-SINGLE-ANNOTATED-BRONZE	Bronze	2777	specs_ms.pklbin	lib-00040.mgf	RESPECT	21811.1	517.689	388417		67.987	175.036	243.023	1	spectra/specs_ms.pklbin2777	1		0	0		HLKXYZVTANABHZ-UHFFFAOYSA-N	HLKXYZVTANABHZ	Organic acids and derivatives	Carboxylic acids and derivatives	Amino acids, peptides, and analogues	Small peptides	Aminoacids|Dipeptides	Amino acids and Peptides
CCMSLIB00000222589	ReSpect:PT210480 Carbamoyl-DL-aspartic acid|N-Carbamoylaspartate|Ureidosuccinic acid|N-(aminocarbonyl)-DL-aspartic acid|N-Carbamyl-DL-aspartic acid|(2S)-2-(carbamoylamino)butanedioic acid	175.036	11.1143	C5H8N2O5	[M+H]	0.801713	3	ESI	LC-Q-TOF/MS	Isolated	Putative ReSpect Match	ReSpect	0	1	923-37-5	N/A	C(C(C(=O)O)NC(=O)N)C(=O)O	1/C5H8N2O5/c6-5(12)7-2(4(10)11)1-3(8)9/h2H,1H2,(H,8,9)(H,10,11)(H3,6,7,12)/t2-/m0/s1/f/h7-8,10H,6H2	N/A	3	Positive	UPDATE-SINGLE-ANNOTATED-BRONZE	Bronze	1286	specs_ms.pklbin	lib-00040.mgf	RESPECT	10181.6	666.856	85428.2		14.953	175.036	189.989	1	spectra/specs_ms.pklbin1286	1		0	0		HLKXYZVTANABHZ-UHFFFAOYSA-N	HLKXYZVTANABHZ	Organic acids and derivatives	Carboxylic acids and derivatives	Amino acids, peptides, and analogues	Small peptides	Aminoacids|Dipeptides	Amino acids and Peptides
CCMSLIB00000222268	ReSpect:PT206820 2-Isopropylmalic acid|2-Isopropylmalate|2-Hydroxy-2-isopropylsuccinic acid|3-Carboxy-3-hydroxy-4-methylpentanoate|3-Carboxy-3-hydroxy-isocaproate|3-Carboxy-3-hydroxyisocaproate|2-Hydroxy-2-isopropylbu	175.061	6.72572	C7H12O5	[M+H]	0.923852	4	ESI	LC-Q-TOF/MS	Isolated	Putative ReSpect Match	ReSpect	0	1	3237-44-3	N/A	CC(C)C(CC(=O)O)(C(=O)O)O	1/C7H12O5/c1-4(2)7(12,6(10)11)3-5(8)9/h4,12H,3H2,1-2H3,(H,8,9)(H,10,11)/t7-/m0/s1/f/h8,10H	N/A	3	Positive	UPDATE-SINGLE-ANNOTATED-BRONZE	Bronze	1188	specs_ms.pklbin	lib-00040.mgf	RESPECT	5820.83	403.543	0		0	175.061	175.061	1	spectra/specs_ms.pklbin1188	1		0	0		BITYXLXUCSKTJS-UHFFFAOYSA-N	BITYXLXUCSKTJS	Lipids and lipid-like molecules	Fatty Acyls	Fatty acids and conjugates	Fatty Acids and Conjugates	Dicarboxylic acids	Fatty acids
CCMSLIB00000222268	ReSpect:PT206820 2-Isopropylmalic acid|2-Isopropylmalate|2-Hydroxy-2-isopropylsuccinic acid|3-Carboxy-3-hydroxy-4-methylpentanoate|3-Carboxy-3-hydroxy-isocaproate|3-Carboxy-3-hydroxyisocaproate|2-Hydroxy-2-isopropylbu	175.061	6.75115	C7H12O5	[M+H]	0.737663	3	ESI	LC-Q-TOF/MS	Isolated	Putative ReSpect Match	ReSpect	0	1	3237-44-3	N/A	CC(C)C(CC(=O)O)(C(=O)O)O	1/C7H12O5/c1-4(2)7(12,6(10)11)3-5(8)9/h4,12H,3H2,1-2H3,(H,8,9)(H,10,11)/t7-/m0/s1/f/h8,10H	N/A	3	Positive	UPDATE-SINGLE-ANNOTATED-BRONZE	Bronze	1282	specs_ms.pklbin	lib-00040.mgf	RESPECT	4735.96	405.069	80063.5		14.016	175.061	189.077	1	spectra/specs_ms.pklbin1282	1		0	0		BITYXLXUCSKTJS-UHFFFAOYSA-N	BITYXLXUCSKTJS	Lipids and lipid-like molecules	Fatty Acyls	Fatty acids and conjugates	Fatty Acids and Conjugates	Dicarboxylic acids	Fatty acids
CCMSLIB00000216504	Massbank:KNA00441 L-Citrulline|2-Amino-5-ureidovaleric acid|Citrulline	176.1	8.22368	C6H13N3O3	[M+H]	0.743067	2	ESI	LC-ESI-ITFT	Isolated	Putative Massbank Match	Massbank	0	1	372-75-8	N/A	NC(=O)NCCC[C@H](N)C(O)=O	1S/C6H13N3O3/c7-4(5(10)11)2-1-3-9-6(8)12/h4H,1-3,7H2,(H,10,11)(H3,8,9,12)/t4-/m0/s1	N/A	3	Positive	UPDATE-SINGLE-ANNOTATED-BRONZE	Bronze	2669	specs_ms.pklbin	lib-00046.mgf	MASSBANK	13410.3	493.421	289409		50.965	176.1	227.065	1	spectra/specs_ms.pklbin2669	1		0	0		RHGKLRLOHDJJDR-BYPYZUCNSA-N	RHGKLRLOHDJJDR	Organic acids and derivatives	Carboxylic acids and derivatives	Amino acids, peptides, and analogues	Small peptides	Aminoacids	Amino acids and Peptides
CCMSLIB00006679431	SORBOSE	179.056	8.85687	C6H12O6	M-H	0.95504	6	ESI	Orbitrap	isolated	MoNA	MoNA:MoNA038469	0	1	N/A	N/A	C([C@@H]([C@H]([C@@H](C(=O)CO)O)O)O)O	"InChI=1S/C6H12O6/c7-1-3(9)5(11)6(12)4(10)2-8/h3,5-9,11-12H,1-2H2/t3-,5+,6+/m0/s1"	N/A	3	negative	UPDATE-SINGLE-ANNOTATED-BRONZE	Bronze	1220	specs_ms.pklbin	lib-00003.mgf	MONA	8745.33	531.412	10706.2		1.91701	179.056	180.973	0	spectra/specs_ms.pklbin1220	1		0	0		BJHIKXHVCXFQLS-OTWZMJIISA-N	BJHIKXHVCXFQLS	Organic oxygen compounds	Organooxygen compounds	Carbohydrates and carbohydrate conjugates	Saccharides	Monosaccharides	Carbohydrates
CCMSLIB00006679812	MANNOSE	179.056	9.58857	C6H12O6	M-H	0.942337	6	ESI	Orbitrap	isolated	MoNA	MoNA:MoNA038465	0	1	N/A	N/A	C([C@@H]1[C@H]([C@@H]([C@@H](C(O)O1)O)O)O)O	"InChI=1S/C6H12O6/c7-1-2-3(8)4(9)5(10)6(11)12-2/h2-11H,1H2/t2-,3-,4+,5+,6?/m1/s1"	N/A	3	negative	UPDATE-SINGLE-ANNOTATED-BRONZE	Bronze	2275	specs_ms.pklbin	lib-00003.mgf	MONA	1948.83	575.314	206287		36.937	179.056	215.993	0	spectra/specs_ms.pklbin2275	1		0	0		WQZGKKKJIJFFOK-QTVWNMPRSA-N	WQZGKKKJIJFFOK	Organic oxygen compounds	Organooxygen compounds	Carbohydrates and carbohydrate conjugates	Saccharides|Flavonoids	Disaccharides|Flavones|Monosaccharides|Polysaccharides	Carbohydrates|Shikimates and Phenylpropanoids
CCMSLIB00006679812	MANNOSE	179.056	9.57588	C6H12O6	M-H	0.916002	6	ESI	Orbitrap	isolated	MoNA	MoNA:MoNA038465	0	1	N/A	N/A	C([C@@H]1[C@H]([C@@H]([C@@H](C(O)O1)O)O)O)O	"InChI=1S/C6H12O6/c7-1-2-3(8)4(9)5(10)6(11)12-2/h2-11H,1H2/t2-,3-,4+,5+,6?/m1/s1"	N/A	3	negative	UPDATE-SINGLE-ANNOTATED-BRONZE	Bronze	2261	specs_ms.pklbin	lib-00003.mgf	MONA	5882.06	574.553	201099		36.008	179.056	215.064	0	spectra/specs_ms.pklbin2261	1		0	0		WQZGKKKJIJFFOK-QTVWNMPRSA-N	WQZGKKKJIJFFOK	Organic oxygen compounds	Organooxygen compounds	Carbohydrates and carbohydrate conjugates	Saccharides|Flavonoids	Disaccharides|Flavones|Monosaccharides|Polysaccharides	Carbohydrates|Shikimates and Phenylpropanoids
CCMSLIB00006679812	MANNOSE	179.056	9.50992	C6H12O6	M-H	0.890747	6	ESI	Orbitrap	isolated	MoNA	MoNA:MoNA038465	0	1	N/A	N/A	C([C@@H]1[C@H]([C@@H]([C@@H](C(O)O1)O)O)O)O	"InChI=1S/C6H12O6/c7-1-2-3(8)4(9)5(10)6(11)12-2/h2-11H,1H2/t2-,3-,4+,5+,6?/m1/s1"	N/A	3	negative	UPDATE-SINGLE-ANNOTATED-BRONZE	Bronze	1558	specs_ms.pklbin	lib-00003.mgf	MONA	10844.5	570.595	200770		35.949	179.056	215.005	0	spectra/specs_ms.pklbin1558	1		0	0		WQZGKKKJIJFFOK-QTVWNMPRSA-N	WQZGKKKJIJFFOK	Organic oxygen compounds	Organooxygen compounds	Carbohydrates and carbohydrate conjugates	Saccharides|Flavonoids	Disaccharides|Flavones|Monosaccharides|Polysaccharides	Carbohydrates|Shikimates and Phenylpropanoids
CCMSLIB00005738530	Massbank:RP022611 D-Glucose|(3R,4S,5S,6R)-6-(hydroxymethyl)oxane-2,3,4,5-tetrol	179.056	9.05348	C6H12O6	M-H	0.719848	3	ESI	qTof	Isolated	Massbank	Massbank	0	1	50-99-7	N/A	OC[C@H]1OC(O)[C@H](O)[C@@H](O)[C@@H]1O	1S/C6H12O6/c7-1-2-3(8)4(9)5(10)6(11)12-2/h2-11H,1H2/t2-,3-,4+,5-,6?/m1/s1	N/A	3	Negative	UPDATE-SINGLE-ANNOTATED-BRONZE	Bronze	2654	specs_ms.pklbin	lib-00046.mgf	MASSBANK	29173	543.209	256931		46.005	179.056	225.061	1	spectra/specs_ms.pklbin2654	1		0	0		WQZGKKKJIJFFOK-GASJEMHNSA-N	WQZGKKKJIJFFOK	Organic oxygen compounds	Organooxygen compounds	Carbohydrates and carbohydrate conjugates	Saccharides|Flavonoids	Disaccharides|Flavones|Monosaccharides|Polysaccharides	Carbohydrates|Shikimates and Phenylpropanoids
CCMSLIB00005738530	Massbank:RP022611 D-Glucose|(3R,4S,5S,6R)-6-(hydroxymethyl)oxane-2,3,4,5-tetrol	179.056	9.39388	C6H12O6	M-H	0.690099	3	ESI	qTof	Isolated	Massbank	Massbank	0	1	50-99-7	N/A	OC[C@H]1OC(O)[C@H](O)[C@@H](O)[C@@H]1O	1S/C6H12O6/c7-1-2-3(8)4(9)5(10)6(11)12-2/h2-11H,1H2/t2-,3-,4+,5-,6?/m1/s1	N/A	3	Negative	UPDATE-SINGLE-ANNOTATED-BRONZE	Bronze	2661	specs_ms.pklbin	lib-00046.mgf	MASSBANK	1727.11	563.633	256936		46.006	179.056	225.062	1	spectra/specs_ms.pklbin2661	1		0	0		WQZGKKKJIJFFOK-GASJEMHNSA-N	WQZGKKKJIJFFOK	Organic oxygen compounds	Organooxygen compounds	Carbohydrates and carbohydrate conjugates	Saccharides|Flavonoids	Disaccharides|Flavones|Monosaccharides|Polysaccharides	Carbohydrates|Shikimates and Phenylpropanoids
CCMSLIB00000479715	Mannose	179.08	8.32448	N/A	M-H	0.732193	4	DI-ESI	Orbitrap	Commercial	Alexandrov Theodore	Prasad	180.063	1	3458-28-4	18950	N/A	"InChI=1S/C6H12O6/c7-1-2-3(8)4(9)5(10)6(11)12-2/h2-11H,1H2/t2-,3-,4+,5+,6?/m1/s1"	WQZGKKKJIJFFOK-QTVWNMPRSA-N	1	Negative	UPDATE-SINGLE-ANNOTATED-GOLD	Gold	1207	specs_ms.pklbin	lib-00025.mgf	GNPS-EMBL-MCF	47942.3	499.469	134.03		0.0240021	179.08	179.056	0	spectra/specs_ms.pklbin1207	1		0	0		N/A	N/A	N/A	N/A	N/A	N/A	N/A	N/A
CCMSLIB00006678981	3-PHOSPHOGLYCERIC ACID	184.986	13.4463	C3H7O7P	M-H	0.88754	3	ESI	Orbitrap	isolated	MoNA	MoNA:MoNA037865	0	1	N/A	N/A	C(C(C(=O)O)O)OP(=O)(O)O	"InChI=1S/C3H7O7P/c4-2(3(5)6)1-10-11(7,8)9/h2,4H,1H2,(H,5,6)(H2,7,8,9)"	N/A	3	negative	UPDATE-SINGLE-ANNOTATED-BRONZE	Bronze	3587	specs_ms.pklbin	lib-00003.mgf	MONA	46094.3	806.778	432249		79.96	184.986	264.946	0	spectra/specs_ms.pklbin3587	1		0	0		OSJPPGNTCRNQQC-UHFFFAOYSA-N	OSJPPGNTCRNQQC	Organic oxygen compounds	Organooxygen compounds	Carbohydrates and carbohydrate conjugates
CCMSLIB00006683453	3-PHOSPHOGLYCERIC ACID	184.986	12.2736	C3H7O7P	M-H	0.783781	3	ESI	qTof	isolated	MoNA	MoNA:MoNA034012	0	1	N/A	N/A	C(C(C(=O)O)O)OP(=O)(O)O	"InChI=1S/C3H7O7P/c4-2(3(5)6)1-10-11(7,8)9/h2,4H,1H2,(H,5,6)(H2,7,8,9)"	N/A	3	negative	UPDATE-SINGLE-ANNOTATED-BRONZE	Bronze	1230	specs_ms.pklbin	lib-00003.mgf	MONA	6824.68	736.418	21693.5		4.01299	184.986	180.973	0	spectra/specs_ms.pklbin1230	1		0	0		OSJPPGNTCRNQQC-UHFFFAOYSA-N	OSJPPGNTCRNQQC	Organic oxygen compounds	Organooxygen compounds	Carbohydrates and carbohydrate conjugates
CCMSLIB00006678981	3-PHOSPHOGLYCERIC ACID	184.986	12.2869	C3H7O7P	M-H	0.734269	3	ESI	Orbitrap	isolated	MoNA	MoNA:MoNA037865	0	1	N/A	N/A	C(C(C(=O)O)O)OP(=O)(O)O	"InChI=1S/C3H7O7P/c4-2(3(5)6)1-10-11(7,8)9/h2,4H,1H2,(H,5,6)(H2,7,8,9)"	N/A	3	negative	UPDATE-SINGLE-ANNOTATED-BRONZE	Bronze	2128	specs_ms.pklbin	lib-00003.mgf	MONA	2000	737.213	162304		30.024	184.986	215.01	1	spectra/specs_ms.pklbin2128	1		0	0		OSJPPGNTCRNQQC-UHFFFAOYSA-N	OSJPPGNTCRNQQC	Organic oxygen compounds	Organooxygen compounds	Carbohydrates and carbohydrate conjugates
CCMSLIB00006678981	3-PHOSPHOGLYCERIC ACID	184.986	11.0625	C3H7O7P	M-H	0.723034	3	ESI	Orbitrap	isolated	MoNA	MoNA:MoNA037865	0	1	N/A	N/A	C(C(C(=O)O)O)OP(=O)(O)O	"InChI=1S/C3H7O7P/c4-2(3(5)6)1-10-11(7,8)9/h2,4H,1H2,(H,5,6)(H2,7,8,9)"	N/A	3	negative	UPDATE-SINGLE-ANNOTATED-BRONZE	Bronze	950	specs_ms.pklbin	lib-00003.mgf	MONA	86158.4	663.748	162450		30.051	184.986	154.935	0	spectra/specs_ms.pklbin950	1		0	0		OSJPPGNTCRNQQC-UHFFFAOYSA-N	OSJPPGNTCRNQQC	Organic oxygen compounds	Organooxygen compounds	Carbohydrates and carbohydrate conjugates
CCMSLIB00006678981	3-PHOSPHOGLYCERIC ACID	184.986	13.2455	C3H7O7P	M-H	0.695657	3	ESI	Orbitrap	isolated	MoNA	MoNA:MoNA037865	0	1	N/A	N/A	C(C(C(=O)O)O)OP(=O)(O)O	"InChI=1S/C3H7O7P/c4-2(3(5)6)1-10-11(7,8)9/h2,4H,1H2,(H,5,6)(H2,7,8,9)"	N/A	3	negative	UPDATE-SINGLE-ANNOTATED-BRONZE	Bronze	3766	specs_ms.pklbin	lib-00003.mgf	MONA	44273.2	794.733	540203		99.93	184.986	284.916	0	spectra/specs_ms.pklbin3766	1		0	0		OSJPPGNTCRNQQC-UHFFFAOYSA-N	OSJPPGNTCRNQQC	Organic oxygen compounds	Organooxygen compounds	Carbohydrates and carbohydrate conjugates
CCMSLIB00010125370	N-Acetyl-L-glutamic acid CollisionEnergy:205060	188.056	6.99103	C7H11NO5	M-H	0.758697	5	LC-ESI	Orbitrap	Commercial	Trent Northen	JGI	0	1	N/A	N/A	CC(O)=NC(CCC(=O)O)C(=O)O	"InChI=1S/C7H11NO5/c1-4(9)8-5(7(12)13)2-3-6(10)11/h5H,2-3H2,1H3,(H,8,9)(H,10,11)(H,12,13)/t5-/m0/s1"	N/A	3	Negative	UPDATE-SINGLE-ANNOTATED-BRONZE	Bronze	1278	specs_ms.pklbin	lib-00011.mgf	BERKELEY-LAB	11894	419.462	0		0	188.056	188.056	1	spectra/specs_ms.pklbin1278	1		0	0		RFMMMVDNIPUKGG-UHFFFAOYSA-N	RFMMMVDNIPUKGG	Organic acids and derivatives	Carboxylic acids and derivatives	Amino acids, peptides, and analogues	Fatty Acids and Conjugates	Dicarboxylic acids	Fatty acids
CCMSLIB00010125371	N-Acetyl-L-glutamic acid CollisionEnergy:205060	188.056	6.65325	C7H11NO5	M-H	0.666879	4	LC-ESI	Orbitrap	Commercial	Trent Northen	JGI	0	1	N/A	N/A	CC(O)=NC(CCC(=O)O)C(=O)O	"InChI=1S/C7H11NO5/c1-4(9)8-5(7(12)13)2-3-6(10)11/h5H,2-3H2,1H3,(H,8,9)(H,10,11)(H,12,13)/t5-/m0/s1"	N/A	3	Negative	UPDATE-SINGLE-ANNOTATED-BRONZE	Bronze	1461	specs_ms.pklbin	lib-00011.mgf	BERKELEY-LAB	4865.38	399.195	74531		14.016	188.056	202.072	1	spectra/specs_ms.pklbin1461	1		0	0		RFMMMVDNIPUKGG-UHFFFAOYSA-N	RFMMMVDNIPUKGG	Organic acids and derivatives	Carboxylic acids and derivatives	Amino acids, peptides, and analogues	Fatty Acids and Conjugates	Dicarboxylic acids	Fatty acids
CCMSLIB00006123176	Citric acid - 40.0 eV	191.02	13.2428	C6H8O7	M-H	0.937868	7	ESI	Orbitrap	Isolated	PI	Data Collector	0	1		N/A	C(C(=O)O)C(CC(=O)O)(C(=O)O)O	InChI=1S/C6H8O7/c7-3(8)1-6(13,5(11)12)2-4(9)10/h13H,1-2H2,(H,7,8)(H,9,10)(H,11,12)	N/A	1	Negative	UPDATE-SINGLE-ANNOTATED-GOLD	Gold	1468	specs_ms.pklbin	lib-00008.mgf	BIRMINGHAM-UHPLC-MS-NEG	14284.9	794.567	73371.5		14.0154	191.02	205.035	1	spectra/specs_ms.pklbin1468	1		0	0		KRKNYBCHXYNGOX-UHFFFAOYSA-N	KRKNYBCHXYNGOX	Organic acids and derivatives	Carboxylic acids and derivatives	Tricarboxylic acids and derivatives	Fatty Acids and Conjugates	Hydroxy fatty acids	Fatty acids
CCMSLIB00004691542	Citric acid	191.02	12.7425	C6H8O7	[M-H]-	0.869893	4	N/A	ESI-QFT	isolated	MoNA	MoNA:VF-NPL-QEHF000479	0	1	N/A	N/A	O=C(O)CC(O)(CC(=O)O)C(=O)O	InChI=1S/C6H8O7/c7-3(8)1-6(13,5(11)12)2-4(9)10/h13H,1-2H2,(H,7,8)(H,9,10)(H,11,12)	N/A	3	negative	UPDATE-SINGLE-ANNOTATED-BRONZE	Bronze	1337	specs_ms.pklbin	lib-00003.mgf	MONA	248429	764.551	0		0	191.02	191.02	0	spectra/specs_ms.pklbin1337	1		21	717		KRKNYBCHXYNGOX-UHFFFAOYSA-N	KRKNYBCHXYNGOX	Organic acids and derivatives	Carboxylic acids and derivatives	Tricarboxylic acids and derivatives	Fatty Acids and Conjugates	Hydroxy fatty acids	Fatty acids
CCMSLIB00003139346	Spectral Match to Citric acid from NIST14	191.02	11.2053	C6H8O7	M-H	0.769535	4	ESI	QQQ	Isolated	Data from Pieter Dorrestein	Data deposited by daniel	192.027	1	77929	N/A	C(C(=O)O)C(CC(=O)O)(C(=O)O)O	InChI=1S/C6H8O7/c7-3(8)1-6(13,5(11)12)2-4(9)10/h13H,1-2H2,(H,7,8)(H,9,10)(H,11,12)	N/A	3	Negative	UPDATE-SINGLE-ANNOTATED-BRONZE	Bronze	1283	specs_ms.pklbin	lib-00017.mgf	GNPS-NIST14-MATCHES	22790.9	672.315	10114.2		1.93201	191.02	189.088	0	spectra/specs_ms.pklbin1283	1		4	466		KRKNYBCHXYNGOX-UHFFFAOYSA-N	KRKNYBCHXYNGOX	Organic acids and derivatives	Carboxylic acids and derivatives	Tricarboxylic acids and derivatives	Fatty Acids and Conjugates	Hydroxy fatty acids	Fatty acids
CCMSLIB00005756557	Massbank:PT202060 D-erythrose-4P|D-Erythrose-4-phosphate sodium salt|(2,3-dihydroxy-4-oxobutyl) dihydrogen phosphate|4-Phospho-D-erythrose sodium salt	199.001	11.365	C4H9O7P	M+H	0.824719	3	ESI	qTof	Isolated	Massbank	Massbank	0	1	585-18-2	N/A	C(C(C(C=O)O)O)OP(=O)(O)O	1S/C4H9O7P/c5-1-3(6)4(7)2-11-12(8,9)10/h1,3-4,6-7H,2H2,(H2,8,9,10)	N/A	3	Negative	UPDATE-SINGLE-ANNOTATED-BRONZE	Bronze	951	specs_ms.pklbin	lib-00046.mgf	MASSBANK	6980.36	681.9	221471		44.073	199.001	154.928	0	spectra/specs_ms.pklbin951	1		0	0		NGHMDNPXVRFFGS-UHFFFAOYSA-N	NGHMDNPXVRFFGS	Organic oxygen compounds	Organooxygen compounds	Carbohydrates and carbohydrate conjugates	Saccharides	Monosaccharides	Carbohydrates
CCMSLIB00006123432	D-PANTOTHENIC ACID - 40.0 eV	218.103	5.6332	C9H17NO5	M-H	0.891941	5	ESI	Orbitrap	Isolated	PI	Data Collector	0	1		N/A	CC(C)(CO)[C@H](C(=O)NCCC(=O)O)O	InChI=1S/C9H17NO5/c1-9(2,5-11)7(14)8(15)10-4-3-6(12)13/h7,11,14H,3-5H2,1-2H3,(H,10,15)(H,12,13)/t7-/m0/s1	N/A	1	Negative	UPDATE-SINGLE-ANNOTATED-GOLD	Gold	2639	specs_ms.pklbin	lib-00008.mgf	BIRMINGHAM-UHPLC-MS-NEG	10277.6	337.992	0.909497		0.000198364	218.103	218.103	1	spectra/specs_ms.pklbin2639	1		0	0		GHOKWGTUZJEAQD-ZETCQYMHSA-N	GHOKWGTUZJEAQD	Organic oxygen compounds	Organooxygen compounds	Alcohols and polyols	Small peptides	Dipeptides	Amino acids and Peptides
CCMSLIB00000221871	ReSpect:PT202240 D-Ribulose-5-phosphate sodium salt|Ru-5P|Ru-5-P|[(2R,3R)-2,3,5-trihydroxy-4-oxopentyl] dihydrogen phosphate	229.011	14.999	C5H11O8P	[M+H]	0.987718	2	ESI	LC-Q-TOF/MS	Isolated	Putative ReSpect Match	ReSpect	0	1	4151-19-3	N/A	C(C(C(C(=O)CO)O)O)OP(=O)(O)O	1/C5H11O8P/c6-1-3(7)5(9)4(8)2-13-14(10,11)12/h4-6,8-9H,1-2H2,(H2,10,11,12)/t4-,5+/m1/s1/f/h10-11H	N/A	3	Positive	UPDATE-SINGLE-ANNOTATED-BRONZE	Bronze	3481	specs_ms.pklbin	lib-00040.mgf	RESPECT	50683.1	899.939	139849		32.027	229.011	261.038	1	spectra/specs_ms.pklbin3481	1		0	0		FNZLKVNUWIIPSJ-UHFFFAOYSA-N	FNZLKVNUWIIPSJ	Organic oxygen compounds	Organooxygen compounds	Carbohydrates and carbohydrate conjugates	Saccharides	Monosaccharides	Carbohydrates
CCMSLIB00005755715	Massbank:PT202040 Ara-5P|D-Arabinose-5-phosphate disodium salt|(2,3,4-trihydroxy-5-oxopentyl) dihydrogen phosphate	229.011	12.5482	C5H11O8P	M+H	0.90987	3	ESI	qTof	Isolated	Massbank	Massbank	0	1	13137-52-5	N/A	C(C(C(C(C=O)O)O)O)OP(=O)(O)O	1S/C5H11O8P/c6-1-3(7)5(9)4(8)2-13-14(10,11)12/h1,3-5,7-9H,2H2,(H2,10,11,12)	N/A	3	Negative	UPDATE-SINGLE-ANNOTATED-BRONZE	Bronze	1546	specs_ms.pklbin	lib-00046.mgf	MASSBANK	15472.4	752.895	69839.5		15.994	229.011	213.017	0	spectra/specs_ms.pklbin1546	1		0	0		PPQRONHOSHZGFQ-UHFFFAOYSA-N	PPQRONHOSHZGFQ	Organic oxygen compounds	Organooxygen compounds	Carbohydrates and carbohydrate conjugates	Saccharides	Monosaccharides	Carbohydrates
CCMSLIB00005755715	Massbank:PT202040 Ara-5P|D-Arabinose-5-phosphate disodium salt|(2,3,4-trihydroxy-5-oxopentyl) dihydrogen phosphate	229.011	12.5007	C5H11O8P	M+H	0.689077	3	ESI	qTof	Isolated	Massbank	Massbank	0	1	13137-52-5	N/A	C(C(C(C(C=O)O)O)O)OP(=O)(O)O	1S/C5H11O8P/c6-1-3(7)5(9)4(8)2-13-14(10,11)12/h1,3-5,7-9H,2H2,(H2,10,11,12)	N/A	3	Negative	UPDATE-SINGLE-ANNOTATED-BRONZE	Bronze	1521	specs_ms.pklbin	lib-00046.mgf	MASSBANK	1830.43	750.042	78948.2		18.08	229.011	210.931	1	spectra/specs_ms.pklbin1521	1		0	0		PPQRONHOSHZGFQ-UHFFFAOYSA-N	PPQRONHOSHZGFQ	Organic oxygen compounds	Organooxygen compounds	Carbohydrates and carbohydrate conjugates	Saccharides	Monosaccharides	Carbohydrates
CCMSLIB00006682219	RIBOSE 5-PHOSPHATE	229.012	7.07542	C5H11O8P	M-H	0.583502	2	ESI	qTof	isolated	MoNA	MoNA:MoNA035464	0	1	N/A	N/A	C([C@@H]1[C@H]([C@H](C(O)O1)O)O)OP(=O)(O)O	"InChI=1S/C5H11O8P/c6-3-2(1-12-14(9,10)11)13-5(8)4(3)7/h2-8H,1H2,(H2,9,10,11)/t2-,3-,4-,5?/m1/s1"	N/A	3	negative	UPDATE-SINGLE-ANNOTATED-BRONZE	Bronze	3795	specs_ms.pklbin	lib-00003.mgf	MONA	1825.16	424.525	280191		64.167	229.012	293.179	1	spectra/specs_ms.pklbin3795	1		0	0		KTVPXOYAKDPRHY-SOOFDHNKSA-N	KTVPXOYAKDPRHY	Organic oxygen compounds	Organooxygen compounds	Carbohydrates and carbohydrate conjugates	Saccharides	Monosaccharides	Carbohydrates
CCMSLIB00005719416	Fumaric acid	231.014	15.7331	C4H4O4	[2M-H]	0.787354	2	LC-ESI	Orbitrap	Isolated	Jean-Luc WOLFENDER Pierre-Marie ALLARD	Damien OLIVIER	116.011	1	N/A	N/A	C(=C\C(=O)O)/C(=O)O	"InChI=1S/C4H4O4/c5-3(6)1-2-4(7)8/h1-2H,(H,5,6)(H,7,8)/b2-1+"	N/A	3	Negative	UPDATE-SINGLE-ANNOTATED-BRONZE	Bronze	713	specs_ms.pklbin	lib-00032.mgf	LDB_NEGATIVE	2000	943.986	424849		98.146	231.014	132.868	0	spectra/specs_ms.pklbin713	1		0	0		VZCYOOQTPOCHFL-OWOJBTEDSA-N	VZCYOOQTPOCHFL	Organic acids and derivatives	Carboxylic acids and derivatives	Dicarboxylic acids and derivatives	Fatty Acids and Conjugates	Dicarboxylic acids	Fatty acids
CCMSLIB00005719416	Fumaric acid	231.014	8.47262	C4H4O4	[2M-H]	0.780537	2	LC-ESI	Orbitrap	Isolated	Jean-Luc WOLFENDER Pierre-Marie ALLARD	Damien OLIVIER	116.011	1	N/A	N/A	C(=C\C(=O)O)/C(=O)O	"InChI=1S/C4H4O4/c5-3(6)1-2-4(7)8/h1-2H,(H,5,6)(H,7,8)/b2-1+"	N/A	3	Negative	UPDATE-SINGLE-ANNOTATED-BRONZE	Bronze	967	specs_ms.pklbin	lib-00032.mgf	LDB_NEGATIVE	2000	508.357	320162		73.962	231.014	157.052	0	spectra/specs_ms.pklbin967	1		0	0		VZCYOOQTPOCHFL-OWOJBTEDSA-N	VZCYOOQTPOCHFL	Organic acids and derivatives	Carboxylic acids and derivatives	Dicarboxylic acids and derivatives	Fatty Acids and Conjugates	Dicarboxylic acids	Fatty acids
CCMSLIB00000221398	Massbank:KO009307 Uridine	245	8.31547	C9H12N2O6	[M+H]+	0.910833	2	ESI	LC-ESI-IT	Isolated	Putative Massbank Match	Massbank	0	1	58-96-8	N/A	OC[C@@H](O1)[C@@H](O)[C@@H](O)[C@@H]1N(C=2)C(=O)NC(=O)C2	1S/C9H12N2O6/c12-3-4-6(14)7(15)8(17-4)11-2-1-5(13)10-9(11)16/h1-2,4,6-8,12,14-15H,3H2,(H,10,13,16)/t4-,6-,7-,8-/m1/s1	N/A	3	Positive	UPDATE-SINGLE-ANNOTATED-BRONZE	Bronze	3453	specs_ms.pklbin	lib-00046.mgf	MASSBANK	39951.6	498.928	20261.2		4.964	245	249.964	0	spectra/specs_ms.pklbin3453	1		0	0		DRTQHJPVMGBUCF-XVFCMESISA-N	DRTQHJPVMGBUCF	N/A	N/A	N/A	Nucleosides	Pyrimidine nucleos(t)ides	Carbohydrates
CCMSLIB00000221398	Massbank:KO009307 Uridine	245	4.22665	C9H12N2O6	[M+H]+	0.883563	2	ESI	LC-ESI-IT	Isolated	Putative Massbank Match	Massbank	0	1	58-96-8	N/A	OC[C@@H](O1)[C@@H](O)[C@@H](O)[C@@H]1N(C=2)C(=O)NC(=O)C2	1S/C9H12N2O6/c12-3-4-6(14)7(15)8(17-4)11-2-1-5(13)10-9(11)16/h1-2,4,6-8,12,14-15H,3H2,(H,10,13,16)/t4-,6-,7-,8-/m1/s1	N/A	3	Positive	UPDATE-SINGLE-ANNOTATED-BRONZE	Bronze	3621	specs_ms.pklbin	lib-00046.mgf	MASSBANK	144728	253.599	146563		35.908	245	280.908	1	spectra/specs_ms.pklbin3621	1		0	0		DRTQHJPVMGBUCF-XVFCMESISA-N	DRTQHJPVMGBUCF	N/A	N/A	N/A	Nucleosides	Pyrimidine nucleos(t)ides	Carbohydrates
CCMSLIB00000221398	Massbank:KO009307 Uridine	245	4.12125	C9H12N2O6	[M+H]+	0.871647	2	ESI	LC-ESI-IT	Isolated	Putative Massbank Match	Massbank	0	1	58-96-8	N/A	OC[C@@H](O1)[C@@H](O)[C@@H](O)[C@@H]1N(C=2)C(=O)NC(=O)C2	1S/C9H12N2O6/c12-3-4-6(14)7(15)8(17-4)11-2-1-5(13)10-9(11)16/h1-2,4,6-8,12,14-15H,3H2,(H,10,13,16)/t4-,6-,7-,8-/m1/s1	N/A	3	Positive	UPDATE-SINGLE-ANNOTATED-BRONZE	Bronze	3487	specs_ms.pklbin	lib-00046.mgf	MASSBANK	147651	247.275	81363.2		19.934	245	264.934	1	spectra/specs_ms.pklbin3487	1		0	0		DRTQHJPVMGBUCF-XVFCMESISA-N	DRTQHJPVMGBUCF	N/A	N/A	N/A	Nucleosides	Pyrimidine nucleos(t)ides	Carbohydrates
CCMSLIB00000221398	Massbank:KO009307 Uridine	245	5.67617	C9H12N2O6	[M+H]+	0.848653	2	ESI	LC-ESI-IT	Isolated	Putative Massbank Match	Massbank	0	1	58-96-8	N/A	OC[C@@H](O1)[C@@H](O)[C@@H](O)[C@@H]1N(C=2)C(=O)NC(=O)C2	1S/C9H12N2O6/c12-3-4-6(14)7(15)8(17-4)11-2-1-5(13)10-9(11)16/h1-2,4,6-8,12,14-15H,3H2,(H,10,13,16)/t4-,6-,7-,8-/m1/s1	N/A	3	Positive	UPDATE-SINGLE-ANNOTATED-BRONZE	Bronze	1366	specs_ms.pklbin	lib-00046.mgf	MASSBANK	11745.5	340.57	196135		48.053	245	196.947	0	spectra/specs_ms.pklbin1366	1		0	0		DRTQHJPVMGBUCF-XVFCMESISA-N	DRTQHJPVMGBUCF	N/A	N/A	N/A	Nucleosides	Pyrimidine nucleos(t)ides	Carbohydrates
CCMSLIB00000221398	Massbank:KO009307 Uridine	245	10.6338	C9H12N2O6	[M+H]+	0.808758	2	ESI	LC-ESI-IT	Isolated	Putative Massbank Match	Massbank	0	1	58-96-8	N/A	OC[C@@H](O1)[C@@H](O)[C@@H](O)[C@@H]1N(C=2)C(=O)NC(=O)C2	1S/C9H12N2O6/c12-3-4-6(14)7(15)8(17-4)11-2-1-5(13)10-9(11)16/h1-2,4,6-8,12,14-15H,3H2,(H,10,13,16)/t4-,6-,7-,8-/m1/s1	N/A	3	Positive	UPDATE-SINGLE-ANNOTATED-BRONZE	Bronze	5615	specs_ms.pklbin	lib-00046.mgf	MASSBANK	6730.7	638.027	293665		71.948	245	316.948	1	spectra/specs_ms.pklbin5615	1		0	0		DRTQHJPVMGBUCF-XVFCMESISA-N	DRTQHJPVMGBUCF	N/A	N/A	N/A	Nucleosides	Pyrimidine nucleos(t)ides	Carbohydrates
CCMSLIB00000221398	Massbank:KO009307 Uridine	245	5.7034	C9H12N2O6	[M+H]+	0.731873	2	ESI	LC-ESI-IT	Isolated	Putative Massbank Match	Massbank	0	1	58-96-8	N/A	OC[C@@H](O1)[C@@H](O)[C@@H](O)[C@@H]1N(C=2)C(=O)NC(=O)C2	1S/C9H12N2O6/c12-3-4-6(14)7(15)8(17-4)11-2-1-5(13)10-9(11)16/h1-2,4,6-8,12,14-15H,3H2,(H,10,13,16)/t4-,6-,7-,8-/m1/s1	N/A	3	Positive	UPDATE-SINGLE-ANNOTATED-BRONZE	Bronze	3622	specs_ms.pklbin	lib-00046.mgf	MASSBANK	34588.4	342.204	146563		35.908	245	280.908	0	spectra/specs_ms.pklbin3622	1		0	0		DRTQHJPVMGBUCF-XVFCMESISA-N	DRTQHJPVMGBUCF	N/A	N/A	N/A	Nucleosides	Pyrimidine nucleos(t)ides	Carbohydrates
CCMSLIB00000221014	Massbank:KO004246 Uridine	245	5.11642	C9H12N2O6	[M+H]+	0.70998	2	ESI	LC-ESI-QQ	Isolated	Putative Massbank Match	Massbank	0	1	58-96-8	N/A	OC[C@@H](O1)[C@@H](O)[C@@H](O)[C@@H]1N(C=2)C(=O)NC(=O)C2	1S/C9H12N2O6/c12-3-4-6(14)7(15)8(17-4)11-2-1-5(13)10-9(11)16/h1-2,4,6-8,12,14-15H,3H2,(H,10,13,16)/t4-,6-,7-,8-/m1/s1	N/A	3	Positive	UPDATE-SINGLE-ANNOTATED-BRONZE	Bronze	2993	specs_ms.pklbin	lib-00046.mgf	MASSBANK	2859.06	306.985	16163.3		3.96001	245	248.96	0	spectra/specs_ms.pklbin2993	1		0	0		DRTQHJPVMGBUCF-XVFCMESISA-N	DRTQHJPVMGBUCF	N/A	N/A	N/A	Nucleosides	Pyrimidine nucleos(t)ides	Carbohydrates
CCMSLIB00000221014	Massbank:KO004246 Uridine	245	5.29972	C9H12N2O6	[M+H]+	0.658602	2	ESI	LC-ESI-QQ	Isolated	Putative Massbank Match	Massbank	0	1	58-96-8	N/A	OC[C@@H](O1)[C@@H](O)[C@@H](O)[C@@H]1N(C=2)C(=O)NC(=O)C2	1S/C9H12N2O6/c12-3-4-6(14)7(15)8(17-4)11-2-1-5(13)10-9(11)16/h1-2,4,6-8,12,14-15H,3H2,(H,10,13,16)/t4-,6-,7-,8-/m1/s1	N/A	3	Positive	UPDATE-SINGLE-ANNOTATED-BRONZE	Bronze	2982	specs_ms.pklbin	lib-00046.mgf	MASSBANK	24544.6	317.983	16163.3		3.96001	245	248.96	1	spectra/specs_ms.pklbin2982	1		0	0		DRTQHJPVMGBUCF-XVFCMESISA-N	DRTQHJPVMGBUCF	N/A	N/A	N/A	Nucleosides	Pyrimidine nucleos(t)ides	Carbohydrates
CCMSLIB00000221014	Massbank:KO004246 Uridine	245	6.90548	C9H12N2O6	[M+H]+	0.618163	2	ESI	LC-ESI-QQ	Isolated	Putative Massbank Match	Massbank	0	1	58-96-8	N/A	OC[C@@H](O1)[C@@H](O)[C@@H](O)[C@@H]1N(C=2)C(=O)NC(=O)C2	1S/C9H12N2O6/c12-3-4-6(14)7(15)8(17-4)11-2-1-5(13)10-9(11)16/h1-2,4,6-8,12,14-15H,3H2,(H,10,13,16)/t4-,6-,7-,8-/m1/s1	N/A	3	Positive	UPDATE-SINGLE-ANNOTATED-BRONZE	Bronze	3009	specs_ms.pklbin	lib-00046.mgf	MASSBANK	3837.77	414.329	16163.3		3.96001	245	248.96	0	spectra/specs_ms.pklbin3009	1		0	0		DRTQHJPVMGBUCF-XVFCMESISA-N	DRTQHJPVMGBUCF	N/A	N/A	N/A	Nucleosides	Pyrimidine nucleos(t)ides	Carbohydrates
CCMSLIB00000216323	Massbank:KNA00283 Uridine	245.08	16.3887	C9H12N2O6	[M+H]	0.968932	2	ESI	LC-ESI-ITFT	Isolated	Putative Massbank Match	Massbank	0	1	58-96-8	N/A	OC[C@@H](O1)[C@@H](O)[C@@H](O)[C@@H]1N(C=2)C(=O)NC(=O)C2	1S/C9H12N2O6/c12-3-4-6(14)7(15)8(17-4)11-2-1-5(13)10-9(11)16/h1-2,4,6-8,12,14-15H,3H2,(H,10,13,16)/t4-,6-,7-,8-/m1/s1	N/A	3	Positive	UPDATE-SINGLE-ANNOTATED-BRONZE	Bronze	2832	specs_ms.pklbin	lib-00046.mgf	MASSBANK	6931.64	983.32	15831.6		3.88	245.08	248.96	1	spectra/specs_ms.pklbin2832	1		0	0		DRTQHJPVMGBUCF-XVFCMESISA-N	DRTQHJPVMGBUCF	N/A	N/A	N/A	Nucleosides	Pyrimidine nucleos(t)ides	Carbohydrates
CCMSLIB00000216323	Massbank:KNA00283 Uridine	245.08	0.429352	C9H12N2O6	[M+H]	0.963529	2	ESI	LC-ESI-ITFT	Isolated	Putative Massbank Match	Massbank	0	1	58-96-8	N/A	OC[C@@H](O1)[C@@H](O)[C@@H](O)[C@@H]1N(C=2)C(=O)NC(=O)C2	1S/C9H12N2O6/c12-3-4-6(14)7(15)8(17-4)11-2-1-5(13)10-9(11)16/h1-2,4,6-8,12,14-15H,3H2,(H,10,13,16)/t4-,6-,7-,8-/m1/s1	N/A	3	Positive	UPDATE-SINGLE-ANNOTATED-BRONZE	Bronze	2790	specs_ms.pklbin	lib-00046.mgf	MASSBANK	150901	25.7611	15831.6		3.88	245.08	248.96	1	spectra/specs_ms.pklbin2790	1		0	0		DRTQHJPVMGBUCF-XVFCMESISA-N	DRTQHJPVMGBUCF	N/A	N/A	N/A	Nucleosides	Pyrimidine nucleos(t)ides	Carbohydrates
CCMSLIB00000216323	Massbank:KNA00283 Uridine	245.08	9.03918	C9H12N2O6	[M+H]	0.960226	2	ESI	LC-ESI-ITFT	Isolated	Putative Massbank Match	Massbank	0	1	58-96-8	N/A	OC[C@@H](O1)[C@@H](O)[C@@H](O)[C@@H]1N(C=2)C(=O)NC(=O)C2	1S/C9H12N2O6/c12-3-4-6(14)7(15)8(17-4)11-2-1-5(13)10-9(11)16/h1-2,4,6-8,12,14-15H,3H2,(H,10,13,16)/t4-,6-,7-,8-/m1/s1	N/A	3	Positive	UPDATE-SINGLE-ANNOTATED-BRONZE	Bronze	2891	specs_ms.pklbin	lib-00046.mgf	MASSBANK	25924.7	542.351	15831.6		3.88	245.08	248.96	0	spectra/specs_ms.pklbin2891	1		0	0		DRTQHJPVMGBUCF-XVFCMESISA-N	DRTQHJPVMGBUCF	N/A	N/A	N/A	Nucleosides	Pyrimidine nucleos(t)ides	Carbohydrates
CCMSLIB00000216323	Massbank:KNA00283 Uridine	245.08	9.78382	C9H12N2O6	[M+H]	0.957854	2	ESI	LC-ESI-ITFT	Isolated	Putative Massbank Match	Massbank	0	1	58-96-8	N/A	OC[C@@H](O1)[C@@H](O)[C@@H](O)[C@@H]1N(C=2)C(=O)NC(=O)C2	1S/C9H12N2O6/c12-3-4-6(14)7(15)8(17-4)11-2-1-5(13)10-9(11)16/h1-2,4,6-8,12,14-15H,3H2,(H,10,13,16)/t4-,6-,7-,8-/m1/s1	N/A	3	Positive	UPDATE-SINGLE-ANNOTATED-BRONZE	Bronze	2863	specs_ms.pklbin	lib-00046.mgf	MASSBANK	2955.48	587.029	15831.6		3.88	245.08	248.96	1	spectra/specs_ms.pklbin2863	1		0	0		DRTQHJPVMGBUCF-XVFCMESISA-N	DRTQHJPVMGBUCF	N/A	N/A	N/A	Nucleosides	Pyrimidine nucleos(t)ides	Carbohydrates
CCMSLIB00000216323	Massbank:KNA00283 Uridine	245.08	0.240035	C9H12N2O6	[M+H]	0.951161	2	ESI	LC-ESI-ITFT	Isolated	Putative Massbank Match	Massbank	0	1	58-96-8	N/A	OC[C@@H](O1)[C@@H](O)[C@@H](O)[C@@H]1N(C=2)C(=O)NC(=O)C2	1S/C9H12N2O6/c12-3-4-6(14)7(15)8(17-4)11-2-1-5(13)10-9(11)16/h1-2,4,6-8,12,14-15H,3H2,(H,10,13,16)/t4-,6-,7-,8-/m1/s1	N/A	3	Positive	UPDATE-SINGLE-ANNOTATED-BRONZE	Bronze	2862	specs_ms.pklbin	lib-00046.mgf	MASSBANK	20877.7	14.4021	15831.6		3.88	245.08	248.96	1	spectra/specs_ms.pklbin2862	1		0	0		DRTQHJPVMGBUCF-XVFCMESISA-N	DRTQHJPVMGBUCF	N/A	N/A	N/A	Nucleosides	Pyrimidine nucleos(t)ides	Carbohydrates
CCMSLIB00000216323	Massbank:KNA00283 Uridine	245.08	12.0864	C9H12N2O6	[M+H]	0.944752	2	ESI	LC-ESI-ITFT	Isolated	Putative Massbank Match	Massbank	0	1	58-96-8	N/A	OC[C@@H](O1)[C@@H](O)[C@@H](O)[C@@H]1N(C=2)C(=O)NC(=O)C2	1S/C9H12N2O6/c12-3-4-6(14)7(15)8(17-4)11-2-1-5(13)10-9(11)16/h1-2,4,6-8,12,14-15H,3H2,(H,10,13,16)/t4-,6-,7-,8-/m1/s1	N/A	3	Positive	UPDATE-SINGLE-ANNOTATED-BRONZE	Bronze	2813	specs_ms.pklbin	lib-00046.mgf	MASSBANK	32867.2	725.183	15831.6		3.88	245.08	248.96	0	spectra/specs_ms.pklbin2813	1		0	0		DRTQHJPVMGBUCF-XVFCMESISA-N	DRTQHJPVMGBUCF	N/A	N/A	N/A	Nucleosides	Pyrimidine nucleos(t)ides	Carbohydrates
CCMSLIB00000216323	Massbank:KNA00283 Uridine	245.08	0.114706	C9H12N2O6	[M+H]	0.940328	2	ESI	LC-ESI-ITFT	Isolated	Putative Massbank Match	Massbank	0	1	58-96-8	N/A	OC[C@@H](O1)[C@@H](O)[C@@H](O)[C@@H]1N(C=2)C(=O)NC(=O)C2	1S/C9H12N2O6/c12-3-4-6(14)7(15)8(17-4)11-2-1-5(13)10-9(11)16/h1-2,4,6-8,12,14-15H,3H2,(H,10,13,16)/t4-,6-,7-,8-/m1/s1	N/A	3	Positive	UPDATE-SINGLE-ANNOTATED-BRONZE	Bronze	2936	specs_ms.pklbin	lib-00046.mgf	MASSBANK	3911.45	6.88235	15831.6		3.88	245.08	248.96	1	spectra/specs_ms.pklbin2936	1		0	0		DRTQHJPVMGBUCF-XVFCMESISA-N	DRTQHJPVMGBUCF	N/A	N/A	N/A	Nucleosides	Pyrimidine nucleos(t)ides	Carbohydrates
CCMSLIB00000216323	Massbank:KNA00283 Uridine	245.08	8.20827	C9H12N2O6	[M+H]	0.920948	2	ESI	LC-ESI-ITFT	Isolated	Putative Massbank Match	Massbank	0	1	58-96-8	N/A	OC[C@@H](O1)[C@@H](O)[C@@H](O)[C@@H]1N(C=2)C(=O)NC(=O)C2	1S/C9H12N2O6/c12-3-4-6(14)7(15)8(17-4)11-2-1-5(13)10-9(11)16/h1-2,4,6-8,12,14-15H,3H2,(H,10,13,16)/t4-,6-,7-,8-/m1/s1	N/A	3	Positive	UPDATE-SINGLE-ANNOTATED-BRONZE	Bronze	2801	specs_ms.pklbin	lib-00046.mgf	MASSBANK	12850	492.496	15831.6		3.88	245.08	248.96	1	spectra/specs_ms.pklbin2801	1		0	0		DRTQHJPVMGBUCF-XVFCMESISA-N	DRTQHJPVMGBUCF	N/A	N/A	N/A	Nucleosides	Pyrimidine nucleos(t)ides	Carbohydrates
CCMSLIB00000216323	Massbank:KNA00283 Uridine	245.08	8.17258	C9H12N2O6	[M+H]	0.910366	2	ESI	LC-ESI-ITFT	Isolated	Putative Massbank Match	Massbank	0	1	58-96-8	N/A	OC[C@@H](O1)[C@@H](O)[C@@H](O)[C@@H]1N(C=2)C(=O)NC(=O)C2	1S/C9H12N2O6/c12-3-4-6(14)7(15)8(17-4)11-2-1-5(13)10-9(11)16/h1-2,4,6-8,12,14-15H,3H2,(H,10,13,16)/t4-,6-,7-,8-/m1/s1	N/A	3	Positive	UPDATE-SINGLE-ANNOTATED-BRONZE	Bronze	2904	specs_ms.pklbin	lib-00046.mgf	MASSBANK	2967.55	490.355	15831.6		3.88	245.08	248.96	0	spectra/specs_ms.pklbin2904	1		0	0		DRTQHJPVMGBUCF-XVFCMESISA-N	DRTQHJPVMGBUCF	N/A	N/A	N/A	Nucleosides	Pyrimidine nucleos(t)ides	Carbohydrates
CCMSLIB00000216323	Massbank:KNA00283 Uridine	245.08	15.6544	C9H12N2O6	[M+H]	0.907689	2	ESI	LC-ESI-ITFT	Isolated	Putative Massbank Match	Massbank	0	1	58-96-8	N/A	OC[C@@H](O1)[C@@H](O)[C@@H](O)[C@@H]1N(C=2)C(=O)NC(=O)C2	1S/C9H12N2O6/c12-3-4-6(14)7(15)8(17-4)11-2-1-5(13)10-9(11)16/h1-2,4,6-8,12,14-15H,3H2,(H,10,13,16)/t4-,6-,7-,8-/m1/s1	N/A	3	Positive	UPDATE-SINGLE-ANNOTATED-BRONZE	Bronze	3057	specs_ms.pklbin	lib-00046.mgf	MASSBANK	1962.52	939.265	15831.6		3.88	245.08	248.96	1	spectra/specs_ms.pklbin3057	1		0	0		DRTQHJPVMGBUCF-XVFCMESISA-N	DRTQHJPVMGBUCF	N/A	N/A	N/A	Nucleosides	Pyrimidine nucleos(t)ides	Carbohydrates
CCMSLIB00000216323	Massbank:KNA00283 Uridine	245.08	8.68837	C9H12N2O6	[M+H]	0.87399	3	ESI	LC-ESI-ITFT	Isolated	Putative Massbank Match	Massbank	0	1	58-96-8	N/A	OC[C@@H](O1)[C@@H](O)[C@@H](O)[C@@H]1N(C=2)C(=O)NC(=O)C2	1S/C9H12N2O6/c12-3-4-6(14)7(15)8(17-4)11-2-1-5(13)10-9(11)16/h1-2,4,6-8,12,14-15H,3H2,(H,10,13,16)/t4-,6-,7-,8-/m1/s1	N/A	3	Positive	UPDATE-SINGLE-ANNOTATED-BRONZE	Bronze	3111	specs_ms.pklbin	lib-00046.mgf	MASSBANK	1944.97	521.302	15831.6		3.88	245.08	248.96	1	spectra/specs_ms.pklbin3111	1		0	0		DRTQHJPVMGBUCF-XVFCMESISA-N	DRTQHJPVMGBUCF	N/A	N/A	N/A	Nucleosides	Pyrimidine nucleos(t)ides	Carbohydrates
CCMSLIB00000216323	Massbank:KNA00283 Uridine	245.08	11.8674	C9H12N2O6	[M+H]	0.70739	2	ESI	LC-ESI-ITFT	Isolated	Putative Massbank Match	Massbank	0	1	58-96-8	N/A	OC[C@@H](O1)[C@@H](O)[C@@H](O)[C@@H]1N(C=2)C(=O)NC(=O)C2	1S/C9H12N2O6/c12-3-4-6(14)7(15)8(17-4)11-2-1-5(13)10-9(11)16/h1-2,4,6-8,12,14-15H,3H2,(H,10,13,16)/t4-,6-,7-,8-/m1/s1	N/A	3	Positive	UPDATE-SINGLE-ANNOTATED-BRONZE	Bronze	2975	specs_ms.pklbin	lib-00046.mgf	MASSBANK	3716.71	712.045	15831.6		3.88	245.08	248.96	1	spectra/specs_ms.pklbin2975	1		0	0		DRTQHJPVMGBUCF-XVFCMESISA-N	DRTQHJPVMGBUCF	N/A	N/A	N/A	Nucleosides	Pyrimidine nucleos(t)ides	Carbohydrates
CCMSLIB00000216323	Massbank:KNA00283 Uridine	245.08	17.2903	C9H12N2O6	[M+H]	0.654592	2	ESI	LC-ESI-ITFT	Isolated	Putative Massbank Match	Massbank	0	1	58-96-8	N/A	OC[C@@H](O1)[C@@H](O)[C@@H](O)[C@@H]1N(C=2)C(=O)NC(=O)C2	1S/C9H12N2O6/c12-3-4-6(14)7(15)8(17-4)11-2-1-5(13)10-9(11)16/h1-2,4,6-8,12,14-15H,3H2,(H,10,13,16)/t4-,6-,7-,8-/m1/s1	N/A	3	Positive	UPDATE-SINGLE-ANNOTATED-BRONZE	Bronze	2819	specs_ms.pklbin	lib-00046.mgf	MASSBANK	45333.2	1037.42	15831.6		3.88	245.08	248.96	1	spectra/specs_ms.pklbin2819	1		0	0		DRTQHJPVMGBUCF-XVFCMESISA-N	DRTQHJPVMGBUCF	N/A	N/A	N/A	Nucleosides	Pyrimidine nucleos(t)ides	Carbohydrates
CCMSLIB00006679159	MANNOSE 6-PHOSPHATE	259.022	15.1845	C6H13O9P	M-H	0.982796	7	ESI	Orbitrap	isolated	MoNA	MoNA:MoNA037863	0	1	N/A	N/A	C([C@@H]1[C@H]([C@@H]([C@@H](C(O)O1)O)O)O)OP(=O)(O)O	"InChI=1S/C6H13O9P/c7-3-2(1-14-16(11,12)13)15-6(10)5(9)4(3)8/h2-10H,1H2,(H2,11,12,13)/t2-,3-,4+,5+,6?/m1/s1"	N/A	3	negative	UPDATE-SINGLE-ANNOTATED-BRONZE	Bronze	3474	specs_ms.pklbin	lib-00003.mgf	MONA	6963.46	911.07	3798.94		0.984009	259.022	258.038	0	spectra/specs_ms.pklbin3474	1		0	0		NBSCHQHZLSJFNQ-QTVWNMPRSA-N	NBSCHQHZLSJFNQ	Organic oxygen compounds	Organooxygen compounds	Carbohydrates and carbohydrate conjugates	Saccharides	Monosaccharides	Carbohydrates
CCMSLIB00005738750	Massbank:RP023713 D-Glucose-6-phosphate|Robison ester|[(2R,3S,4S,5R)-3,4,5,6-tetrahydroxyoxan-2-yl]methyl dihydrogen phosphate	259.022	13.6883	C6H13O9P	M-H	0.979427	2	ESI	qTof	Isolated	Massbank	Massbank	0	1	56-73-5	N/A	O[C@H]1[C@H](O)[C@@H](COP(O)(O)=O)OC(O)[C@@H]1O	1S/C6H13O9P/c7-3-2(1-14-16(11,12)13)15-6(10)5(9)4(3)8/h2-10H,1H2,(H2,11,12,13)/t2-,3-,4+,5-,6?/m1/s1	N/A	3	Negative	UPDATE-SINGLE-ANNOTATED-BRONZE	Bronze	1105	specs_ms.pklbin	lib-00046.mgf	MASSBANK	68943.2	821.297	355364		92.047	259.022	166.975	0	spectra/specs_ms.pklbin1105	1		0	0		NBSCHQHZLSJFNQ-GASJEMHNSA-N	NBSCHQHZLSJFNQ	Organic oxygen compounds	Organooxygen compounds	Carbohydrates and carbohydrate conjugates	Saccharides	Monosaccharides	Carbohydrates
CCMSLIB00006678880	ALPHA-GALACTOSE 1-PHOSPHATE	259.022	14.0381	C6H13O9P	M-H	0.976306	4	ESI	Orbitrap	isolated	MoNA	MoNA:MoNA037859	0	1	N/A	N/A	C([C@@H]1[C@@H]([C@@H]([C@H]([C@H](O1)OP(=O)(O)O)O)O)O)O	"InChI=1S/C6H13O9P/c7-1-2-3(8)4(9)5(10)6(14-2)15-16(11,12)13/h2-10H,1H2,(H2,11,12,13)/t2-,3+,4+,5-,6-/m1/s1"	N/A	3	negative	UPDATE-SINGLE-ANNOTATED-BRONZE	Bronze	2676	specs_ms.pklbin	lib-00003.mgf	MONA	51769.9	842.284	115859		30.01	259.022	229.012	1	spectra/specs_ms.pklbin2676	1		0	0		HXXFSFRBOHSIMQ-FPRJBGLDSA-N	HXXFSFRBOHSIMQ	Organic oxygen compounds	Organooxygen compounds	Carbohydrates and carbohydrate conjugates	Saccharides	Monosaccharides	Carbohydrates
CCMSLIB00000221859	ReSpect:PT202070 D-Fructose-6-phosphate disodium salt hydrate|F6P|Fru-6P|[(2R,3S,4S)-3,4,5-trihydroxy-5-(hydroxymethyl)oxolan-2-yl]methyl dihydrogen phosphate	259.022	12.9737	C6H13O9P	[M+H]	0.975939	2	ESI	LC-Q-TOF/MS	Isolated	Putative ReSpect Match	ReSpect	0	1	643-13-0	N/A	C(C1C(C(C(O1)(CO)O)O)O)OP(=O)(O)O	1/C6H13O9P/c7-2-6(10)5(9)4(8)3(15-6)1-14-16(11,12)13/h3-5,7-10H,1-2H2,(H2,11,12,13)/t3-,4-,5+,6u/m1/s1/f/h11-12H	N/A	3	Positive	UPDATE-SINGLE-ANNOTATED-BRONZE	Bronze	6850	specs_ms.pklbin	lib-00040.mgf	RESPECT	8932.1	778.422	277417		71.857	259.022	330.879	0	spectra/specs_ms.pklbin6850	1		0	0		BGWGXPAPYGQALX-UHFFFAOYSA-N	BGWGXPAPYGQALX	Organic oxygen compounds	Organooxygen compounds	Carbohydrates and carbohydrate conjugates	Saccharides	Monosaccharides	Carbohydrates
CCMSLIB00005748884	Massbank:PR100776 D-Mannose-6-phosphate|Man-6P|6-phosphono-D-mannopyranose	259.022	15.2638	C6H13O9P	M-H	0.970831	4	ESI	qTof	Isolated	Massbank	Massbank	0	1	3672-15-9	N/A	O[C@H](O1)[C@@H](O)[C@@H](O)[C@H](O)[C@H]1COP(O)(O)=O	1S/C6H13O9P/c7-3-2(1-14-16(11,12)13)15-6(10)5(9)4(3)8/h2-10H,1H2,(H2,11,12,13)/t2-,3-,4+,5+,6?/m1/s1	N/A	3	Negative	UPDATE-SINGLE-ANNOTATED-BRONZE	Bronze	3778	specs_ms.pklbin	lib-00046.mgf	MASSBANK	4930.48	915.831	115863		30.011	259.022	289.033	1	spectra/specs_ms.pklbin3778	1		0	0		NBSCHQHZLSJFNQ-RWOPYEJCSA-N	NBSCHQHZLSJFNQ	Organic oxygen compounds	Organooxygen compounds	Carbohydrates and carbohydrate conjugates	Saccharides	Monosaccharides	Carbohydrates
CCMSLIB00005756349	Massbank:PT202070 [(2R,3S,4S)-3,4,5-trihydroxy-5-(hydroxymethyl)oxolan-2-yl]methyl dihydrogen phosphate|D-Fructose-6-phosphate disodium salt hydrate|Fru-6P|F6P	259.022	12.819	C6H13O9P	M+H	0.962531	2	ESI	qTof	Isolated	Massbank	Massbank	0	1	643-13-0	N/A	C(C1C(C(C(O1)(CO)O)O)O)OP(=O)(O)O	1S/C6H13O9P/c7-2-6(10)5(9)4(8)3(15-6)1-14-16(11,12)13/h3-5,7-10H,1-2H2,(H2,11,12,13)	N/A	3	Negative	UPDATE-SINGLE-ANNOTATED-BRONZE	Bronze	1100	specs_ms.pklbin	lib-00046.mgf	MASSBANK	254640	769.138	363162		94.067	259.022	164.955	0	spectra/specs_ms.pklbin1100	1		0	0		BGWGXPAPYGQALX-UHFFFAOYSA-N	BGWGXPAPYGQALX	Organic oxygen compounds	Organooxygen compounds	Carbohydrates and carbohydrate conjugates	Saccharides	Monosaccharides	Carbohydrates
CCMSLIB00006126432	Glucose 6-phosphate - 40.0 eV	259.022	14.896	C6H11O9P-2	M+H	0.961176	6	ESI	Orbitrap	Isolated	PI	Data Collector	0	1		N/A	C([C@H]([C@H]([C@@H]([C@H](C=O)O)O)O)O)OP(=O)([O-])[O-]	InChI=1S/C6H13O9P/c7-1-3(8)5(10)6(11)4(9)2-15-16(12,13)14/h1,3-6,8-11H,2H2,(H2,12,13,14)/p-2/t3-,4+,5+,6+/m0/s1	N/A	1	Negative	UPDATE-SINGLE-ANNOTATED-GOLD	Gold	3477	specs_ms.pklbin	lib-00008.mgf	BIRMINGHAM-UHPLC-MS-NEG	117135	893.762	1.53164		0.000396729	259.022	259.022	0	spectra/specs_ms.pklbin3477	1		0	0		VFRROHXSMXFLSN-SLPGGIOYSA-L	VFRROHXSMXFLSN	Organic oxygen compounds	Organooxygen compounds	Carbohydrates and carbohydrate conjugates	Saccharides	Monosaccharides	Carbohydrates
CCMSLIB00000222737	ReSpect:PT212330 alpha-D-Galactose-1-phosphate Dipotassium Salt|Gal-1P|Galactose-1P|alpha-D-Galactopyranosyl 1-phosphate dipotassium salt|[(2R,3R,4S,5R,6R)-3,4,5-trihydroxy-6-(hydroxymethyl)oxan-2-yl] dihydrogen phosp	259.022	13.7067	C6H13O9P	[M+H]	0.915994	3	ESI	LC-Q-TOF/MS	Isolated	Putative ReSpect Match	ReSpect	0	1	2255-14-3	N/A	C(C1C(C(C(C(O1)OP(=O)(O)O)O)O)O)O	1/C6H13O9P/c7-1-2-3(8)4(9)5(10)6(14-2)15-16(11,12)13/h2-10H,1H2,(H2,11,12,13)/t2-,3+,4+,5-,6-/m1/s1/f/h11-12H	N/A	3	Positive	UPDATE-SINGLE-ANNOTATED-BRONZE	Bronze	2730	specs_ms.pklbin	lib-00040.mgf	RESPECT	68371.6	822.404	69530.8		18.01	259.022	241.012	0	spectra/specs_ms.pklbin2730	1		0	0		HXXFSFRBOHSIMQ-UHFFFAOYSA-N	HXXFSFRBOHSIMQ	Organic oxygen compounds	Organooxygen compounds	Carbohydrates and carbohydrate conjugates	Saccharides	Monosaccharides	Carbohydrates
CCMSLIB00005738750	Massbank:RP023713 D-Glucose-6-phosphate|Robison ester|[(2R,3S,4S,5R)-3,4,5,6-tetrahydroxyoxan-2-yl]methyl dihydrogen phosphate	259.022	12.9774	C6H13O9P	M-H	0.876962	2	ESI	qTof	Isolated	Massbank	Massbank	0	1	56-73-5	N/A	O[C@H]1[C@H](O)[C@@H](COP(O)(O)=O)OC(O)[C@@H]1O	1S/C6H13O9P/c7-3-2(1-14-16(11,12)13)15-6(10)5(9)4(3)8/h2-10H,1H2,(H2,11,12,13)/t2-,3-,4+,5-,6?/m1/s1	N/A	3	Negative	UPDATE-SINGLE-ANNOTATED-BRONZE	Bronze	2652	specs_ms.pklbin	lib-00046.mgf	MASSBANK	52619.9	778.646	131282		34.005	259.022	225.017	0	spectra/specs_ms.pklbin2652	1		0	0		NBSCHQHZLSJFNQ-GASJEMHNSA-N	NBSCHQHZLSJFNQ	Organic oxygen compounds	Organooxygen compounds	Carbohydrates and carbohydrate conjugates	Saccharides	Monosaccharides	Carbohydrates
CCMSLIB00005737988	Massbank:RP023712 D-Glucose-6-phosphate|Robison ester|[(2R,3S,4S,5R)-3,4,5,6-tetrahydroxyoxan-2-yl]methyl dihydrogen phosphate	259.022	13.447	C6H13O9P	M-H	0.876317	3	ESI	qTof	Isolated	Massbank	Massbank	0	1	56-73-5	N/A	O[C@H]1[C@H](O)[C@@H](COP(O)(O)=O)OC(O)[C@@H]1O	1S/C6H13O9P/c7-3-2(1-14-16(11,12)13)15-6(10)5(9)4(3)8/h2-10H,1H2,(H2,11,12,13)/t2-,3-,4+,5-,6?/m1/s1	N/A	3	Negative	UPDATE-SINGLE-ANNOTATED-BRONZE	Bronze	3597	specs_ms.pklbin	lib-00046.mgf	MASSBANK	11855.8	806.82	30676.9		7.94598	259.022	266.968	0	spectra/specs_ms.pklbin3597	1		0	0		NBSCHQHZLSJFNQ-GASJEMHNSA-N	NBSCHQHZLSJFNQ	Organic oxygen compounds	Organooxygen compounds	Carbohydrates and carbohydrate conjugates	Saccharides	Monosaccharides	Carbohydrates
CCMSLIB00005737988	Massbank:RP023712 D-Glucose-6-phosphate|Robison ester|[(2R,3S,4S,5R)-3,4,5,6-tetrahydroxyoxan-2-yl]methyl dihydrogen phosphate	259.022	18.8307	C6H13O9P	M-H	0.825962	3	ESI	qTof	Isolated	Massbank	Massbank	0	1	56-73-5	N/A	O[C@H]1[C@H](O)[C@@H](COP(O)(O)=O)OC(O)[C@@H]1O	1S/C6H13O9P/c7-3-2(1-14-16(11,12)13)15-6(10)5(9)4(3)8/h2-10H,1H2,(H2,11,12,13)/t2-,3-,4+,5-,6?/m1/s1	N/A	3	Negative	UPDATE-SINGLE-ANNOTATED-BRONZE	Bronze	1060	specs_ms.pklbin	lib-00046.mgf	MASSBANK	32601.7	1129.84	371331		96.183	259.022	162.839	0	spectra/specs_ms.pklbin1060	1		0	0		NBSCHQHZLSJFNQ-GASJEMHNSA-N	NBSCHQHZLSJFNQ	Organic oxygen compounds	Organooxygen compounds	Carbohydrates and carbohydrate conjugates	Saccharides	Monosaccharides	Carbohydrates
CCMSLIB00005742396	Massbank:PR100551 D-Mannose-6-phosphate|Man-6P|6-phosphono-D-mannopyranose	259.022	10.5837	C6H13O9P	M-H	0.819289	2	ESI	qTof	Isolated	Massbank	Massbank	0	1	3672-15-9	N/A	O[C@H](O1)[C@@H](O)[C@@H](O)[C@H](O)[C@H]1COP(O)(O)=O	1S/C6H13O9P/c7-3-2(1-14-16(11,12)13)15-6(10)5(9)4(3)8/h2-10H,1H2,(H2,11,12,13)/t2-,3-,4+,5+,6?/m1/s1	N/A	3	Negative	UPDATE-SINGLE-ANNOTATED-BRONZE	Bronze	1101	specs_ms.pklbin	lib-00046.mgf	MASSBANK	27620.2	635.024	362915		94.003	259.022	165.019	0	spectra/specs_ms.pklbin1101	1		0	0		NBSCHQHZLSJFNQ-RWOPYEJCSA-N	NBSCHQHZLSJFNQ	Organic oxygen compounds	Organooxygen compounds	Carbohydrates and carbohydrate conjugates	Saccharides	Monosaccharides	Carbohydrates
CCMSLIB00006124395	Galactose 1-phosphate - 30.0 eV	259.022	13.2908	C6H13O9P	M-H	0.749889	4	ESI	Orbitrap	Isolated	PI	Data Collector	0	1		N/A	C([C@@H]1[C@@H]([C@@H]([C@H]([C@H](O1)OP(=O)(O)O)O)O)O)O	InChI=1S/C6H13O9P/c7-1-2-3(8)4(9)5(10)6(14-2)15-16(11,12)13/h2-10H,1H2,(H2,11,12,13)/t2-,3+,4+,5-,6-/m1/s1	N/A	1	Negative	UPDATE-SINGLE-ANNOTATED-GOLD	Gold	6958	specs_ms.pklbin	lib-00008.mgf	BIRMINGHAM-UHPLC-MS-NEG	36626.8	797.445	309539		80.1776	259.022	339.2	1	spectra/specs_ms.pklbin6958	1		0	0		HXXFSFRBOHSIMQ-FPRJBGLDSA-N	HXXFSFRBOHSIMQ	Organic oxygen compounds	Organooxygen compounds	Carbohydrates and carbohydrate conjugates	Saccharides	Monosaccharides	Carbohydrates
CCMSLIB00000222629	ReSpect:PT211260 alpha-D-glucose-1-phosphate dipotassium salt dihydate|alpha-Glu-1P|alpha-D-Glucopyranose 1-phosphate|[(3R,4S,5S,6R)-3,4,5-trihydroxy-6-(hydroxymethyl)oxan-2-yl] dihydrogen phosphate	259.022	13.0264	C6H13O9P	[M+H]	0.703947	3	ESI	LC-Q-TOF/MS	Isolated	Putative ReSpect Match	ReSpect	0	1	59-56-3	N/A	C(C1C(C(C(C(O1)OP(=O)(O)O)O)O)O)O	1/C6H13O9P/c7-1-2-3(8)4(9)5(10)6(14-2)15-16(11,12)13/h2-10H,1H2,(H2,11,12,13)/t2-,3-,4+,5-,6u/m1/s1/f/h11-12H	N/A	3	Positive	UPDATE-SINGLE-ANNOTATED-BRONZE	Bronze	3457	specs_ms.pklbin	lib-00040.mgf	RESPECT	84688.5	781.585	15848.1		4.105	259.022	254.917	0	spectra/specs_ms.pklbin3457	1		0	0		HXXFSFRBOHSIMQ-UHFFFAOYSA-N	HXXFSFRBOHSIMQ	Organic oxygen compounds	Organooxygen compounds	Carbohydrates and carbohydrate conjugates	Saccharides	Monosaccharides	Carbohydrates
CCMSLIB00000221867	ReSpect:PT202210 D-Mannose-6-phosphate barium salt hydrate|Man-6P|6-phosphono-D-mannopyranose|[(2R,3S,4S,5S)-3,4,5,6-tetrahydroxyoxan-2-yl]methyl dihydrogen phosphate	259.022	13.7038	C6H13O9P	[M+H]	0.697119	2	ESI	LC-Q-TOF/MS	Isolated	Putative ReSpect Match	ReSpect	0	1	3672-15-9	N/A	C(C1C(C(C(C(O1)O)O)O)O)OP(=O)(O)O	1/C6H13O9P/c7-3-2(1-14-16(11,12)13)15-6(10)5(9)4(3)8/h2-10H,1H2,(H2,11,12,13)/t2-,3-,4+,5+,6u/m1/s1/f/h11-12H	N/A	3	Positive	UPDATE-SINGLE-ANNOTATED-BRONZE	Bronze	1353	specs_ms.pklbin	lib-00040.mgf	RESPECT	9959.24	822.23	243670		63.116	259.022	195.906	0	spectra/specs_ms.pklbin1353	1		0	0		NBSCHQHZLSJFNQ-UHFFFAOYSA-N	NBSCHQHZLSJFNQ	Organic oxygen compounds	Organooxygen compounds	Carbohydrates and carbohydrate conjugates	Saccharides	Monosaccharides	Carbohydrates
CCMSLIB00005738750	Massbank:RP023713 D-Glucose-6-phosphate|Robison ester|[(2R,3S,4S,5R)-3,4,5,6-tetrahydroxyoxan-2-yl]methyl dihydrogen phosphate	259.022	12.1675	C6H13O9P	M-H	0.687641	2	ESI	qTof	Isolated	Massbank	Massbank	0	1	56-73-5	N/A	O[C@H]1[C@H](O)[C@@H](COP(O)(O)=O)OC(O)[C@@H]1O	1S/C6H13O9P/c7-3-2(1-14-16(11,12)13)15-6(10)5(9)4(3)8/h2-10H,1H2,(H2,11,12,13)/t2-,3-,4+,5-,6?/m1/s1	N/A	3	Negative	UPDATE-SINGLE-ANNOTATED-BRONZE	Bronze	2673	specs_ms.pklbin	lib-00046.mgf	MASSBANK	5627.02	730.049	119519		30.958	259.022	228.064	1	spectra/specs_ms.pklbin2673	1		0	0		NBSCHQHZLSJFNQ-GASJEMHNSA-N	NBSCHQHZLSJFNQ	Organic oxygen compounds	Organooxygen compounds	Carbohydrates and carbohydrate conjugates	Saccharides	Monosaccharides	Carbohydrates
CCMSLIB00005742823	Massbank:PR100546 D-Fructose-6-phosphate|F6P|Fru-6P	259.022	14.0032	C6H13O9P	M-H	0.679722	2	ESI	qTof	Isolated	Massbank	Massbank	0	1	643-13-0	N/A	OCC(O)(O1)[C@@H](O)[C@H](O)[C@@H](COP(O)(O)=O)1	1S/C6H13O9P/c7-2-6(10)5(9)4(8)3(15-6)1-14-16(11,12)13/h3-5,7-10H,1-2H2,(H2,11,12,13)/t3-,4-,5+,6?/m1/s1	N/A	3	Negative	UPDATE-SINGLE-ANNOTATED-BRONZE	Bronze	5865	specs_ms.pklbin	lib-00046.mgf	MASSBANK	6457.69	840.194	255430		66.162	259.022	325.184	1	spectra/specs_ms.pklbin5865	1		0	0		BGWGXPAPYGQALX-VRPWFDPXSA-N	BGWGXPAPYGQALX	Organic oxygen compounds	Organooxygen compounds	Carbohydrates and carbohydrate conjugates	Saccharides	Monosaccharides	Carbohydrates
CCMSLIB00000221867	ReSpect:PT202210 D-Mannose-6-phosphate barium salt hydrate|Man-6P|6-phosphono-D-mannopyranose|[(2R,3S,4S,5S)-3,4,5,6-tetrahydroxyoxan-2-yl]methyl dihydrogen phosphate	259.022	14.1849	C6H13O9P	[M+H]	0.674075	2	ESI	LC-Q-TOF/MS	Isolated	Putative ReSpect Match	ReSpect	0	1	3672-15-9	N/A	C(C1C(C(C(C(O1)O)O)O)O)OP(=O)(O)O	1/C6H13O9P/c7-3-2(1-14-16(11,12)13)15-6(10)5(9)4(3)8/h2-10H,1H2,(H2,11,12,13)/t2-,3-,4+,5+,6u/m1/s1/f/h11-12H	N/A	3	Positive	UPDATE-SINGLE-ANNOTATED-BRONZE	Bronze	5805	specs_ms.pklbin	lib-00040.mgf	RESPECT	3836.23	851.092	255430		66.162	259.022	325.184	1	spectra/specs_ms.pklbin5805	1		0	0		NBSCHQHZLSJFNQ-UHFFFAOYSA-N	NBSCHQHZLSJFNQ	Organic oxygen compounds	Organooxygen compounds	Carbohydrates and carbohydrate conjugates	Saccharides	Monosaccharides	Carbohydrates
CCMSLIB00005738750	Massbank:RP023713 D-Glucose-6-phosphate|Robison ester|[(2R,3S,4S,5R)-3,4,5,6-tetrahydroxyoxan-2-yl]methyl dihydrogen phosphate	259.022	11.5873	C6H13O9P	M-H	0.666521	2	ESI	qTof	Isolated	Massbank	Massbank	0	1	56-73-5	N/A	O[C@H]1[C@H](O)[C@@H](COP(O)(O)=O)OC(O)[C@@H]1O	1S/C6H13O9P/c7-3-2(1-14-16(11,12)13)15-6(10)5(9)4(3)8/h2-10H,1H2,(H2,11,12,13)/t2-,3-,4+,5-,6?/m1/s1	N/A	3	Negative	UPDATE-SINGLE-ANNOTATED-BRONZE	Bronze	1104	specs_ms.pklbin	lib-00046.mgf	MASSBANK	18647	695.24	355912		92.189	259.022	166.833	0	spectra/specs_ms.pklbin1104	1		0	0		NBSCHQHZLSJFNQ-GASJEMHNSA-N	NBSCHQHZLSJFNQ	Organic oxygen compounds	Organooxygen compounds	Carbohydrates and carbohydrate conjugates	Saccharides	Monosaccharides	Carbohydrates
CCMSLIB00006112926	Cori ester (alpha-anomer) - 30.0 eV	259.022	13.4626	C6H13O9P	M-H	0.588901	4	ESI	Orbitrap	Isolated	PI	Data Collector	0	1		N/A	C([C@@H]1[C@H]([C@@H]([C@H]([C@H](O1)OP(=O)(O)O)O)O)O)O	InChI=1S/C6H13O9P/c7-1-2-3(8)4(9)5(10)6(14-2)15-16(11,12)13/h2-10H,1H2,(H2,11,12,13)/t2-,3-,4+,5-,6-/m1/s1	N/A	1	Negative	UPDATE-SINGLE-ANNOTATED-GOLD	Gold	3614	specs_ms.pklbin	lib-00008.mgf	BIRMINGHAM-UHPLC-MS-NEG	6952.57	807.756	61190.1		15.8496	259.022	274.872	1	spectra/specs_ms.pklbin3614	1		0	0		HXXFSFRBOHSIMQ-VFUOTHLCSA-N	HXXFSFRBOHSIMQ	Organic oxygen compounds	Organooxygen compounds	Carbohydrates and carbohydrate conjugates	Saccharides	Monosaccharides	Carbohydrates
CCMSLIB00000221859	ReSpect:PT202070 D-Fructose-6-phosphate disodium salt hydrate|F6P|Fru-6P|[(2R,3S,4S)-3,4,5-trihydroxy-5-(hydroxymethyl)oxolan-2-yl]methyl dihydrogen phosphate	259.022	15.5302	C6H13O9P	[M+H]	0.55638	2	ESI	LC-Q-TOF/MS	Isolated	Putative ReSpect Match	ReSpect	0	1	643-13-0	N/A	C(C1C(C(C(O1)(CO)O)O)O)OP(=O)(O)O	1/C6H13O9P/c7-2-6(10)5(9)4(8)3(15-6)1-14-16(11,12)13/h3-5,7-10H,1-2H2,(H2,11,12,13)/t3-,4-,5+,6u/m1/s1/f/h11-12H	N/A	3	Positive	UPDATE-SINGLE-ANNOTATED-BRONZE	Bronze	5866	specs_ms.pklbin	lib-00040.mgf	RESPECT	11537.4	931.812	255430		66.162	259.022	325.184	1	spectra/specs_ms.pklbin5866	1		0	0		BGWGXPAPYGQALX-UHFFFAOYSA-N	BGWGXPAPYGQALX	Organic oxygen compounds	Organooxygen compounds	Carbohydrates and carbohydrate conjugates	Saccharides	Monosaccharides	Carbohydrates
CCMSLIB00010102508	"2,3-Diphosphoglyceric acid CollisionEnergy:102040"	264.952	13.6426	C3H8O10P2	M-H	0.52091	2	LC-ESI	Orbitrap	Commercial	Trent Northen	JGI	0	1	N/A	N/A	O=C(O)[C@@H](COP(=O)(O)O)OP(=O)(O)O	"InChI=1S/C3H8O10P2/c4-3(5)2(13-15(9,10)11)1-12-14(6,7)8/h2H,1H2,(H,4,5)(H2,6,7,8)(H2,9,10,11)/t2-/m1/s1"	N/A	3	Negative	UPDATE-SINGLE-ANNOTATED-BRONZE	Bronze	6949	specs_ms.pklbin	lib-00011.mgf	BERKELEY-LAB	1988.9	818.556	264218		70.005	264.952	334.957	0	spectra/specs_ms.pklbin6949	1		0	0		XOHUEYCVLUUEJJ-UWTATZPHSA-N	XOHUEYCVLUUEJJ	Organic oxygen compounds	Organooxygen compounds	Carbohydrates and carbohydrate conjugates
CCMSLIB00010102729	Ophthalmic acid CollisionEnergy:102040	288.12	10.2699	C11H19N3O6	M-H	0.790086	8	LC-ESI	Orbitrap	Commercial	Trent Northen	JGI	0	1	N/A	N/A	CC[C@H](N=C(O)CC[C@H](N)C(=O)O)C(O)=NCC(=O)O	"InChI=1S/C11H19N3O6/c1-2-7(10(18)13-5-9(16)17)14-8(15)4-3-6(12)11(19)20/h6-7H,2-5,12H2,1H3,(H,13,18)(H,14,15)(H,16,17)(H,19,20)/t6-,7-/m0/s1"	N/A	3	Negative	UPDATE-SINGLE-ANNOTATED-BRONZE	Bronze	3775	specs_ms.pklbin	lib-00011.mgf	BERKELEY-LAB	37997.5	616.194	0		0	288.12	288.12	1	spectra/specs_ms.pklbin3775	1		0	0		JCMUOFQHZLPHQP-BQBZGAKWSA-N	JCMUOFQHZLPHQP	Organic acids and derivatives	Carboxylic acids and derivatives	Amino acids, peptides, and analogues	Small peptides	Aminoacids	Amino acids and Peptides
CCMSLIB00005721033	Sedoheptulose 7-phosphate(S7P)	289.034	15.2638	C7H15O10P	M-H	0.843907	3	LC-ESI	Orbitrap	Lysate	PDorrestein	Amelnik	290.04	1			C(C(C(C(C(C(=O)CO)O)O)O)O)OP(=O)(O)O	InChI=1S/C7H15O10P/c8-1-3(9)5(11)7(13)6(12)4(10)2-17-18(14,15)16/h4-8,10-13H,1-2H2,(H2,14,15,16)		3	Negative	UPDATE-SINGLE-ANNOTATED-BRONZE	Bronze	3778	specs_ms.pklbin	lib-00042.mgf	GNPS-LIBRARY	4930.48	915.831	3.4843		0.00100708	289.034	289.033	1	spectra/specs_ms.pklbin3778	1		0	0		JDTUMPKOJBQPKX-UHFFFAOYSA-N	JDTUMPKOJBQPKX	Organic oxygen compounds	Organooxygen compounds	Carbohydrates and carbohydrate conjugates	Saccharides	Monosaccharides	Carbohydrates
CCMSLIB00006121873	Glutathione - 40.0 eV	306.077	10.5183	C10H17N3O6S	M-H	0.975544	13	ESI	Orbitrap	Isolated	PI	Data Collector	0	1		N/A	C(CC(=O)N[C@@H](CS)C(=O)NCC(=O)O)[C@@H](C(=O)O)N	InChI=1S/C10H17N3O6S/c11-5(10(18)19)1-2-7(14)13-6(4-20)9(17)12-3-8(15)16/h5-6,20H,1-4,11H2,(H,12,17)(H,13,14)(H,15,16)(H,18,19)/t5-,6-/m0/s1	N/A	1	Negative	UPDATE-SINGLE-ANNOTATED-GOLD	Gold	4246	specs_ms.pklbin	lib-00008.mgf	BIRMINGHAM-UHPLC-MS-NEG	15096.5	631.1	178.074		0.0545044	306.077	306.022	0	spectra/specs_ms.pklbin4246	1		0	0		RWSXRVCMGQZWBV-WDSKDSINSA-N	RWSXRVCMGQZWBV	Organic acids and derivatives	Carboxylic acids and derivatives	Amino acids, peptides, and analogues	Small peptides	Tripeptides	Amino acids and Peptides
CCMSLIB00010102597	glutathione CollisionEnergy:102040	306.077	10.4898	C10H17N3O6S	M-H	0.9746	13	LC-ESI	Orbitrap	Commercial	Trent Northen	JGI	0	1	N/A	N/A	N[C@@H](CCC(O)=N[C@@H](CS)C(O)=NCC(=O)O)C(=O)O	"InChI=1S/C10H17N3O6S/c11-5(10(18)19)1-2-7(14)13-6(4-20)9(17)12-3-8(15)16/h5-6,20H,1-4,11H2,(H,12,17)(H,13,14)(H,15,16)(H,18,19)/t5-,6-/m0/s1"	N/A	3	Negative	UPDATE-SINGLE-ANNOTATED-BRONZE	Bronze	4250	specs_ms.pklbin	lib-00011.mgf	BERKELEY-LAB	12274.2	629.39	169.898		0.052002	306.077	306.129	0	spectra/specs_ms.pklbin4250	1		0	0		RWSXRVCMGQZWBV-WDSKDSINSA-N	RWSXRVCMGQZWBV	Organic acids and derivatives	Carboxylic acids and derivatives	Amino acids, peptides, and analogues	Small peptides	Aminoacids	Amino acids and Peptides
CCMSLIB00006121869	Glutathione - 40.0 eV	306.077	10.4868	C10H17N3O6S	M-H	0.952374	14	ESI	Orbitrap	Isolated	PI	Data Collector	0	1		N/A	C(CC(=O)N[C@@H](CS)C(=O)NCC(=O)O)[C@@H](C(=O)O)N	InChI=1S/C10H17N3O6S/c11-5(10(18)19)1-2-7(14)13-6(4-20)9(17)12-3-8(15)16/h5-6,20H,1-4,11H2,(H,12,17)(H,13,14)(H,15,16)(H,18,19)/t5-,6-/m0/s1	N/A	1	Negative	UPDATE-SINGLE-ANNOTATED-GOLD	Gold	4251	specs_ms.pklbin	lib-00008.mgf	BIRMINGHAM-UHPLC-MS-NEG	1938.19	629.209	468.717		0.143463	306.077	306.22	0	spectra/specs_ms.pklbin4251	1		0	0		RWSXRVCMGQZWBV-WDSKDSINSA-N	RWSXRVCMGQZWBV	Organic acids and derivatives	Carboxylic acids and derivatives	Amino acids, peptides, and analogues	Small peptides	Tripeptides	Amino acids and Peptides
CCMSLIB00004716379	Glutathione	306.077	10.4886	C10H17N3O6S	[M-H]-	0.941789	8	N/A	ESI-QFT	isolated	MoNA	MoNA:VF-NPL-QEHF025316	0	1	N/A	N/A	N[C@@H](CCC(O)=N[C@@H](CS)C(O)=NCC(=O)O)C(=O)O	InChI=1S/C10H17N3O6S/c11-5(10(18)19)1-2-7(14)13-6(4-20)9(17)12-3-8(15)16/h5-6,20H,1-4,11H2,(H,12,17)(H,13,14)(H,15,16)(H,18,19)/t5-,6-/m0/s1	N/A	3	negative	UPDATE-SINGLE-ANNOTATED-BRONZE	Bronze	3610	specs_ms.pklbin	lib-00003.mgf	MONA	16426.1	629.315	111044		33.988	306.077	272.089	1	spectra/specs_ms.pklbin3610	1		0	0		RWSXRVCMGQZWBV-WDSKDSINSA-N	RWSXRVCMGQZWBV	Organic acids and derivatives	Carboxylic acids and derivatives	Amino acids, peptides, and analogues	Small peptides	Aminoacids	Amino acids and Peptides
CCMSLIB00006121873	Glutathione - 40.0 eV	306.077	10.379	C10H17N3O6S	M-H	0.912361	11	ESI	Orbitrap	Isolated	PI	Data Collector	0	1		N/A	C(CC(=O)N[C@@H](CS)C(=O)NCC(=O)O)[C@@H](C(=O)O)N	InChI=1S/C10H17N3O6S/c11-5(10(18)19)1-2-7(14)13-6(4-20)9(17)12-3-8(15)16/h5-6,20H,1-4,11H2,(H,12,17)(H,13,14)(H,15,16)(H,18,19)/t5-,6-/m0/s1	N/A	1	Negative	UPDATE-SINGLE-ANNOTATED-GOLD	Gold	4248	specs_ms.pklbin	lib-00008.mgf	BIRMINGHAM-UHPLC-MS-NEG	211317	622.74	1.695		0.000518799	306.077	306.076	1	spectra/specs_ms.pklbin4248	1		0	0		RWSXRVCMGQZWBV-WDSKDSINSA-N	RWSXRVCMGQZWBV	Organic acids and derivatives	Carboxylic acids and derivatives	Amino acids, peptides, and analogues	Small peptides	Tripeptides	Amino acids and Peptides
CCMSLIB00006121869	Glutathione - 40.0 eV	306.077	10.4406	C10H17N3O6S	M-H	0.892712	14	ESI	Orbitrap	Isolated	PI	Data Collector	0	1		N/A	C(CC(=O)N[C@@H](CS)C(=O)NCC(=O)O)[C@@H](C(=O)O)N	InChI=1S/C10H17N3O6S/c11-5(10(18)19)1-2-7(14)13-6(4-20)9(17)12-3-8(15)16/h5-6,20H,1-4,11H2,(H,12,17)(H,13,14)(H,15,16)(H,18,19)/t5-,6-/m0/s1	N/A	1	Negative	UPDATE-SINGLE-ANNOTATED-GOLD	Gold	7739	specs_ms.pklbin	lib-00008.mgf	BIRMINGHAM-UHPLC-MS-NEG	5840.73	626.438	183047		56.0265	306.077	362.103	1	spectra/specs_ms.pklbin7739	1		0	0		RWSXRVCMGQZWBV-WDSKDSINSA-N	RWSXRVCMGQZWBV	Organic acids and derivatives	Carboxylic acids and derivatives	Amino acids, peptides, and analogues	Small peptides	Tripeptides	Amino acids and Peptides
CCMSLIB00004691527	Glutathione	306.077	10.5664	C10H17N3O6S	[M-H]-	0.795857	10	N/A	ESI-QFT	isolated	MoNA	MoNA:VF-NPL-QEHF000464	0	1	N/A	N/A	N[C@@H](CCC(O)=N[C@@H](CS)C(O)=NCC(=O)O)C(=O)O	InChI=1S/C10H17N3O6S/c11-5(10(18)19)1-2-7(14)13-6(4-20)9(17)12-3-8(15)16/h5-6,20H,1-4,11H2,(H,12,17)(H,13,14)(H,15,16)(H,18,19)/t5-,6-/m0/s1	N/A	3	negative	UPDATE-SINGLE-ANNOTATED-BRONZE	Bronze	4242	specs_ms.pklbin	lib-00003.mgf	MONA	2864.68	633.983	6776.09		2.07401	306.077	304.003	0	spectra/specs_ms.pklbin4242	1		0	0		RWSXRVCMGQZWBV-WDSKDSINSA-N	RWSXRVCMGQZWBV	Organic acids and derivatives	Carboxylic acids and derivatives	Amino acids, peptides, and analogues	Small peptides	Aminoacids	Amino acids and Peptides
CCMSLIB00004716380	Glutathione	306.077	11.0822	C10H17N3O6S	[M-H]-	0.790609	5	N/A	ESI-QFT	isolated	MoNA	MoNA:VF-NPL-QEHF025317	0	1	N/A	N/A	N[C@@H](CCC(O)=N[C@@H](CS)C(O)=NCC(=O)O)C(=O)O	InChI=1S/C10H17N3O6S/c11-5(10(18)19)1-2-7(14)13-6(4-20)9(17)12-3-8(15)16/h5-6,20H,1-4,11H2,(H,12,17)(H,13,14)(H,15,16)(H,18,19)/t5-,6-/m0/s1	N/A	3	negative	UPDATE-SINGLE-ANNOTATED-BRONZE	Bronze	4249	specs_ms.pklbin	lib-00003.mgf	MONA	6011.77	664.934	3.29028		0.00100708	306.077	306.076	1	spectra/specs_ms.pklbin4249	1		0	0		RWSXRVCMGQZWBV-WDSKDSINSA-N	RWSXRVCMGQZWBV	Organic acids and derivatives	Carboxylic acids and derivatives	Amino acids, peptides, and analogues	Small peptides	Aminoacids	Amino acids and Peptides
CCMSLIB00006121873	Glutathione - 40.0 eV	306.077	10.4617	C10H17N3O6S	M-H	0.774619	9	ESI	Orbitrap	Isolated	PI	Data Collector	0	1		N/A	C(CC(=O)N[C@@H](CS)C(=O)NCC(=O)O)[C@@H](C(=O)O)N	InChI=1S/C10H17N3O6S/c11-5(10(18)19)1-2-7(14)13-6(4-20)9(17)12-3-8(15)16/h5-6,20H,1-4,11H2,(H,12,17)(H,13,14)(H,15,16)(H,18,19)/t5-,6-/m0/s1	N/A	1	Negative	UPDATE-SINGLE-ANNOTATED-GOLD	Gold	4265	specs_ms.pklbin	lib-00008.mgf	BIRMINGHAM-UHPLC-MS-NEG	11255.2	627.702	9796.58		2.9985	306.077	309.075	0	spectra/specs_ms.pklbin4265	1		0	0		RWSXRVCMGQZWBV-WDSKDSINSA-N	RWSXRVCMGQZWBV	Organic acids and derivatives	Carboxylic acids and derivatives	Amino acids, peptides, and analogues	Small peptides	Tripeptides	Amino acids and Peptides
CCMSLIB00010102597	glutathione CollisionEnergy:102040	306.077	11.7239	C10H17N3O6S	M-H	0.725115	8	LC-ESI	Orbitrap	Commercial	Trent Northen	JGI	0	1	N/A	N/A	N[C@@H](CCC(O)=N[C@@H](CS)C(O)=NCC(=O)O)C(=O)O	"InChI=1S/C10H17N3O6S/c11-5(10(18)19)1-2-7(14)13-6(4-20)9(17)12-3-8(15)16/h5-6,20H,1-4,11H2,(H,12,17)(H,13,14)(H,15,16)(H,18,19)/t5-,6-/m0/s1"	N/A	3	Negative	UPDATE-SINGLE-ANNOTATED-BRONZE	Bronze	4243	specs_ms.pklbin	lib-00011.mgf	BERKELEY-LAB	8194.69	703.436	6410.17		1.96201	306.077	304.115	0	spectra/specs_ms.pklbin4243	1		0	0		RWSXRVCMGQZWBV-WDSKDSINSA-N	RWSXRVCMGQZWBV	Organic acids and derivatives	Carboxylic acids and derivatives	Amino acids, peptides, and analogues	Small peptides	Aminoacids	Amino acids and Peptides
CCMSLIB00004691528	Glutathione	306.077	10.5091	C10H17N3O6S	[M-H]-	0.542005	7	N/A	ESI-QFT	isolated	MoNA	MoNA:VF-NPL-QEHF000465	0	1	N/A	N/A	N[C@@H](CCC(O)=N[C@@H](CS)C(O)=NCC(=O)O)C(=O)O	InChI=1S/C10H17N3O6S/c11-5(10(18)19)1-2-7(14)13-6(4-20)9(17)12-3-8(15)16/h5-6,20H,1-4,11H2,(H,12,17)(H,13,14)(H,15,16)(H,18,19)/t5-,6-/m0/s1	N/A	3	negative	UPDATE-SINGLE-ANNOTATED-BRONZE	Bronze	7630	specs_ms.pklbin	lib-00003.mgf	MONA	26246.9	630.547	124005		37.955	306.077	344.032	1	spectra/specs_ms.pklbin7630	1		0	0		RWSXRVCMGQZWBV-WDSKDSINSA-N	RWSXRVCMGQZWBV	Organic acids and derivatives	Carboxylic acids and derivatives	Amino acids, peptides, and analogues	Small peptides	Aminoacids	Amino acids and Peptides
CCMSLIB00000578255	CMP	322.044	13.6412	C9H14N3O8P	M-H	0.842804	5	LC-ESI	Q-Exactive Plus	Commercial standard	Alexandrov Theodore	Prasad	323.052	0	63-37-6	6131	C1=CN(C(=O)N=C1N)C2C(C(C(O2)COP(=O)(O)O)O)O	InChI=1S/C9H14N3O8P/c10-5-1-2-12(9(15)11-5)8-7(14)6(13)4(20-8)3-19-21(16,17)18/h1-2,4,6-8,13-14H,3H2,(H2,10,11,15)(H2,16,17,18)	N/A	1	Negative	UPDATE-SINGLE-ANNOTATED-GOLD	Gold	5811	specs_ms.pklbin	lib-00025.mgf	GNPS-EMBL-MCF	4778.36	818.474	9750.17		3.13998	322.044	325.184	0	spectra/specs_ms.pklbin5811	1		1	54		IERHLVCPSMICTF-UHFFFAOYSA-N	IERHLVCPSMICTF	Nucleosides, nucleotides, and analogues	Pyrimidine nucleotides	Pyrimidine ribonucleotides	Nucleosides	Pyrimidine nucleos(t)ides	Carbohydrates
CCMSLIB00006125577	cytidine 5?-monophosphate - 40.0 eV	322.045	14.0133	C9H14N3O8P	M-H	0.935806	8	ESI	Orbitrap	Isolated	PI	Data Collector	0	1		N/A	c1cn(c(=O)nc1N)[C@H]2[C@@H]([C@@H]([C@H](O2)COP(=O)(O)O)O)O	InChI=1S/C9H14N3O8P/c10-5-1-2-12(9(15)11-5)8-7(14)6(13)4(20-8)3-19-21(16,17)18/h1-2,4,6-8,13-14H,3H2,(H2,10,11,15)(H2,16,17,18)/t4-,6-,7-,8-/m1/s1	N/A	1	Negative	UPDATE-SINGLE-ANNOTATED-GOLD	Gold	5788	specs_ms.pklbin	lib-00008.mgf	BIRMINGHAM-UHPLC-MS-NEG	40576.5	840.797	1.80048		0.000579834	322.045	322.044	1	spectra/specs_ms.pklbin5788	1		0	0		IERHLVCPSMICTF-XVFCMESISA-N	IERHLVCPSMICTF	Nucleosides, nucleotides, and analogues	Pyrimidine nucleotides	Pyrimidine ribonucleotides	Nucleosides	Pyrimidine nucleos(t)ides	Carbohydrates
CCMSLIB00006679832	URIDINE-5-MONOPHOSPHATE	323.029	13.5051	C9H13N2O9P	M-H	0.933154	7	ESI	Orbitrap	isolated	MoNA	MoNA:MoNA038084	0	1	N/A	N/A	C1=CN([C@H]2[C@@H]([C@@H]([C@@H](COP(=O)(O)O)O2)O)O)C(=O)N=C1O	"InChI=1S/C9H13N2O9P/c12-5-1-2-11(9(15)10-5)8-7(14)6(13)4(20-8)3-19-21(16,17)18/h1-2,4,6-8,13-14H,3H2,(H,10,12,15)(H2,16,17,18)/t4-,6-,7-,8-/m1/s1"	N/A	3	negative	UPDATE-SINGLE-ANNOTATED-BRONZE	Bronze	5841	specs_ms.pklbin	lib-00003.mgf	MONA	1950.82	810.305	6671.22		2.155	323.029	325.184	0	spectra/specs_ms.pklbin5841	1		1	102		DJJCXFVJDGTHFX-XVFCMESISA-N	DJJCXFVJDGTHFX	Nucleosides, nucleotides, and analogues	Pyrimidine nucleotides	Pyrimidine ribonucleotides	Nucleosides	Pyrimidine nucleos(t)ides	Carbohydrates
CCMSLIB00010102824	Uridine 5'-monophosphate CollisionEnergy:102040	323.029	13.3078	C9H13N2O9P	M-H	0.910708	7	LC-ESI	Orbitrap	Commercial	Trent Northen	JGI	0	1	N/A	N/A	O=c1nc(O)ccn1[C@@H]1O[C@H](COP(=O)(O)O)[C@@H](O)[C@H]1O	"InChI=1S/C9H13N2O9P/c12-5-1-2-11(9(15)10-5)8-7(14)6(13)4(20-8)3-19-21(16,17)18/h1-2,4,6-8,13-14H,3H2,(H,10,12,15)(H2,16,17,18)/t4-,6-,7-,8-/m1/s1"	N/A	3	Negative	UPDATE-SINGLE-ANNOTATED-BRONZE	Bronze	5792	specs_ms.pklbin	lib-00011.mgf	BERKELEY-LAB	81746	798.466	3.02314		0.000976562	323.029	323.028	0	spectra/specs_ms.pklbin5792	1		0	0		DJJCXFVJDGTHFX-XVFCMESISA-N	DJJCXFVJDGTHFX	Nucleosides, nucleotides, and analogues	Pyrimidine nucleotides	Pyrimidine ribonucleotides	Nucleosides	Pyrimidine nucleos(t)ides	Carbohydrates
CCMSLIB00006679908	"ADENOSINE 2',3'-CYCLIC MONOPHOSPHATE"	328.045	7.35767	C10H12N5O6P	M-H	0.922692	2	ESI	Orbitrap	isolated	MoNA	MoNA:MoNA037857	0	1	N/A	N/A	C([C@@H]1[C@@H]2[C@H]([C@H](N3C=NC4=C3N=CN=C4N)O1)OP(=O)(O)O2)O	"InChI=1S/C10H12N5O6P/c11-8-5-9(13-2-12-8)15(3-14-5)10-7-6(4(1-16)19-10)20-22(17,18)21-7/h2-4,6-7,10,16H,1H2,(H,17,18)(H2,11,12,13)/t4-,6-,7-,10-/m1/s1"	N/A	3	negative	UPDATE-SINGLE-ANNOTATED-BRONZE	Bronze	2682	specs_ms.pklbin	lib-00003.mgf	MONA	6620.48	441.46	292948		96.1	328.045	231.945	1	spectra/specs_ms.pklbin2682	1		0	0		KMYWVDDIPVNLME-KQYNXXCUSA-N	KMYWVDDIPVNLME	Nucleosides, nucleotides, and analogues	Purine nucleotides	Cyclic purine nucleotides	Nucleosides	Purine nucleos(t)ides	Carbohydrates
CCMSLIB00000578278	"3',5'-CYCLIC AMP"	328.045	13.0562	C10H12N5O6P	M-H	0.877119	4	LC-ESI	Q-Exactive Plus	Commercial standard	Alexandrov Theodore	Prasad	329.053	0	60-92-4	6076	C1C2C(C(C(O2)N3C=NC4=C3N=CN=C4N)O)OP(=O)(O1)O	InChI=1S/C10H12N5O6P/c11-8-5-9(13-2-12-8)15(3-14-5)10-6(16)7-4(20-10)1-19-22(17,18)21-7/h2-4,6-7,10,16H,1H2,(H,17,18)(H2,11,12,13)	N/A	1	Negative	UPDATE-SINGLE-ANNOTATED-GOLD	Gold	2704	specs_ms.pklbin	lib-00025.mgf	GNPS-EMBL-MCF	43557.1	783.37	283403		92.969	328.045	235.076	1	spectra/specs_ms.pklbin2704	1		0	0		IVOMOUWHDPKRLL-UHFFFAOYSA-N	IVOMOUWHDPKRLL	Nucleosides, nucleotides, and analogues	Purine nucleotides	Cyclic purine nucleotides	Nucleosides	Purine nucleos(t)ides	Carbohydrates
CCMSLIB00006113645	Adenosine Cyclophosphate - 40.0 eV	328.045	12.1334	C10H12N5O6P	M-H	0.870532	4	ESI	Orbitrap	Isolated	PI	Data Collector	0	1		N/A	c1nc(c2c(n1)n(cn2)[C@H]3C([C@@H]4[C@H](O3)COP(=O)(O4)O)O)N	InChI=1S/C10H12N5O6P/c11-8-5-9(13-2-12-8)15(3-14-5)10-6(16)7-4(20-10)1-19-22(17,18)21-7/h2-4,6-7,10,16H,1H2,(H,17,18)(H2,11,12,13)/t4-,6?,7+,10-/m1/s1	N/A	1	Negative	UPDATE-SINGLE-ANNOTATED-GOLD	Gold	6844	specs_ms.pklbin	lib-00008.mgf	BIRMINGHAM-UHPLC-MS-NEG	11299.5	728.005	0.744228		0.000244141	328.045	328.045	1	spectra/specs_ms.pklbin6844	1		0	0		IVOMOUWHDPKRLL-HMEJCUHCSA-N	IVOMOUWHDPKRLL	Nucleosides, nucleotides, and analogues	Purine nucleotides	Cyclic purine nucleotides	Nucleosides	Purine nucleos(t)ides	Carbohydrates
CCMSLIB00010102599	"D-fructose-1,6-diphosphate CollisionEnergy:102040"	338.989	12.7453	C6H14O12P2	M-H	0.889341	5	LC-ESI	Orbitrap	Commercial	Trent Northen	JGI	0	1	N/A	N/A	O=P(O)(O)OC[C@H]1OC(O)(COP(=O)(O)O)[C@@H](O)[C@@H]1O	"InChI=1S/C6H14O12P2/c7-4-3(1-16-19(10,11)12)18-6(9,5(4)8)2-17-20(13,14)15/h3-5,7-9H,1-2H2,(H2,10,11,12)(H2,13,14,15)/t3-,4-,5+,6?/m1/s1"	N/A	3	Negative	UPDATE-SINGLE-ANNOTATED-BRONZE	Bronze	3788	specs_ms.pklbin	lib-00011.mgf	BERKELEY-LAB	184883	764.716	135892		46.066	338.989	292.923	0	spectra/specs_ms.pklbin3788	1		0	0		RNBGYGVWRKECFJ-VRPWFDPXSA-N	RNBGYGVWRKECFJ	Organic oxygen compounds	Organooxygen compounds	Carbohydrates and carbohydrate conjugates			Carbohydrates
CCMSLIB00010126214	"D-fructose-1,6-diphosphate CollisionEnergy:102040"	338.989	12.9295	C6H14O12P2	M-H	0.870541	6	LC-ESI	Orbitrap	Commercial	Trent Northen	JGI	0	1	N/A	N/A	O=P(O)(O)OC[C@H]1OC(O)(COP(=O)(O)O)[C@@H](O)[C@@H]1O	"InChI=1S/C6H14O12P2/c7-4-3(1-16-19(10,11)12)18-6(9,5(4)8)2-17-20(13,14)15/h3-5,7-9H,1-2H2,(H2,10,11,12)(H2,13,14,15)/t3-,4-,5+,6?/m1/s1"	N/A	3	Negative	UPDATE-SINGLE-ANNOTATED-BRONZE	Bronze	6849	specs_ms.pklbin	lib-00011.mgf	BERKELEY-LAB	54934.2	775.768	23924.1		8.11002	338.989	330.879	0	spectra/specs_ms.pklbin6849	1		0	0		RNBGYGVWRKECFJ-VRPWFDPXSA-N	RNBGYGVWRKECFJ	Organic oxygen compounds	Organooxygen compounds	Carbohydrates and carbohydrate conjugates			Carbohydrates
CCMSLIB00010102599	"D-fructose-1,6-diphosphate CollisionEnergy:102040"	338.989	12.7411	C6H14O12P2	M-H	0.820345	5	LC-ESI	Orbitrap	Commercial	Trent Northen	JGI	0	1	N/A	N/A	O=P(O)(O)OC[C@H]1OC(O)(COP(=O)(O)O)[C@@H](O)[C@@H]1O	"InChI=1S/C6H14O12P2/c7-4-3(1-16-19(10,11)12)18-6(9,5(4)8)2-17-20(13,14)15/h3-5,7-9H,1-2H2,(H2,10,11,12)(H2,13,14,15)/t3-,4-,5+,6?/m1/s1"	N/A	3	Negative	UPDATE-SINGLE-ANNOTATED-BRONZE	Bronze	5606	specs_ms.pklbin	lib-00011.mgf	BERKELEY-LAB	253378	764.468	71046.6		24.084	338.989	314.905	0	spectra/specs_ms.pklbin5606	1		0	0		RNBGYGVWRKECFJ-VRPWFDPXSA-N	RNBGYGVWRKECFJ	Organic oxygen compounds	Organooxygen compounds	Carbohydrates and carbohydrate conjugates			Carbohydrates
CCMSLIB00006121367	Fosfructose - 40.0 eV	338.989	12.6359	C6H14O12P2	M-H	0.802768	7	ESI	Orbitrap	Isolated	PI	Data Collector	0	1		N/A	C([C@@H]1[C@H]([C@@H](C(O1)(COP(=O)(O)O)O)O)O)OP(=O)(O)O	InChI=1S/C6H14O12P2/c7-4-3(1-16-19(10,11)12)18-6(9,5(4)8)2-17-20(13,14)15/h3-5,7-9H,1-2H2,(H2,10,11,12)(H2,13,14,15)/t3-,4-,5+,6?/m1/s1	N/A	1	Negative	UPDATE-SINGLE-ANNOTATED-GOLD	Gold	3806	specs_ms.pklbin	lib-00008.mgf	BIRMINGHAM-UHPLC-MS-NEG	31907.5	758.153	129980		44.0619	338.989	294.927	0	spectra/specs_ms.pklbin3806	1		0	0		RNBGYGVWRKECFJ-VRPWFDPXSA-N	RNBGYGVWRKECFJ	Organic oxygen compounds	Organooxygen compounds	Carbohydrates and carbohydrate conjugates			Carbohydrates
CCMSLIB00006121362	Fosfructose - 40.0 eV	338.989	13.8437	C6H14O12P2	M-H	0.801457	6	ESI	Orbitrap	Isolated	PI	Data Collector	0	1		N/A	C([C@@H]1[C@H]([C@@H](C(O1)(COP(=O)(O)O)O)O)O)OP(=O)(O)O	InChI=1S/C6H14O12P2/c7-4-3(1-16-19(10,11)12)18-6(9,5(4)8)2-17-20(13,14)15/h3-5,7-9H,1-2H2,(H2,10,11,12)(H2,13,14,15)/t3-,4-,5+,6?/m1/s1	N/A	1	Negative	UPDATE-SINGLE-ANNOTATED-GOLD	Gold	7001	specs_ms.pklbin	lib-00008.mgf	BIRMINGHAM-UHPLC-MS-NEG	58892.3	830.62	622.975		0.211182	338.989	339.2	1	spectra/specs_ms.pklbin7001	1		0	0		RNBGYGVWRKECFJ-VRPWFDPXSA-N	RNBGYGVWRKECFJ	Organic oxygen compounds	Organooxygen compounds	Carbohydrates and carbohydrate conjugates			Carbohydrates
CCMSLIB00006121358	Fosfructose - 40.0 eV	338.989	13.8299	C6H14O12P2	M-H	0.779661	5	ESI	Orbitrap	Isolated	PI	Data Collector	0	1		N/A	C([C@@H]1[C@H]([C@@H](C(O1)(COP(=O)(O)O)O)O)O)OP(=O)(O)O	InChI=1S/C6H14O12P2/c7-4-3(1-16-19(10,11)12)18-6(9,5(4)8)2-17-20(13,14)15/h3-5,7-9H,1-2H2,(H2,10,11,12)(H2,13,14,15)/t3-,4-,5+,6?/m1/s1	N/A	1	Negative	UPDATE-SINGLE-ANNOTATED-GOLD	Gold	7024	specs_ms.pklbin	lib-00008.mgf	BIRMINGHAM-UHPLC-MS-NEG	10711.3	829.795	622.525		0.211029	338.989	339.2	1	spectra/specs_ms.pklbin7024	1		0	0		RNBGYGVWRKECFJ-VRPWFDPXSA-N	RNBGYGVWRKECFJ	Organic oxygen compounds	Organooxygen compounds	Carbohydrates and carbohydrate conjugates			Carbohydrates
CCMSLIB00010102599	"D-fructose-1,6-diphosphate CollisionEnergy:102040"	338.989	13.0096	C6H14O12P2	M-H	0.742298	6	LC-ESI	Orbitrap	Commercial	Trent Northen	JGI	0	1	N/A	N/A	O=P(O)(O)OC[C@H]1OC(O)(COP(=O)(O)O)[C@@H](O)[C@@H]1O	"InChI=1S/C6H14O12P2/c7-4-3(1-16-19(10,11)12)18-6(9,5(4)8)2-17-20(13,14)15/h3-5,7-9H,1-2H2,(H2,10,11,12)(H2,13,14,15)/t3-,4-,5+,6?/m1/s1"	N/A	3	Negative	UPDATE-SINGLE-ANNOTATED-BRONZE	Bronze	8058	specs_ms.pklbin	lib-00011.mgf	BERKELEY-LAB	23826.7	780.578	265103		89.867	338.989	428.856	0	spectra/specs_ms.pklbin8058	1		0	0		RNBGYGVWRKECFJ-VRPWFDPXSA-N	RNBGYGVWRKECFJ	Organic oxygen compounds	Organooxygen compounds	Carbohydrates and carbohydrate conjugates			Carbohydrates
CCMSLIB00006121360	Fosfructose - 40.0 eV	338.989	18.8163	C6H14O12P2	M-H	0.703309	6	ESI	Orbitrap	Isolated	PI	Data Collector	0	1		N/A	C([C@@H]1[C@H]([C@@H](C(O1)(COP(=O)(O)O)O)O)O)OP(=O)(O)O	InChI=1S/C6H14O12P2/c7-4-3(1-16-19(10,11)12)18-6(9,5(4)8)2-17-20(13,14)15/h3-5,7-9H,1-2H2,(H2,10,11,12)(H2,13,14,15)/t3-,4-,5+,6?/m1/s1	N/A	1	Negative	UPDATE-SINGLE-ANNOTATED-GOLD	Gold	7131	specs_ms.pklbin	lib-00008.mgf	BIRMINGHAM-UHPLC-MS-NEG	6677.03	1128.98	622.615		0.21106	338.989	339.2	0	spectra/specs_ms.pklbin7131	1		0	0		RNBGYGVWRKECFJ-VRPWFDPXSA-N	RNBGYGVWRKECFJ	Organic oxygen compounds	Organooxygen compounds	Carbohydrates and carbohydrate conjugates			Carbohydrates
CCMSLIB00006121365	Fosfructose - 40.0 eV	338.989	16.0132	C6H14O12P2	M-H	0.6929	5	ESI	Orbitrap	Isolated	PI	Data Collector	0	1		N/A	C([C@@H]1[C@H]([C@@H](C(O1)(COP(=O)(O)O)O)O)O)OP(=O)(O)O	InChI=1S/C6H14O12P2/c7-4-3(1-16-19(10,11)12)18-6(9,5(4)8)2-17-20(13,14)15/h3-5,7-9H,1-2H2,(H2,10,11,12)(H2,13,14,15)/t3-,4-,5+,6?/m1/s1	N/A	1	Negative	UPDATE-SINGLE-ANNOTATED-GOLD	Gold	7143	specs_ms.pklbin	lib-00008.mgf	BIRMINGHAM-UHPLC-MS-NEG	1907.59	960.792	622.705		0.21109	338.989	339.2	1	spectra/specs_ms.pklbin7143	1		0	0		RNBGYGVWRKECFJ-VRPWFDPXSA-N	RNBGYGVWRKECFJ	Organic oxygen compounds	Organooxygen compounds	Carbohydrates and carbohydrate conjugates			Carbohydrates
CCMSLIB00010102599	"D-fructose-1,6-diphosphate CollisionEnergy:102040"	338.989	19.5218	C6H14O12P2	M-H	0.690252	3	LC-ESI	Orbitrap	Commercial	Trent Northen	JGI	0	1	N/A	N/A	O=P(O)(O)OC[C@H]1OC(O)(COP(=O)(O)O)[C@@H](O)[C@@H]1O	"InChI=1S/C6H14O12P2/c7-4-3(1-16-19(10,11)12)18-6(9,5(4)8)2-17-20(13,14)15/h3-5,7-9H,1-2H2,(H2,10,11,12)(H2,13,14,15)/t3-,4-,5+,6?/m1/s1"	N/A	3	Negative	UPDATE-SINGLE-ANNOTATED-BRONZE	Bronze	7141	specs_ms.pklbin	lib-00011.mgf	BERKELEY-LAB	1955.95	1171.31	622.435		0.210999	338.989	339.2	1	spectra/specs_ms.pklbin7141	1		0	0		RNBGYGVWRKECFJ-VRPWFDPXSA-N	RNBGYGVWRKECFJ	Organic oxygen compounds	Organooxygen compounds	Carbohydrates and carbohydrate conjugates			Carbohydrates
CCMSLIB00006121365	Fosfructose - 40.0 eV	338.989	20.1547	C6H14O12P2	M-H	0.688438	5	ESI	Orbitrap	Isolated	PI	Data Collector	0	1		N/A	C([C@@H]1[C@H]([C@@H](C(O1)(COP(=O)(O)O)O)O)O)OP(=O)(O)O	InChI=1S/C6H14O12P2/c7-4-3(1-16-19(10,11)12)18-6(9,5(4)8)2-17-20(13,14)15/h3-5,7-9H,1-2H2,(H2,10,11,12)(H2,13,14,15)/t3-,4-,5+,6?/m1/s1	N/A	1	Negative	UPDATE-SINGLE-ANNOTATED-GOLD	Gold	7025	specs_ms.pklbin	lib-00008.mgf	BIRMINGHAM-UHPLC-MS-NEG	5678.15	1209.28	622.705		0.21109	338.989	339.2	1	spectra/specs_ms.pklbin7025	1		0	0		RNBGYGVWRKECFJ-VRPWFDPXSA-N	RNBGYGVWRKECFJ	Organic oxygen compounds	Organooxygen compounds	Carbohydrates and carbohydrate conjugates			Carbohydrates
CCMSLIB00006121358	Fosfructose - 40.0 eV	338.989	13.3242	C6H14O12P2	M-H	0.687876	3	ESI	Orbitrap	Isolated	PI	Data Collector	0	1		N/A	C([C@@H]1[C@H]([C@@H](C(O1)(COP(=O)(O)O)O)O)O)OP(=O)(O)O	InChI=1S/C6H14O12P2/c7-4-3(1-16-19(10,11)12)18-6(9,5(4)8)2-17-20(13,14)15/h3-5,7-9H,1-2H2,(H2,10,11,12)(H2,13,14,15)/t3-,4-,5+,6?/m1/s1	N/A	1	Negative	UPDATE-SINGLE-ANNOTATED-GOLD	Gold	5825	specs_ms.pklbin	lib-00008.mgf	BIRMINGHAM-UHPLC-MS-NEG	8436.35	799.451	40724		13.805	338.989	325.184	1	spectra/specs_ms.pklbin5825	1		0	0		RNBGYGVWRKECFJ-VRPWFDPXSA-N	RNBGYGVWRKECFJ	Organic oxygen compounds	Organooxygen compounds	Carbohydrates and carbohydrate conjugates			Carbohydrates
CCMSLIB00006121358	Fosfructose - 40.0 eV	338.989	14.9409	C6H14O12P2	M-H	0.681935	3	ESI	Orbitrap	Isolated	PI	Data Collector	0	1		N/A	C([C@@H]1[C@H]([C@@H](C(O1)(COP(=O)(O)O)O)O)O)OP(=O)(O)O	InChI=1S/C6H14O12P2/c7-4-3(1-16-19(10,11)12)18-6(9,5(4)8)2-17-20(13,14)15/h3-5,7-9H,1-2H2,(H2,10,11,12)(H2,13,14,15)/t3-,4-,5+,6?/m1/s1	N/A	1	Negative	UPDATE-SINGLE-ANNOTATED-GOLD	Gold	5899	specs_ms.pklbin	lib-00008.mgf	BIRMINGHAM-UHPLC-MS-NEG	1920.87	896.456	40724		13.805	338.989	325.184	1	spectra/specs_ms.pklbin5899	1		0	0		RNBGYGVWRKECFJ-VRPWFDPXSA-N	RNBGYGVWRKECFJ	Organic oxygen compounds	Organooxygen compounds	Carbohydrates and carbohydrate conjugates			Carbohydrates
CCMSLIB00006121367	Fosfructose - 40.0 eV	338.989	12.7892	C6H14O12P2	M-H	0.656822	5	ESI	Orbitrap	Isolated	PI	Data Collector	0	1		N/A	C([C@@H]1[C@H]([C@@H](C(O1)(COP(=O)(O)O)O)O)O)OP(=O)(O)O	InChI=1S/C6H14O12P2/c7-4-3(1-16-19(10,11)12)18-6(9,5(4)8)2-17-20(13,14)15/h3-5,7-9H,1-2H2,(H2,10,11,12)(H2,13,14,15)/t3-,4-,5+,6?/m1/s1	N/A	1	Negative	UPDATE-SINGLE-ANNOTATED-GOLD	Gold	8061	specs_ms.pklbin	lib-00008.mgf	BIRMINGHAM-UHPLC-MS-NEG	146510	767.353	282827		95.8751	338.989	434.864	0	spectra/specs_ms.pklbin8061	1		0	0		RNBGYGVWRKECFJ-VRPWFDPXSA-N	RNBGYGVWRKECFJ	Organic oxygen compounds	Organooxygen compounds	Carbohydrates and carbohydrate conjugates			Carbohydrates
CCMSLIB00006121365	Fosfructose - 40.0 eV	338.989	18.8868	C6H14O12P2	M-H	0.643665	4	ESI	Orbitrap	Isolated	PI	Data Collector	0	1		N/A	C([C@@H]1[C@H]([C@@H](C(O1)(COP(=O)(O)O)O)O)O)OP(=O)(O)O	InChI=1S/C6H14O12P2/c7-4-3(1-16-19(10,11)12)18-6(9,5(4)8)2-17-20(13,14)15/h3-5,7-9H,1-2H2,(H2,10,11,12)(H2,13,14,15)/t3-,4-,5+,6?/m1/s1	N/A	1	Negative	UPDATE-SINGLE-ANNOTATED-GOLD	Gold	7045	specs_ms.pklbin	lib-00008.mgf	BIRMINGHAM-UHPLC-MS-NEG	3743.66	1133.21	622.705		0.21109	338.989	339.2	1	spectra/specs_ms.pklbin7045	1		0	0		RNBGYGVWRKECFJ-VRPWFDPXSA-N	RNBGYGVWRKECFJ	Organic oxygen compounds	Organooxygen compounds	Carbohydrates and carbohydrate conjugates			Carbohydrates
CCMSLIB00006121358	Fosfructose - 40.0 eV	338.989	14.1758	C6H14O12P2	M-H	0.603126	3	ESI	Orbitrap	Isolated	PI	Data Collector	0	1		N/A	C([C@@H]1[C@H]([C@@H](C(O1)(COP(=O)(O)O)O)O)O)OP(=O)(O)O	InChI=1S/C6H14O12P2/c7-4-3(1-16-19(10,11)12)18-6(9,5(4)8)2-17-20(13,14)15/h3-5,7-9H,1-2H2,(H2,10,11,12)(H2,13,14,15)/t3-,4-,5+,6?/m1/s1	N/A	1	Negative	UPDATE-SINGLE-ANNOTATED-GOLD	Gold	5873	specs_ms.pklbin	lib-00008.mgf	BIRMINGHAM-UHPLC-MS-NEG	1944.93	850.549	40724		13.805	338.989	325.184	1	spectra/specs_ms.pklbin5873	1		0	0		RNBGYGVWRKECFJ-VRPWFDPXSA-N	RNBGYGVWRKECFJ	Organic oxygen compounds	Organooxygen compounds	Carbohydrates and carbohydrate conjugates			Carbohydrates
CCMSLIB00006121404	Fosfructose - 30.0 eV	338.989	12.8664	C6H14O12P2	M-H	0.598083	6	ESI	Orbitrap	Isolated	PI	Data Collector	0	1		N/A	C([C@@H]1[C@H]([C@@H](C(O1)(COP(=O)(O)O)O)O)O)OP(=O)(O)O	InChI=1S/C6H14O12P2/c7-4-3(1-16-19(10,11)12)18-6(9,5(4)8)2-17-20(13,14)15/h3-5,7-9H,1-2H2,(H2,10,11,12)(H2,13,14,15)/t3-,4-,5+,6?/m1/s1	N/A	1	Negative	UPDATE-SINGLE-ANNOTATED-GOLD	Gold	8021	specs_ms.pklbin	lib-00008.mgf	BIRMINGHAM-UHPLC-MS-NEG	61387.6	771.982	223774		75.8571	338.989	414.846	0	spectra/specs_ms.pklbin8021	1		0	0		RNBGYGVWRKECFJ-VRPWFDPXSA-N	RNBGYGVWRKECFJ	Organic oxygen compounds	Organooxygen compounds	Carbohydrates and carbohydrate conjugates			Carbohydrates
CCMSLIB00006121365	Fosfructose - 40.0 eV	338.989	18.5443	C6H14O12P2	M-H	0.596159	3	ESI	Orbitrap	Isolated	PI	Data Collector	0	1		N/A	C([C@@H]1[C@H]([C@@H](C(O1)(COP(=O)(O)O)O)O)O)OP(=O)(O)O	InChI=1S/C6H14O12P2/c7-4-3(1-16-19(10,11)12)18-6(9,5(4)8)2-17-20(13,14)15/h3-5,7-9H,1-2H2,(H2,10,11,12)(H2,13,14,15)/t3-,4-,5+,6?/m1/s1	N/A	1	Negative	UPDATE-SINGLE-ANNOTATED-GOLD	Gold	7144	specs_ms.pklbin	lib-00008.mgf	BIRMINGHAM-UHPLC-MS-NEG	2868.99	1112.66	622.705		0.21109	338.989	339.2	1	spectra/specs_ms.pklbin7144	1		0	0		RNBGYGVWRKECFJ-VRPWFDPXSA-N	RNBGYGVWRKECFJ	Organic oxygen compounds	Organooxygen compounds	Carbohydrates and carbohydrate conjugates			Carbohydrates
CCMSLIB00006121358	Fosfructose - 40.0 eV	338.989	13.3975	C6H14O12P2	M-H	0.595551	5	ESI	Orbitrap	Isolated	PI	Data Collector	0	1		N/A	C([C@@H]1[C@H]([C@@H](C(O1)(COP(=O)(O)O)O)O)O)OP(=O)(O)O	InChI=1S/C6H14O12P2/c7-4-3(1-16-19(10,11)12)18-6(9,5(4)8)2-17-20(13,14)15/h3-5,7-9H,1-2H2,(H2,10,11,12)(H2,13,14,15)/t3-,4-,5+,6?/m1/s1	N/A	1	Negative	UPDATE-SINGLE-ANNOTATED-GOLD	Gold	3901	specs_ms.pklbin	lib-00008.mgf	BIRMINGHAM-UHPLC-MS-NEG	125469	803.852	123414		41.836	338.989	297.153	1	spectra/specs_ms.pklbin3901	1		0	0		RNBGYGVWRKECFJ-VRPWFDPXSA-N	RNBGYGVWRKECFJ	Organic oxygen compounds	Organooxygen compounds	Carbohydrates and carbohydrate conjugates			Carbohydrates
CCMSLIB00006121365	Fosfructose - 40.0 eV	338.989	17.578	C6H14O12P2	M-H	0.530853	4	ESI	Orbitrap	Isolated	PI	Data Collector	0	1		N/A	C([C@@H]1[C@H]([C@@H](C(O1)(COP(=O)(O)O)O)O)O)OP(=O)(O)O	InChI=1S/C6H14O12P2/c7-4-3(1-16-19(10,11)12)18-6(9,5(4)8)2-17-20(13,14)15/h3-5,7-9H,1-2H2,(H2,10,11,12)(H2,13,14,15)/t3-,4-,5+,6?/m1/s1	N/A	1	Negative	UPDATE-SINGLE-ANNOTATED-GOLD	Gold	5834	specs_ms.pklbin	lib-00008.mgf	BIRMINGHAM-UHPLC-MS-NEG	6440.51	1054.68	40723.8		13.8049	338.989	325.184	1	spectra/specs_ms.pklbin5834	1		0	0		RNBGYGVWRKECFJ-VRPWFDPXSA-N	RNBGYGVWRKECFJ	Organic oxygen compounds	Organooxygen compounds	Carbohydrates and carbohydrate conjugates			Carbohydrates
CCMSLIB00006679862	ADENOSINE 5'-MONOPHOSPHATE	346.056	13.4786	C10H14N5O7P	M-H	0.975015	7	ESI	Orbitrap	isolated	MoNA	MoNA:MoNA037818	0	1	N/A	N/A	C([C@@H]1[C@H]([C@H]([C@H](N2C=NC3=C2N=CN=C3N)O1)O)O)OP(=O)(O)O	"InChI=1S/C10H14N5O7P/c11-8-5-9(13-2-12-8)15(3-14-5)10-7(17)6(16)4(22-10)1-21-23(18,19)20/h2-4,6-7,10,16-17H,1H2,(H2,11,12,13)(H2,18,19,20)/t4-,6-,7-,10-/m1/s1"	N/A	3	negative	UPDATE-SINGLE-ANNOTATED-BRONZE	Bronze	7632	specs_ms.pklbin	lib-00003.mgf	MONA	83577.8	808.715	0		0	346.056	346.056	1	spectra/specs_ms.pklbin7632	1		0	0		UDMBCSSLTHHNCD-KQYNXXCUSA-N	UDMBCSSLTHHNCD	Nucleosides, nucleotides, and analogues	Purine nucleotides	Purine ribonucleotides	Nucleosides	Purine nucleos(t)ides	Carbohydrates
CCMSLIB00006679862	ADENOSINE 5'-MONOPHOSPHATE	346.056	13.5488	C10H14N5O7P	M-H	0.769576	6	ESI	Orbitrap	isolated	MoNA	MoNA:MoNA037818	0	1	N/A	N/A	C([C@@H]1[C@H]([C@H]([C@H](N2C=NC3=C2N=CN=C3N)O1)O)O)OP(=O)(O)O	"InChI=1S/C10H14N5O7P/c11-8-5-9(13-2-12-8)15(3-14-5)10-7(17)6(16)4(22-10)1-21-23(18,19)20/h2-4,6-7,10,16-17H,1H2,(H2,11,12,13)(H2,18,19,20)/t4-,6-,7-,10-/m1/s1"	N/A	3	negative	UPDATE-SINGLE-ANNOTATED-BRONZE	Bronze	8065	specs_ms.pklbin	lib-00003.mgf	MONA	41094.3	812.926	283125		97.977	346.056	444.033	1	spectra/specs_ms.pklbin8065	1		0	0		UDMBCSSLTHHNCD-KQYNXXCUSA-N	UDMBCSSLTHHNCD	Nucleosides, nucleotides, and analogues	Purine nucleotides	Purine ribonucleotides	Nucleosides	Purine nucleos(t)ides	Carbohydrates
CCMSLIB00006114154	Adenosine monophosphate - 40.0 eV	346.056	13.5671	C10H14N5O7P	M-H	0.720194	8	ESI	Orbitrap	Isolated	PI	Data Collector	0	1		N/A	c1nc(c2c(n1)n(cn2)[C@H]3[C@@H]([C@@H]([C@H](O3)COP(=O)(O)O)O)O)N	InChI=1S/C10H14N5O7P/c11-8-5-9(13-2-12-8)15(3-14-5)10-7(17)6(16)4(22-10)1-21-23(18,19)20/h2-4,6-7,10,16-17H,1H2,(H2,11,12,13)(H2,18,19,20)/t4-,6-,7-,10-/m1/s1	N/A	1	Negative	UPDATE-SINGLE-ANNOTATED-GOLD	Gold	8020	specs_ms.pklbin	lib-00008.mgf	BIRMINGHAM-UHPLC-MS-NEG	7909.14	814.027	196463		67.987	346.056	414.043	1	spectra/specs_ms.pklbin8020	1		0	0		UDMBCSSLTHHNCD-KQYNXXCUSA-N	UDMBCSSLTHHNCD	Nucleosides, nucleotides, and analogues	Purine nucleotides	Purine ribonucleotides	Nucleosides	Purine nucleos(t)ides	Carbohydrates
CCMSLIB00009918978	Arginine	347.216	9.00762	C6H14N4O2	2M-H	0.636043	2	LC-ESI	Orbitrap	Lysate	Koellensperger	Yasin El Abiead	0	0	157-06-2	N/A	NC(CCCN=C(N)N)C(O)=O	InChI=1S/C6H14N4O2/c7-4(5(11)12)2-1-3-10-6(8)9/h4H,1-3,7H2,(H,11,12)(H4,8,9,10)	N/A	3	Negative	UPDATE-SINGLE-ANNOTATED-BRONZE	Bronze	3475	specs_ms.pklbin	lib-00042.mgf	GNPS-LIBRARY	11731.5	540.457	256745		89.146	347.216	258.07	1	spectra/specs_ms.pklbin3475	1		0	0		ODKSFYDXXFIFQN-UHFFFAOYSA-N	ODKSFYDXXFIFQN	Organic acids and derivatives	Carboxylic acids and derivatives	Amino acids, peptides, and analogues	Small peptides	Aminoacids	Amino acids and Peptides
CCMSLIB00006679828	GUANOSINE 5'-MONOPHOSPHATE	362.051	14.7292	C10H14N5O8P	M-H	0.986219	5	ESI	Orbitrap	isolated	MoNA	MoNA:MoNA037911	0	1	N/A	N/A	C([C@@H]1[C@H]([C@H]([C@H](N2C=NC3=C2NC(=N)N=C3O)O1)O)O)OP(=O)(O)O	"InChI=1S/C10H14N5O8P/c11-10-13-7-4(8(18)14-10)12-2-15(7)9-6(17)5(16)3(23-9)1-22-24(19,20)21/h2-3,5-6,9,16-17H,1H2,(H2,19,20,21)(H3,11,13,14,18)/t3-,5-,6-,9-/m1/s1"	N/A	3	negative	UPDATE-SINGLE-ANNOTATED-BRONZE	Bronze	7738	specs_ms.pklbin	lib-00003.mgf	MONA	10822.7	883.751	0		0	362.051	362.051	1	spectra/specs_ms.pklbin7738	1		1	80		RQFCJASXJCIDSX-UUOKFMHZSA-N	RQFCJASXJCIDSX	Nucleosides, nucleotides, and analogues	Purine nucleotides	Purine ribonucleotides	Nucleosides	Purine nucleos(t)ides	Carbohydrates
CCMSLIB00006124049	Uridine diphosphate glucose - 40.0 eV	565.047	19.839	C15H24N2O17P2	M-H	0.975079	18	ESI	Orbitrap	Isolated	PI	Data Collector	0	1		N/A	c1cn(c(=O)[nH]c1=O)[C@H]2[C@@H]([C@@H]([C@H](O2)COP(=O)(O)OP(=O)(O)O[C@@H]3[C@@H]([C@H]([C@@H]([C@H](O3)CO)O)O)O)O)O	InChI=1S/C15H24N2O17P2/c18-3-5-8(20)10(22)12(24)14(32-5)33-36(28,29)34-35(26,27)30-4-6-9(21)11(23)13(31-6)17-2-1-7(19)16-15(17)25/h1-2,5-6,8-14,18,20-24H,3-4H2,(H,26,27)(H,28,29)(H,16,19,25)/t5-,6-,8-,9-,10+,11-,12-,13-,14-/m1/s1	N/A	1	Negative	UPDATE-SINGLE-ANNOTATED-GOLD	Gold	8188	specs_ms.pklbin	lib-00008.mgf	BIRMINGHAM-UHPLC-MS-NEG	80067.4	1190.34	0.97216		0.000549316	565.047	565.048	1	spectra/specs_ms.pklbin8188	1		0	0		HSCJRCZFDFQWRP-JZMIEXBBSA-N	HSCJRCZFDFQWRP	Nucleosides, nucleotides, and analogues	Pyrimidine nucleotides	Pyrimidine nucleotide sugars	Aminosugars and aminoglycosides	Aminosugars	Carbohydrates
CCMSLIB00010102704	UDP-GlcNAc CollisionEnergy:102040	606.074	19.2045	C17H27N3O17P2	M-H	0.97434	17	LC-ESI	Orbitrap	Commercial	Trent Northen	JGI	0	1	N/A	N/A	CC(O)=N[C@H]1[C@@H](OP(=O)(O)OP(=O)(O)OC[C@H]2O[C@@H](n3ccc(O)nc3=O)[C@H](O)[C@@H]2O)O[C@H](CO)[C@@H](O)[C@@H]1O	"InChI=1S/C17H27N3O17P2/c1-6(22)18-10-13(26)11(24)7(4-21)35-16(10)36-39(31,32)37-38(29,30)33-5-8-12(25)14(27)15(34-8)20-3-2-9(23)19-17(20)28/h2-3,7-8,10-16,21,24-27H,4-5H2,1H3,(H,18,22)(H,29,30)(H,31,32)(H,19,23,28)/t7-,8-,10-,11-,12-,13-,14-,15-,16-/m1/s1"	N/A	3	Negative	UPDATE-SINGLE-ANNOTATED-BRONZE	Bronze	8210	specs_ms.pklbin	lib-00011.mgf	BERKELEY-LAB	37424.3	1152.27	1.712		0.0010376	606.074	606.075	1	spectra/specs_ms.pklbin8210	1		0	0		LFTYTUAZOPRMMI-CFRASDGPSA-N	LFTYTUAZOPRMMI	Nucleosides, nucleotides, and analogues	Pyrimidine nucleotides	Pyrimidine nucleotide sugars	Aminosugars and aminoglycosides	Aminosugars	Carbohydrates
CCMSLIB00006123915	Glutathione - 40.0 eV	611.145	13.9431	C20H32N6O12S2	M-H	0.980623	17	ESI	Orbitrap	Isolated	PI	Data Collector	0	1		N/A	C(CC(=O)N[C@@H](CSSC[C@@H](C(=O)NCC(=O)O)NC(=O)CC[C@@H](C(=O)O)N)C(=O)NCC(=O)O)[C@@H](C(=O)O)N	InChI=1S/C20H32N6O12S2/c21-9(19(35)36)1-3-13(27)25-11(17(33)23-5-15(29)30)7-39-40-8-12(18(34)24-6-16(31)32)26-14(28)4-2-10(22)20(37)38/h9-12H,1-8,21-22H2,(H,23,33)(H,24,34)(H,25,27)(H,26,28)(H,29,30)(H,31,32)(H,35,36)(H,37,38)/t9-,10-,11-,12-/m0/s1	N/A	1	Negative	UPDATE-SINGLE-ANNOTATED-GOLD	Gold	8218	specs_ms.pklbin	lib-00008.mgf	BIRMINGHAM-UHPLC-MS-NEG	21070.7	836.586	0.0998702		6.10352e-05	611.145	611.145	1	spectra/specs_ms.pklbin8218	1		0	0		YPZRWBKMTBYPTK-BJDJZHNGSA-N	YPZRWBKMTBYPTK	Organic acids and derivatives	Carboxylic acids and derivatives	Amino acids, peptides, and analogues	Small peptides	Tripeptides	Amino acids and Peptides
CCMSLIB00006123942	Glutathione - 40.0 eV	611.145	10.5062	C20H32N6O12S2	M-H	0.95022	14	ESI	Orbitrap	Isolated	PI	Data Collector	0	1		N/A	C(CC(=O)N[C@@H](CSSC[C@@H](C(=O)NCC(=O)O)NC(=O)CC[C@@H](C(=O)O)N)C(=O)NCC(=O)O)[C@@H](C(=O)O)N	InChI=1S/C20H32N6O12S2/c21-9(19(35)36)1-3-13(27)25-11(17(33)23-5-15(29)30)7-39-40-8-12(18(34)24-6-16(31)32)26-14(28)4-2-10(22)20(37)38/h9-12H,1-8,21-22H2,(H,23,33)(H,24,34)(H,25,27)(H,26,28)(H,29,30)(H,31,32)(H,35,36)(H,37,38)/t9-,10-,11-,12-/m0/s1	N/A	1	Negative	UPDATE-SINGLE-ANNOTATED-GOLD	Gold	8220	specs_ms.pklbin	lib-00008.mgf	BIRMINGHAM-UHPLC-MS-NEG	14109.7	630.374	3297.82		2.01544	611.145	613.16	1	spectra/specs_ms.pklbin8220	1		0	0		YPZRWBKMTBYPTK-BJDJZHNGSA-N	YPZRWBKMTBYPTK	Organic acids and derivatives	Carboxylic acids and derivatives	Amino acids, peptides, and analogues	Small peptides	Tripeptides	Amino acids and Peptides
CCMSLIB00006123942	Glutathione - 40.0 eV	611.145	10.4773	C20H32N6O12S2	M-H	0.827451	14	ESI	Orbitrap	Isolated	PI	Data Collector	0	1		N/A	C(CC(=O)N[C@@H](CSSC[C@@H](C(=O)NCC(=O)O)NC(=O)CC[C@@H](C(=O)O)N)C(=O)NCC(=O)O)[C@@H](C(=O)O)N	InChI=1S/C20H32N6O12S2/c21-9(19(35)36)1-3-13(27)25-11(17(33)23-5-15(29)30)7-39-40-8-12(18(34)24-6-16(31)32)26-14(28)4-2-10(22)20(37)38/h9-12H,1-8,21-22H2,(H,23,33)(H,24,34)(H,25,27)(H,26,28)(H,29,30)(H,31,32)(H,35,36)(H,37,38)/t9-,10-,11-,12-/m0/s1	N/A	1	Negative	UPDATE-SINGLE-ANNOTATED-GOLD	Gold	8232	specs_ms.pklbin	lib-00008.mgf	BIRMINGHAM-UHPLC-MS-NEG	5762.97	628.637	75233.4		45.9785	611.145	657.123	1	spectra/specs_ms.pklbin8232	1		0	0		YPZRWBKMTBYPTK-BJDJZHNGSA-N	YPZRWBKMTBYPTK	Organic acids and derivatives	Carboxylic acids and derivatives	Amino acids, peptides, and analogues	Small peptides	Tripeptides	Amino acids and Peptides
CCMSLIB00006123948	Glutathione - 30.0 eV	611.145	13.9397	C20H32N6O12S2	M-H	0.815546	6	ESI	Orbitrap	Isolated	PI	Data Collector	0	1		N/A	C(CC(=O)N[C@@H](CSSC[C@@H](C(=O)NCC(=O)O)NC(=O)CC[C@@H](C(=O)O)N)C(=O)NCC(=O)O)[C@@H](C(=O)O)N	InChI=1S/C20H32N6O12S2/c21-9(19(35)36)1-3-13(27)25-11(17(33)23-5-15(29)30)7-39-40-8-12(18(34)24-6-16(31)32)26-14(28)4-2-10(22)20(37)38/h9-12H,1-8,21-22H2,(H,23,33)(H,24,34)(H,25,27)(H,26,28)(H,29,30)(H,31,32)(H,35,36)(H,37,38)/t9-,10-,11-,12-/m0/s1	N/A	1	Negative	UPDATE-SINGLE-ANNOTATED-GOLD	Gold	8219	specs_ms.pklbin	lib-00008.mgf	BIRMINGHAM-UHPLC-MS-NEG	3804.17	836.384	0.798962		0.000488281	611.145	611.145	1	spectra/specs_ms.pklbin8219	1		0	0		YPZRWBKMTBYPTK-BJDJZHNGSA-N	YPZRWBKMTBYPTK	Organic acids and derivatives	Carboxylic acids and derivatives	Amino acids, peptides, and analogues	Small peptides	Tripeptides	Amino acids and Peptides
CCMSLIB00006123915	Glutathione - 40.0 eV	611.145	10.5086	C20H32N6O12S2	M-H	0.74112	10	ESI	Orbitrap	Isolated	PI	Data Collector	0	1		N/A	C(CC(=O)N[C@@H](CSSC[C@@H](C(=O)NCC(=O)O)NC(=O)CC[C@@H](C(=O)O)N)C(=O)NCC(=O)O)[C@@H](C(=O)O)N	InChI=1S/C20H32N6O12S2/c21-9(19(35)36)1-3-13(27)25-11(17(33)23-5-15(29)30)7-39-40-8-12(18(34)24-6-16(31)32)26-14(28)4-2-10(22)20(37)38/h9-12H,1-8,21-22H2,(H,23,33)(H,24,34)(H,25,27)(H,26,28)(H,29,30)(H,31,32)(H,35,36)(H,37,38)/t9-,10-,11-,12-/m0/s1	N/A	1	Negative	UPDATE-SINGLE-ANNOTATED-GOLD	Gold	8233	specs_ms.pklbin	lib-00008.mgf	BIRMINGHAM-UHPLC-MS-NEG	6296.96	630.518	75234.1		45.9789	611.145	657.124	1	spectra/specs_ms.pklbin8233	1		0	0		YPZRWBKMTBYPTK-BJDJZHNGSA-N	YPZRWBKMTBYPTK	Organic acids and derivatives	Carboxylic acids and derivatives	Amino acids, peptides, and analogues	Small peptides	Tripeptides	Amino acids and Peptides
[truncated: 1 more columns]

## Sheet: (7) footnotes
	1	–	Metabolite name or names are given in cases where ambiguities in the identification exist. Stereochemistry and in some cases regeochemistry desigrations are intentionally omitted due to ambiguities in assignment.
	2	–	The primary identification (2) listed in the 'Metabolite' column have been previously detected in E. coli K12 as captured by the E. coli Metabolome Database (ECMDB). Additional less well supported IDs matching the elemental composition that are also listed in the ECMDB but that are less likely due to MS/MS data or chemical instability are listed in this column.
	3	–	Metabolomics Standards Initiative (MSI) feature identification confidence score. A score of ‘1’ indicates an identified compound having multiple properties matching authentic standard compounds analyzed on the same instrumentation; a ‘2’ is indicates a putative ID with properties matching published or database captured observations; a ‘3’ indicates a putatively characterized compound class; and a…
	4	–	Elemental composition was either determined from the chemical structure of a targeted metabolite or calculated using both of the detected 12C and 13C monoisotopic mass values.
	5	–	The 12C and 13C monoisotopic masses were calculated using the known masses of all of the lightest elements plus either 12C or 13C from the elemental composition for either the [M+H]+ or the [M-H]- ion depending on the ionization mode used. Subsequent columns contain the detected monoisotopic mass for the ion and the mass error (in ppm) or difference between the theoretical and the observed value.
	6	–	Number of carbons observed based on the difference in mass between the detected 12C- and the 13C-monoisotopic ions
	7	–	MS/MS matched to library spectrum by GNPS (yes/no)
	8	–	This is the relative abundance ratio of the metabolite for wt/∆ycgM during mid log phase growth (M) as calculated by isotope ratio. Eight total replicates were used for the calculation with 4 normal and 4 reciprocal labeling. In cases where the isotope ratio calculation failed a approximate relative abundance was inserted into the table from tab3 in blue.
	9	–	This is the relative abundance ratio of the metabolite for wt/∆ycgM during early stationary phase growth (S) as calculated by isotope ratio. Eight total replicates were used for the calculation with 4 normal and 4 reciprocal labeling.
	10	–	These are the relative abundance ratio of the metabolite for wt/∆ycgM during mid log (M) and early stationary (S) phase growth as calculated by taking the ratios of average peak hieghts. These values will generally be noisier than those determined by isotopic ratios. This approach is useful, however, in cases where one of the treatments exhibits a large fold change (say >10 fold) or if one of the…
	11	–	In the Supplemental metabolomics figure the pie chart areas are scaled to the square of the peak height relative abundance ratios observed between mid log vs. early stationary phase. This was done so that changes in metabolite abundance between these two growth stages can be easily observed. These columns contain the values used for the relative scaling.
	12	–	These columns contain the log2 wt ave. + ∆ycgM ave. peak heights, which are more normally distributed than the untransformed intensities. The sum of these two values can be used to guage the approximate abundance of the metabolite in the analysis although this is a crude approximation of abundance as every compound will have its own MS response factors and interactions with matrix consituents.
	13	–	These columns are log2 transformed ave. peak heights for each treatment and can provide a crude approximation of the metabolite abundance through signal intensity. The values are more normally distributed than the untransformed data.
	14	–	P-values calculated using a one-way ANOVA from summary data between wt and ∆ycgM in mid log (M) and in early stationary (S) phase growth. A p-value of less than 0.05 indicates a significant differences between the treatments. Inputs used were: N, the arithmetric mean, and the standard deviation, for the observations in each treatment group.
	15	–	Original output file name = "METABOLOMICS-SNETS-V2-0c21117f-view_all_annotations_DB-main.tsv"
	16	–	Original output file name = "METABOLOMICS-SNETS-V2-5988533a-view_all_annotations_DB-main.tsv"
			References:
			Fiehn, O., Robertson, D., Griffin, J., van der Werf, M., Nikolau, B., Morrison, N., Sumner, L.W., Goodacre, R., Hardy, N.W., Taylor, C. and Fostel, J., 2007. The metabolomics standards initiative (MSI). Metabolomics, 3, pp.175-178.
