# Supplementary material for: A universal metabolite repair enzyme removes a strong inhibitor of the TCA cycle
Source: Nat Commun. 2024 Jan 29;15:846. doi: 10.1038/s41467-024-45134-0 (PMC10825186; doi:10.1038/s41467-024-45134-0)
Supplement: Supplementary file 5 — Supplementary Data 2 [file 41467_2024_45134_MOESM5_ESM.xlsx]

## Sheet: (1) Read Me
Explaination of sample names:
		A is wt
		B is ∆ycgM
		M is a sample collected in mid log phase
		S is a sample collected in early stationary phase
		2 after A or B means unlabeled (12C)
		3 after A or B means 13C labeled
		last # is the replicate #
		So,	A2M3 is wt, grown in unlabled (12C) medium, harvested at mid log phase, third replicate
			B3S1 is ycgM, grownwith 13C labeled glucose, harvested at early stationary phase, first replicate
Making pools:		For isotope ratio experiments we need a mixture of 12C and 13C labeled samples so four sample pools were made to construct these mixtures
			M2 is a pool of equal parts from all of the wt and ∆ycgM replicates grown on unlabeled medium and harvested at mid log phase
			M3 is a pool of equal parts from all of the wt and ∆ycgM replicates grown on 13C-labeled medium and harvested at mid log phase
			S2 is a pool of equal parts from all of the wt and ∆ycgM replicates grown on unlabeled medium and harvested at early stationary phase
			S3 is a pool of equal parts from all of the wt and ∆ycgM replicates grown on 13C-labeled medium and harvested at early stationary phase
Mixing pools with samples			M2 was added (1:1) to each of the 13C labeled samples harvested in mid log phase
			M3 was added (1:1) to each of the unlabeled samples harvested in mid log phase
			S2 was added (1:1) to each of the 13C labeled samples harvested in early stationary phase
			S3 was added (1:1) to each of the unlabeled samples harvested in early stationary phase
		The mixed samples are labeled like so:
			A2M3_M3 to indicate that A2M3 was mixed 1:1 with the M3 pool
			B3S1_S2 to indicate that sample B3S1 was mixed with the S2 pool
			etc.
Generating extracted ion chromatograms (EICs)		In Tab 2 the first colums gives the retention time in minutes for the LC-MS analysis,
			all of the subsequent rows are labed with headers indication the mixed sample from which the signal intensities were extracted
			then they are tagged with 'lowmass' indicating the lower mass scan range of 50-750 amu
			followed by mzML indicating the file type...
			the EIC intensities are base peaks within ±0.002 amu of the calculated monoisotopic peak masses
			for pyruvate these values in negative ionization mode are 87.0088 (C12) and 90.0188 (13C)
			note that there are three carbons in pyruvate and the mass difference is roughly 3 amu…
Linear regression of 12C- EIC vs 13C- EIC		in Tab 3 the puruvate peak from roughly 4.9 to 5.9 min. is cut and pasted over into the new tab for performing linear regression analysis between the 12C and the 13C EICs
			conditional formating of the intensity (low is colorless to high is purple) is used to better show the peak alignments
			the slope value is used as the ratio of 12C to 13C in that particular mix and the R^2 is used to evaluate the fit
Relative abundance calculations		in Tab 4 the slope and R^2 values are used to calculate the relative abundance of pyruvate in wt vs ∆ycgM at either M or S
			these values are obtained from four ratios of 12 to 13 and four using 13 to 12 for a total of 8 pseudo replicates.
			this is a deliberate experimental strategy called a double reciprocal design which makes it possible to detect either isotope effects on the abundance ratio (which are almost never seen with 13C) or other differences between the labels such as impurities that might affect quantification
			to calculate A/B at M first we calculate the average of each of the quadrupilcate slopes and their standard deviation:
			A2M1-4/M3
			A2S1-4/S3
			M2/A3M1-4
			S2/A3S1-4
			B2M1-4/M3
			B2S1-4/S3
			M2/B3M1-4
			S2/B3S1-4
			note each ratio is arrainges as the slopes were measured 12C/13C
			the the ratio of ratios can be used to extract the relative abundance for A/B at M and S:
			(A2M1-4/M3)/(B2M1-4/M3) = A2M1-4/B2M1-4 which is the A/B ratio at M calculated by 12C/13C
			1/[(M2/A3M1-4)/(M2/B3M1-4)] = A3M1-4/B3M1-4 which is the A/B ratio at M calculated by 13C/12C
			etc.
			if the ratios are comparible (within error) using the reciprocal experiments then ther was no observable effect of labeling and the pseudo replicates can be treated like true replicates
			standard deviation is converted into relative error and propagated through the ratio calculations in the typical way

## Sheet: (2) pyruvate EICs
	A2S2_S3_lowmass.mzML	A2S2_S3_lowmass.mzML_12	A2S1_S3_lowmass.mzML_13	A2S1_S3_lowmass.mzML_12	A3M2_M2_lowmass.mzML_13	A3M2_M2_lowmass.mzML_12	A2M2_M3_lowmass.mzML_13	A2M2_M3_lowmass.mzML_12	A2M4_M3_lowmass.mzML_13	A2M4_M3_lowmass.mzML_12	A3M4_M2_lowmass.mzML_13	A3M4_M2_lowmass.mzML_12	A2S4_S3_lowmass.mzML_13	A2S4_S3_lowmass.mzML_12	A2S3_S3_lowmass.mzML_13	A2S3_S3_lowmass.mzML_12	A2M3_M3_lowmass.mzML_13	A2M3_M3_lowmass.mzML_12	A3M1_M2_lowmass.mzML_13	A3M1_M2_lowmass.mzML_12	A2M1_M3_lowmass.mzML_13	A2M1_M3_lowmass.mzML_12	A3M3_M2_lowmass.mzML_13	A3M3_M2_lowmass.mzML_12	A3S2_S2_lowmass.mzML_13	A3S2_S2_lowmass.mzML_12	A3S1_S2_lowmass.mzML_13	A3S1_S2_lowmass.mzML_12	A3S4_S2_lowmass.mzML_13	A3S4_S2_lowmass.mzML_12	B2M4_M3_lowmass.mzML_13	B2M4_M3_lowmass.mzML_12	B2S3_S3_lowmass.mzML_13	B2S3_S3_lowmass.mzML_12	B2M3_M3_lowmass.mzML_13	B2M3_M3_lowmass.mzML_12	B2M1_M3_lowmass.mzML_13	B2M1_M3_lowmass.mzML_12	B2S2_S3_lowmass.mzML_13	B2S2_S3_lowmass.mzML_12	A3S3_S2_lowmass.mzML_13	A3S3_S2_lowmass.mzML_12	B2M2_M3_lowmass.mzML_13	B2M2_M3_lowmass.mzML_12	B2S1_S3_lowmass.mzML_13	B2S1_S3_lowmass.mzML_12	B2S4_S3_lowmass.mzML_13	B2S4_S3_lowmass.mzML_12	B3M1_M2_lowmass.mzML_13
Retention time	Base peak intensity	Base peak intensity	Base peak intensity	Base peak intensity	Base peak intensity	Base peak intensity	Base peak intensity	Base peak intensity	Base peak intensity	Base peak intensity	Base peak intensity	Base peak intensity	Base peak intensity	Base peak intensity	Base peak intensity	Base peak intensity	Base peak intensity	Base peak intensity	Base peak intensity	Base peak intensity	Base peak intensity	Base peak intensity	Base peak intensity	Base peak intensity	Base peak intensity	Base peak intensity	Base peak intensity	Base peak intensity	Base peak intensity	Base peak intensity	Base peak intensity	Base peak intensity	Base peak intensity	Base peak intensity	Base peak intensity	Base peak intensity	Base peak intensity	Base peak intensity	Base peak intensity	Base peak intensity	Base peak intensity	Base peak intensity	Base peak intensity	Base peak intensity	Base peak intensity	Base peak intensity	Base peak intensity	Base peak intensity	Base peak intensity
0.017563	12152.3	0	10448.1	0	11926.4	0	13684.9	0	7987.41	0	10257.3	0	12251.9	0	8139.67	0	7031.3	0	9459.71	0	5152.19	0	8249.12	0	11181	0	11477.9	0	12102.8	0	7835.1	0	9810.56	0	7343.87	0	12524.1	0	11345.6	0	16358.3	0	9459.55	0	9468.84	0	6520.2	0	11560.1
0.0398569	7568.46	0	11338	0	7004.72	0	13459.4	0	5394.56	0	6477.18	0	8943.73	0	12852.4	0	14284.2	0	11812	0	13472.3	0	9705.13	0	8065.32	0	7545.04	0	12239.9	0	9750.54	0	12584.5	0	9822.74	0	9815.04	0	13108.7	0	7032	0	12845.8	0	9487.38	0	17445	0	14814.5
0.0606652	9073.58	0	10445.2	0	18475.6	0	9036.82	0	6833.45	0	13421.8	0	15881.8	0	10357	0	11556.2	0	11264.4	0	9184.46	0	9581.29	0	12211.6	0	10962.9	0	14045.8	0	16297	0	18461.2	0	7905.21	0	15803.3	0	7803.92	0	9007.55	0	4704.14	0	13920.7	0	12659.3	0	13501.8
0.0814671	7905.79	0	12785.6	0	11196.6	0	5896.66	0	10556.7	0	5974.47	0	10817.8	0	10677	0	17662.5	0	10084	0	8600.17	0	5015.33	0	7721.44	0	7146.04	0	15831.9	0	8982.58	0	14591.4	0	6134.9	0	8917.77	0	14574.6	0	10246.6	0	12137.9	0	14759.3	0	14487.4	0	10494
0.10258	11714	0	15441.5	0	8863.68	0	10387.2	0	8792.99	0	10562	0	13530.8	0	11905.4	0	9085.03	0	10643.4	0	3797.13	0	6244.09	0	8317.32	0	6864.49	0	10870.3	0	16225.9	0	11349.8	0	9135	0	10867	0	11730.8	0	9002.87	0	11717.2	0	10871.3	0	12180.9	0	11468.1
0.123507	10510.4	0	13206	0	9979.05	0	14791.4	0	9383.76	0	13752.2	0	20277.3	0	13333.8	0	6975.25	0	15607.4	0	13743.9	0	8508.42	0	9674.84	0	11838.2	0	6710.19	0	9803.64	0	11056.8	0	12147.4	0	8661.94	0	11972.9	0	10600.9	0	11329.2	0	12485.4	0	7002.22	0	16034.6
0.144392	14270.3	0	12226.4	0	16978.7	0	16039.6	0	11940.9	0	9370.82	0	13274.5	0	11718.9	0	14657.2	0	8439.41	0	8218.25	0	10136.4	0	6620.59	0	16537.4	0	7263.69	0	10321	0	8212	0	14932.6	0	12289.1	0	7833.96	0	9120.89	0	10554.8	0	7930.49	0	9737.49	0	12812
0.165186	15551.8	0	12072.1	0	9972.53	0	11241	0	14419.4	0	12389.1	0	10570.2	0	14361.3	0	10158.5	0	9176.44	0	12615.8	0	12437.3	0	11391.2	0	5288.54	0	13698.9	0	10259.8	0	18709.5	0	11027.4	0	12761.4	0	13022.6	0	10488.5	0	12051	0	8824.05	0	6743.01	0	12211.1
0.186205	9270.07	0	15284.1	0	14379.7	0	10693.8	0	11845.3	0	13080.7	0	17289.3	0	8905.09	0	17998.1	0	11085.8	0	14665.1	0	12831.8	0	11858.7	0	6412.96	0	12078.9	0	13500.4	0	10895.8	0	8947.72	0	13092.7	0	13630.8	0	9835.42	0	16498.6	0	9638.96	0	9615.06	0	10069.7
0.207221	9352.7	0	12738.5	0	10830.2	0	9527.09	0	6906.34	0	11174.1	0	14166.7	0	10421.4	0	13514.9	0	13344.1	0	6841.64	0	10016.1	0	11050.2	0	9571.75	0	13346.2	0	14850	0	10356.6	0	7418.73	0	12753.3	0	8939.33	0	10004.5	0	7167.09	0	10408	0	8007.95	0	9052.89
0.228261	9890.78	0	8096.88	0	8472	0	9469.34	0	9041.18	0	12047.3	0	15438.9	0	11188.3	0	15805.7	0	12939.5	0	13350.5	0	15187.5	0	14878.4	0	8974.09	0	11053.8	0	15962.5	0	8988.66	0	11476.1	0	10218.4	0	13510.8	0	12829.7	0	11096.4	0	10500.8	0	7727.27	0	12220.3
0.249101	13971.4	0	16020.2	0	16440.5	0	9165.08	0	13233.4	0	10770.5	0	14368.8	0	14444	0	6361.37	0	9273.35	0	10215.6	0	12692.2	0	10440.5	0	12442.8	0	12102.5	0	8144.76	0	9947.94	0	13654.7	0	13223.2	0	11570.5	0	8317.41	0	15368.1	0	9558.4	0	9420.71	0	10419.4
0.270232	9838.22	0	8944.03	0	11197.2	0	8917.63	0	14166.3	0	12294.9	0	11471.6	0	7548.81	0	15590.1	0	11046.9	0	11448	0	7669.43	0	9174.6	0	12095.6	0	10635.5	0	10584.4	0	12583.2	0	10965.5	0	10034.8	0	10899.7	0	11363.1	0	14244.8	0	10307.6	0	14612.1	0	13331.4
0.291694	6946.58	0	10218.3	0	10843.7	0	9029.27	0	10928.2	0	14988	0	19498.8	0	13933.8	0	17742.5	0	9563.71	0	17983.2	0	12556.3	0	9641	0	14253.9	0	13367.7	0	12817.1	0	8048.01	0	11256.5	0	12148.3	0	9779.86	0	11226.8	0	10022.8	0	9850.46	0	8944.33	0	11438.9
0.312882	11982.6	0	18153.9	0	16013.4	0	9412.84	0	11552.4	0	13273.8	0	13576.7	0	9709.71	0	17002.1	0	9849.31	0	10678.5	0	10205	0	10715	0	11377.4	0	9542.17	0	12042.1	0	13187.8	0	6986.62	0	13580.9	0	10776	0	14330.2	0	13962.1	0	10705.4	0	10321	0	15029.3
0.334017	10812.7	0	11026.7	0	8413.92	0	7925.24	0	9211.65	0	10257.1	0	15076.1	0	8213.91	0	8306	0	8363.19	0	12386.8	0	11630.8	0	9256.66	0	14019.3	0	20031.1	0	7203.03	0	12422.2	0	8112.92	0	16803.8	0	10475.1	0	12130.6	0	11005	0	10055.5	0	13519.3	0	12468.8
0.355138	11037.1	0	18980.2	0	10542.8	0	9385.12	0	14174.2	0	12880.3	0	15063.6	0	11352.9	0	13913.9	0	11262	0	9866.61	0	12443.8	0	10800.9	0	11062	0	14411.9	0	6201.11	0	9941.87	0	10736.7	0	8116.48	0	10657.1	0	12852.3	0	11724	0	15740.4	0	9009.26	0	12329.9
0.376334	10691.9	0	7149.61	0	12390.7	0	7318.91	0	4940.14	0	6690.14	0	15883.8	0	9017.42	0	9341.36	0	11021.1	0	11566.8	0	10878.7	0	12822.7	0	13705.4	0	11321.1	0	10004.6	0	8672.81	0	11802.3	0	8290.12	0	13288.7	0	12234.4	0	11010.1	0	11495.1	0	10555.4	0	14900.6
0.397003	10045.5	0	10748.3	0	12661.4	0	11927.4	0	11685.4	0	10423	0	11729.4	0	13446.1	0	17356.6	0	11716	0	11001.9	0	12151.5	0	14827.2	0	9896.42	0	15196.4	0	5926.33	0	17323.9	0	5760.48	0	15038.3	0	6376.54	0	11442.2	0	12090	0	16039.5	0	16596	0	14288.3
0.417899	5930.54	0	11891.3	0	8993.72	0	8686.43	0	12871.4	0	19239.8	0	9185.75	0	14590.9	0	10002.7	0	10074.3	0	12807.6	0	14526.5	0	11559.6	0	11738.3	0	15417.3	0	13764.3	0	14598.2	0	5736.83	0	7033.2	0	15139	0	7469.79	0	8607.71	0	6119.05	0	11143.4	0	14254.3
0.438796	7627.52	0	12372.9	0	11802.5	0	12146.1	0	8283.23	0	6620.82	0	17932.2	0	5941.78	0	17895.3	0	9333.75	0	11020.5	0	9582	0	11319.9	0	10387.3	0	10343.3	0	12274.2	0	8292.44	0	9914.5	0	9738.05	0	9231.18	0	12116.8	0	9846.83	0	6654.74	0	14114.6	0	17596.1
0.459605	9115.71	0	16976.2	0	10145.4	0	9735.42	0	12175.7	0	15192.2	0	11861.1	0	10966.7	0	15118.6	0	7992.49	0	11655.9	0	10006	0	12930.8	0	10891.7	0	13621.9	0	9108.41	0	10718.5	0	11704.6	0	13320.2	0	10469.7	0	11748.7	0	6236.55	0	9650.61	0	16933.1	0	14126.9
0.480357	11122.4	0	10561.6	0	8236.28	0	8255.16	0	9263.97	0	14051.3	0	13159.5	0	9547.91	0	13134.6	0	14629.9	0	11180.6	0	15694.8	0	13964.7	0	9998.38	0	11117.5	0	12444.2	0	9998.78	0	10307.2	0	11388.6	0	17193.6	0	13054.9	0	11629.3	0	12550.5	0	10919.2	0	16631.1
0.500969	11682.5	0	12462.5	0	8132.21	0	12976.2	0	12071.2	0	14360	0	8197.34	0	8359.32	0	11393.4	0	8716.04	0	8352.13	0	7122.12	0	13644.7	0	11974.3	0	15353.9	0	11514	0	10092.2	0	4861.47	0	9993.12	0	10341.3	0	11955.5	0	4931.98	0	5648.41	0	10937.2	0	10372.9
0.521942	8065.06	0	19825.5	0	8366.22	0	11317	0	9422	0	13699.5	0	15283.5	0	6885.85	0	13480.2	0	13097.4	0	9329.5	0	12186.3	0	8937.61	0	13989.6	0	8014.31	0	14204	0	16741.7	0	7136.16	0	13742.9	0	11876	0	9693.33	0	14087	0	9925.49	0	8002.06	0	6202.33
0.543053	10118.4	0	14416.9	0	9764.05	0	10790.7	0	11630.1	0	10016.3	0	12265.6	0	9739.71	0	16635.9	0	10475.8	0	10354.3	0	12770.8	0	10878	0	15794.1	0	0	0	8220.75	0	9576.63	0	8751.36	0	7426.42	0	13030.5	0	9321.52	0	11111.8	0	12555.8	0	13898.9	0	13067.9
0.563876	13624.3	0	18517.5	0	10278.5	0	11333.3	0	10228.9	0	9736.58	0	20091.9	0	13506.6	0	12234.8	0	14411.5	0	11800.4	0	10380.9	0	10277.5	0	10024.9	0	15938.1	0	8466.97	0	15551.6	0	11843	0	15208.2	0	14176.5	0	14439.4	0	10816.7	0	12778	0	11207.9	0	8701.61
0.584674	14053.5	0	16763.9	0	15137.8	0	16103.2	0	12223.2	0	19952.6	0	17455	0	10317.9	0	13962.2	0	14234.9	0	11447.6	0	13446.2	0	13805	0	15619.6	0	16826.6	0	14700.9	0	15090.8	0	10814.3	0	11666.9	0	10143.9	0	10147.4	0	12207.6	0	12028.8	0	12539	0	18312.7
0.60553	9194.96	0	13156.4	0	11800.1	0	13705	0	16921.2	0	9367.94	0	13070.5	0	11152.2	0	14633.2	0	12856.4	0	21657.5	0	8986.83	0	10243.3	0	15924.8	0	13713.5	0	13067.7	0	14365.6	0	10428.9	0	16387	0	9942.49	0	11457.5	0	13847	0	9411.58	0	6692.92	0	13676
0.626576	11724.6	0	17841.4	0	14409.9	0	13000.7	0	12785.8	0	8029.99	0	16990	0	12036.8	0	9257.76	0	7051.74	0	11492.2	0	16545.3	0	16518.3	0	13322.9	0	18525.4	0	15545.2	0	16729.8	0	11575.9	0	7976.96	0	14328.7	0	11615	0	17235.7	0	15774.7	0	10576.8	0	12587.8
0.64764	8331.47	0	10704.5	0	7441.97	0	15981.8	0	9248.84	0	6547.41	0	13897.4	0	11931.4	0	12164.4	0	12581.7	0	14786.7	0	11917	0	17378	0	12194.8	0	15214.6	0	10414.2	0	11660.7	0	11514.4	0	12488.6	0	8701.3	0	9261.42	0	4139.47	0	14156.7	0	13187	0	15019.8
0.668493	17989.7	0	17569.4	0	9963.39	0	10217.6	0	10198.3	0	11859.4	0	11123.8	0	14798.7	0	10340	0	13219.8	0	11071.7	0	10323.3	0	10932	0	17739.4	0	12073.3	0	10869.8	0	8740.02	0	11668.3	0	9984.17	0	8629.71	0	12193.5	0	9055.04	0	14070.8	0	15661.8	0	10493
0.689549	18376.2	0	13655.7	0	15523.9	0	15171.7	0	16715.1	0	11205	0	5266.11	0	13827.7	0	16876.4	0	13211.9	0	15743.1	0	13880.2	0	10006.1	0	12180.1	0	9914.8	0	18297.9	0	12420.5	0	5638.42	0	9990.94	0	9632.58	0	5073.48	0	12941.8	0	16699.7	0	18060.7	0	12840.4
0.709834	12040.5	0	7010.34	0	12993.8	0	11965	0	15620.4	0	10449.1	0	12959.4	0	12180.4	0	11408.6	0	14526.7	0	11086	0	12920.1	0	12048.8	0	13312.4	0	14363.2	0	13830.5	0	7568.58	0	7941.1	0	14719.5	0	11518.4	0	13258.8	0	14338.5	0	11909.4	0	13061.6	0	12347.5
0.730086	17267.1	0	15768.8	0	11276	0	12217.2	0	13087.4	0	8264.15	0	14382.2	0	8299.18	0	12378.5	0	11170.4	0	13251.1	0	15883.8	0	17870.5	0	10650.1	0	10026.9	0	16789.7	0	15276.3	0	5306.45	0	9934.78	0	13943.9	0	10835	0	15166.7	0	8739.41	0	12867	0	17310.1
0.750561	8831.29	0	15622.8	0	11445.5	0	12317.7	0	9448.24	0	11245.4	0	11407.6	0	10139.1	0	11282.4	0	4793.11	0	16011.2	0	11615.6	0	12816.1	0	9149.23	0	10955.7	0	16565.7	0	13849.1	0	9659.74	0	15543.9	0	11508.8	0	8780.09	0	15337.4	0	13125.4	0	8054.65	0	11582.2
0.77153	16173	0	19691.3	0	8221.44	0	8030.01	0	12745.4	0	11403.6	0	18457.5	0	10887.2	0	11168.1	0	12743.8	0	10351.3	0	10413.1	0	15285.4	0	16192.3	0	14012.6	0	11381.6	0	11488.5	0	14544.4	0	15160.7	0	9596.17	0	12445.2	0	10713.8	0	13127.8	0	12683.7	0	13108.5
0.792611	11452.7	0	9876.25	0	8981.34	0	7774.35	0	14963.4	0	8765.65	0	9207.4	0	12608.3	0	11196.7	0	12422.7	0	11276.1	0	13616.5	0	10242.3	0	10452.2	0	15820.4	0	9964.49	0	11838.9	0	6361.99	0	11381.1	0	13072.1	0	13325.2	0	12973.4	0	12105.4	0	11389.2	0	15455.6
0.813457	8704.43	0	12628.4	0	13172.8	0	9891.17	0	14665.2	0	19041.3	0	11890.8	0	11828.9	0	9954.84	0	18843.1	0	12285.1	0	12509.7	0	12400.7	0	9127.72	0	13012.4	0	10172.6	0	15026.1	0	10384.9	0	9026.77	0	18041.4	0	16112.2	0	11785.5	0	12309.9	0	14940.7	0	18600.1
0.83407	19734	0	19668.6	0	22456.2	0	18942	0	14205.4	0	20591.1	0	18451.6	0	16364.1	0	18130.5	0	15032.2	0	22508.6	0	15987.1	0	19008.8	0	17559.1	0	16228.1	0	21178.7	0	19846.4	0	13627.9	0	18829.3	0	17725.4	0	13239.3	0	13605.7	0	13362.5	0	15215	0	20418.1
0.854393	25076	0	30975.1	0	21199.4	0	17784.4	0	22900.7	0	23404.8	0	30563.5	0	22550.3	0	19657.2	0	27368.3	0	31733.5	0	23604.8	0	17246.6	0	16683.7	0	17848	0	18798.2	0	19466.6	0	18103.7	0	14655.9	0	17727.6	0	20519.4	0	18017.8	0	19256.7	0	21526.9	0	26131.7
0.874859	21263.7	0	15418.8	0	21115.7	0	23705.9	0	12719.3	0	25764.1	0	17011.7	0	25582.6	0	18722.6	0	17710.7	0	11428	0	18875.9	0	17880.7	0	20486.1	0	21369.2	0	16814.9	0	20037.9	0	17410.9	0	25609	0	16154.5	0	17366.2	0	19591.8	0	27061.1	0	17220.1	0	22544.3
0.894855	21551	0	17748.9	0	15569.9	0	9962.93	0	19651.8	0	24237.9	0	17782.6	0	19495.6	0	23348	0	17541.7	0	13421.9	0	10060.3	0	12369.7	0	17148	0	32127.4	0	20825.4	0	16598	0	17807.6	0	16427.6	0	19570.1	0	10767	0	11281.4	0	15305.6	0	28018.4	0	19724.1
0.914876	27279.1	0	14293.5	0	20625.2	0	14411.5	0	16306.2	0	16337	0	14823.8	0	23883.7	0	6774.75	0	17581.7	0	14495.6	0	8802.32	0	21449.5	0	15188.4	0	9801.82	0	13777.6	0	27171.5	0	9725.71	0	18477	0	19676.2	0	20764.4	0	19292.4	0	13810.5	0	16426.9	0	18957
0.935286	15880.9	0	15146.3	0	13091.2	0	8889.22	0	15688.9	0	15743.6	0	21108.4	0	18543.6	0	27832.8	0	12581.8	0	15672	0	9688.39	0	16043.9	0	11163.2	0	23547.1	0	18774.6	0	22155	0	16550.6	0	10897.8	0	17258.4	0	11163.5	0	20257.6	0	16624.4	0	10548.7	0	20440.5
0.955838	20520.4	0	8696.94	0	12755.1	0	13340.8	0	12078.4	0	10247.3	0	16086.3	0	5330.19	0	15793.5	0	14250.1	0	10506.9	0	24330.6	0	15601	0	13907.1	0	15000.2	0	12357.1	0	12649.3	0	11663.4	0	14114.6	0	16321.4	0	15220.5	0	15558.7	0	18808.7	0	15968.7	0	13626.9
0.976061	18717	0	20435.5	0	13791.3	0	10849.5	0	13748	0	13945.7	0	15187.5	0	13184.6	0	12308.1	0	14133.7	0	14784	0	21605.5	0	20142	0	15265	0	15088	0	17031.1	0	14429.6	0	10075.3	0	9744.86	0	11133.8	0	18758.3	0	7859.19	0	13345	0	14144.9	0	13684.4
0.996399	13629.5	0	12742.4	0	10687	0	13585	0	8306.99	0	13436.6	0	18913	0	8802.6	0	16331.9	0	19237.4	0	16778.8	0	17843.8	0	11387.1	0	11897.4	0	5110.87	0	12408.2	0	15654.6	0	17267.5	0	13212.1	0	12292.3	0	14083.8	0	11995.2	0	14930.8	0	12016.9	0	14178.6
1.01674	23360.6	0	10879.6	0	10183.3	0	7868.67	0	12471.2	0	9094.97	0	14928.5	0	12015.5	0	8661.89	0	10624.8	0	16943.1	0	12543.6	0	11434.3	0	14985.8	0	13824.4	0	14073.6	0	16734.6	0	14184.5	0	18052.6	0	13977.3	0	11860.9	0	14400.9	0	18400.4	0	15544	0	11142.4
1.03706	14855.8	0	15523.5	0	9626.38	0	10199.6	0	12134.1	0	12277.9	0	9488.41	0	11982.7	0	13664.7	0	10588.4	0	8622.58	0	11673.2	0	12996.3	0	15023.4	0	17772.5	0	7567.28	0	16171.9	0	9990.32	0	17582.7	0	11914.5	0	10890.1	0	12743.8	0	11221.5	0	8048.86	0	8917.81
1.05757	14852	0	20293.1	0	12032.7	0	12652.4	0	10845.4	0	9267.82	0	14871.7	0	13609.5	0	14290	0	13469.6	0	11000.5	0	13626.1	0	14117.3	0	8628.47	0	16240.7	0	16069.8	0	17072	0	18407.9	0	15821.4	0	6618.47	0	9681.81	0	13538.8	0	12436.1	0	12892.4	0	12876.4
1.07825	10022.8	0	13587.9	0	9016.62	0	13837.9	0	9892.24	0	10212.3	0	13491.4	0	13380	0	8823.2	0	8303.92	0	13795.1	0	12149.8	0	6541.95	0	10676.7	0	8397.93	0	15226.2	0	13558.9	0	11033.9	0	7246.63	0	12968.9	0	13157.8	0	6611.64	0	10454.6	0	10983.6	0	13787.3
1.09877	16742.6	0	9595.36	0	11576.3	0	13636.3	0	12621.9	0	11622.6	0	12314.8	0	8901.9	0	13372.7	0	14262.9	0	11392.5	0	9778.7	0	11704.2	0	12547.8	0	13473.5	0	17347	0	12196.7	0	9008.5	0	8493.42	0	14166.4	0	13688.7	0	13109.3	0	11430.3	0	8869.48	0	12137.5
1.11947	9564.9	0	15401.7	0	14306.6	0	10454.3	0	9251.72	0	12730.4	0	7976.5	0	13936.8	0	12237.4	0	13202.7	0	13906.2	0	12703.4	0	14390.6	0	7648.76	0	12433.1	0	14593.3	0	8247.35	0	9068.51	0	13066	0	11991.7	0	17309.5	0	10681.5	0	5041.79	0	11121.7	0	9962.28
1.14066	10223.2	0	10380.2	0	11655	0	9772.67	0	11505.3	0	16424.6	0	12170.9	0	12075	0	7332.49	0	9804.35	0	11377.6	0	12049.5	0	9067.59	0	15733.3	0	10208	0	9727.04	0	11536.6	0	10575.6	0	9270.75	0	9021.12	0	16691.9	0	10199.3	0	14117.4	0	10716.4	0	11535.6
1.16146	11878.5	0	13334	0	8956.88	0	10499.2	0	7732.29	0	7431.79	0	11331.3	0	7992.71	0	11952.4	0	12704.1	0	7743.32	0	12616.8	0	9402.2	0	6759.8	0	20979.4	0	8355.28	0	10756.3	0	11659.1	0	11363.7	0	9450.56	0	8288.06	0	9184.28	0	14900.5	0	5307.89	0	10548.9
1.18237	14752.5	0	11638.4	0	9497.66	0	7417.06	0	10694.9	0	15121.4	0	9908.92	0	16239.4	0	9587	0	9935.38	0	9248.93	0	13171.6	0	15285.9	0	7521.93	0	8888.85	0	5724.83	0	13080.7	0	10469.6	0	10347.4	0	8884.57	0	11240	0	12802.8	0	12107.7	0	11080.1	0	9123.55
1.20348	8469.96	0	13494.8	0	12627.7	0	7782.85	0	10913	0	14534.8	0	10724.4	0	11512.4	0	11177	0	8863.01	0	13318.1	0	5505.8	0	12781.5	0	11435.4	0	12892.3	0	3792.5	0	9617.62	0	15875.6	0	10076.9	0	11910.7	0	8398.36	0	12771.5	0	11586.8	0	4164.38	0	13261.9
1.22448	10623	0	17307.8	0	9127.53	0	10913.4	0	12333.1	0	12619.7	0	11164	0	17431.1	0	7940.89	0	11311	0	10043.3	0	10538.9	0	15755.2	0	13496.3	0	10049.3	0	13572.9	0	15551.9	0	11789.5	0	9975.91	0	7473.61	0	17619.9	0	12962.9	0	14198.2	0	10414.2	0	16533.8
1.24534	9051.91	0	19282.9	0	14755	0	16467.4	0	9787.33	0	11732.4	0	12722.1	0	12607.2	0	12466.6	0	12910.1	0	14859.4	0	8772.23	0	12168.6	0	12116.8	0	14660	0	13661.8	0	8855.81	0	9989.6	0	17318	0	13232.5	0	14199.2	0	8243.09	0	12407.8	0	6958.58	0	11474
1.26614	10694.3	0	19003.5	0	4630.62	0	11385.6	0	6932.86	0	10306.4	0	15265	0	11696.3	0	11081	0	10897	0	12902.5	0	10501	0	14270.6	0	8924.1	0	16367.7	0	9371.27	0	11338.8	0	8366.52	0	11661.9	0	11427	0	10390.8	0	11775.6	0	12525.8	0	7564.99	0	8735.35
1.28693	11814.9	0	11008.5	0	12175.6	0	11304	0	11811.3	0	12566.1	0	13691.6	0	10752.7	0	13002.7	0	16670.1	0	10697.9	0	13941.1	0	15518.8	0	13616.1	0	9411.9	0	14911.8	0	13674.4	0	11424.8	0	10290.8	0	16346	0	10830	0	11926.1	0	8366.06	0	7843.96	0	14887.9
1.30767	8109.84	0	10574.2	0	9641.3	0	12667.3	0	11219	0	8136.86	0	12134.3	0	9180.08	0	13286.7	0	13823.2	0	12006	0	15567.5	0	11184.1	0	14495.2	0	15856.5	0	5516.26	0	9937.6	0	3426	0	11791.9	0	11598.2	0	9345.79	0	10073.5	0	10903.3	0	11612.5	0	5773.27
1.3285	11978.3	0	10989	0	10044.7	0	9906.33	0	4420.33	0	9453.77	0	14826.4	0	11810.5	0	9818.89	0	14340.3	0	9579.73	0	16132.9	0	6308.11	0	11891.5	0	17711.3	0	14014.2	0	14768.4	0	7526.64	0	13205.6	0	12397.6	0	9913.36	0	10980.7	0	9220.14	0	7269.49	0	13759.4
1.34937	11979	0	19137.6	0	15849.8	0	11482.4	0	9231.06	0	13839.4	0	11302.2	0	11355.7	0	12852.5	0	12944.7	0	12311.2	0	14050.4	0	13257.5	0	14939.1	0	17736.9	0	10532	0	9125.53	0	14732	0	16285.3	0	7161.11	0	8687.97	0	6185.81	0	10795.5	0	13146.2	0	12278.7
1.37021	9815.22	0	10324	0	8908.86	0	11479.3	0	12728.2	0	12965.5	0	7039.85	0	5462.59	0	10038.8	0	11641.1	0	9700.55	0	14937.9	0	10758.5	0	15439.3	0	14308	0	13103.6	0	19802.7	0	12690.4	0	15863.4	0	8747.2	0	10982.6	0	14407.7	0	6324.88	0	14338.7	0	4380.04
1.39133	10776.5	0	12910.8	0	9476.66	0	9814.12	0	13911.5	0	8080	0	16056.9	0	10689.6	0	9507.94	0	14614	0	12784.4	0	9413.08	0	10489.5	0	9117.83	0	15458.2	0	10745.3	0	10713.5	0	20009.7	0	8384.76	0	8788.45	0	8658.64	0	17007.3	0	10713.5	0	10115.7	0	14612.7
1.41221	15667.4	0	11871.4	0	14233.6	0	10132.7	0	10945.4	0	8624.89	0	9771.34	0	14206.1	0	13226.1	0	9523.32	0	11601.1	0	13307.2	0	12160.2	0	15268.3	0	5141.96	0	12818	0	11704.5	0	12003.1	0	10338	0	8449.88	0	13269.2	0	14079	0	11063.6	0	15160.9	0	11142.9
1.43292	10582.1	0	13504.5	0	15582.4	0	12505.2	0	15538.3	0	12878	0	15523.4	0	12553.5	0	12995.7	0	7674.82	0	11977.1	0	8831.52	0	10342.6	0	11496.3	0	17577.7	0	14785.5	0	10955.4	0	7595.08	0	15871.9	0	13527.7	0	13464.7	0	11413.2	0	7529.07	0	9352.51	0	11539
1.45372	7740.68	0	15183.6	0	7975.32	0	12656.9	0	7509.25	0	12039.1	0	7659.23	0	5647.05	0	11881.9	0	14542.7	0	6432.8	0	13370.3	0	13522.5	0	9169.47	0	10329.8	0	15768.6	0	10433.7	0	13129.1	0	11287.2	0	7295.6	0	10796.8	0	8274.73	0	9661.8	0	8070.4	0	10548.6
1.47456	18353.7	0	15601.5	0	15449.8	0	8810.42	0	11276.9	0	10479.1	0	10112.7	0	11643.9	0	16416	0	10151.2	0	7498.88	0	8518.33	0	16206.1	0	14612.9	0	14146.8	0	15248.5	0	9988.02	0	11880.7	0	11316.3	0	10517.1	0	9117.18	0	18051.1	0	12590.9	0	8714.67	0	10823.2
1.49533	8160.23	0	11482	0	14025.4	0	13634.8	0	8549.26	0	7158.49	0	7286.75	0	10860.4	0	9548.23	0	8583.62	0	11906.9	0	10140.5	0	11822.4	0	8648.22	0	14236.3	0	10877	0	16592.2	0	9207.57	0	16523.5	0	14198	0	11901.3	0	14630.6	0	14775.8	0	9640.48	0	10633.6
1.51635	11770.1	0	8882.65	0	12160.3	0	13382.9	0	12745.2	0	11497.4	0	6793.08	0	10969.1	0	14045	0	8822.21	0	16160.7	0	11859.5	0	10075.7	0	12619.9	0	11822	0	7054.98	0	15688.9	0	9877.13	0	15874.2	0	7464.65	0	11524.3	0	9066.02	0	13226.5	0	14383.5	0	10950.4
1.53738	11649.1	0	13446	0	9157.88	0	12177.4	0	11924.8	0	10511	0	15690	0	7911.98	0	10468.5	0	14644.3	0	9416.95	0	8940.6	0	10901.6	0	11598.8	0	9405.45	0	14855.8	0	16007.3	0	8125.43	0	11254.8	0	9186.16	0	10080.2	0	15203.8	0	11803.9	0	8098.89	0	10767.8
1.55842	14306.2	0	13838	0	9565.51	0	13557.3	0	10123.8	0	14537.9	0	12383.7	0	11719.3	0	14728.4	0	11308.1	0	11125.5	0	9424.72	0	10926.8	0	16850.6	0	10539.6	0	15725.7	0	8170.26	0	14980	0	17238.2	0	16001.9	0	9560.23	0	10665.6	0	13716.9	0	11400.1	0	10941.2
1.57936	11501.1	0	10932.8	0	14770.6	0	12956.9	0	14407.6	0	13601.8	0	10225	0	10731.5	0	13197.7	0	11587.8	0	15014.2	0	8114.85	0	12941.1	0	15779.3	0	21143.8	0	13912	0	9746.9	0	18083.9	0	19801.6	0	10410.4	0	7932.12	0	5486.13	0	12637.3	0	8992.89	0	13659.1
1.60019	8740.42	0	11198.1	0	13497	0	10386.8	0	14486.1	0	15437.3	0	11788.8	0	8843.93	0	16814.7	0	8927.63	0	14603.6	0	12643.5	0	8397.51	0	14237.7	0	15848	0	15908.2	0	11880.3	0	4534.48	0	17507.4	0	9571	0	7276.77	0	13230.8	0	10625.2	0	14473.8	0	11023.6
1.62087	13952.9	0	9641.89	0	10328.5	0	12642.8	0	11853.6	0	18377.7	0	7691.96	0	4461.97	0	14651.7	0	14046.1	0	11824.2	0	16616.8	0	11982.2	0	15283.1	0	16396.1	0	8175.04	0	12890.1	0	7508.98	0	13615.9	0	10069.5	0	10570.9	0	14028	0	11461.2	0	14899.2	0	9492.63
1.64149	11700.6	0	10527.7	0	11156.9	0	15281.4	0	12599.4	0	11101.7	0	9978.27	0	14891.5	0	7879.51	0	16022.5	0	13990.6	0	10773.4	0	13650.8	0	11541.8	0	10838.3	0	12697.1	0	6093.12	0	10181.4	0	8640.2	0	14352.8	0	10142.2	0	6051.17	0	11297.7	0	11305.8	0	10309.7
1.66218	15957.8	0	8225.91	0	8118.93	0	14336.7	0	14528.9	0	12429.6	0	13699	0	8779.83	0	9328.69	0	9704.99	0	17663.3	0	6250.63	0	11870.5	0	12129.3	0	9169.65	0	6748.09	0	12666.4	0	15796	0	13517	0	13715.3	0	11991.2	0	7440.87	0	11873.3	0	7655.59	0	11160
1.68304	12135.4	0	17503.3	0	17219.4	0	16437.6	0	9860.26	0	12012.7	0	11017.3	0	9432.02	0	10127	0	9399.18	0	14438.9	0	13609.3	0	10570.3	0	9165.49	0	9770.83	0	7659.61	0	13037	0	12092.1	0	14330.3	0	13348.3	0	11277.1	0	15097.6	0	9752.26	0	12531.7	0	11265.4
1.70369	11149.2	0	12159	0	8301.88	0	10658.8	0	7674.2	0	11128.5	0	12193.5	0	7885.13	0	8190.35	0	10772.6	0	17092.9	0	16287.5	0	13489.3	0	10822.8	0	11380.8	0	12782.6	0	8778.32	0	9804.88	0	12740.2	0	8173.31	0	8247.27	0	10210.7	0	5365.29	0	14811.2	0	12481.6
1.72438	10261.7	0	16081.7	0	11540.6	0	17479.2	0	9194.45	0	11298.1	0	9958.54	0	11730	0	14430.5	0	13379.7	0	13522.5	0	9847.01	0	9569.37	0	16483.3	0	13569.4	0	10563.7	0	10250.8	0	11870.6	0	8851.93	0	18609.5	0	12182.8	0	10458.5	0	7195.28	0	10789.2	0	8891.56
1.74514	10112.4	0	12376.7	0	15194.5	0	11136.3	0	12499.2	0	13585.4	0	14130.5	0	9050.97	0	13893.9	0	13505.4	0	13695.7	0	15523.5	0	12449.4	0	11910.8	0	16876.2	0	9198.63	0	13780.8	0	10479.3	0	16083.6	0	11931.5	0	11612.7	0	11293.6	0	13786.9	0	12167.8	0	13907.1
1.76574	13177.9	0	8739.52	0	14387.4	0	8128.34	0	10331.5	0	5383.45	0	8729.38	0	12730.4	0	14562.4	0	11666.4	0	15036.6	0	13449.1	0	15381.2	0	10794.9	0	12338.3	0	6148.01	0	18918.7	0	15803.7	0	11607.4	0	9293.25	0	16801.9	0	16062.3	0	6256.52	0	11211.4	0	9724.74
1.78627	11702.3	0	14839.2	0	13665.3	0	14603.8	0	7505.84	0	11486.7	0	11218.2	0	18374	0	13527.1	0	13137.5	0	17554	0	11386.6	0	9843.05	0	16197.1	0	14945	0	19796.9	0	13764.9	0	6466.32	0	9908.21	0	10358.1	0	14104.5	0	17918.7	0	6289.52	0	7676.88	0	8947.53
1.80712	12481.7	0	16067	0	9437.44	0	11316.3	0	7458	0	9897.69	0	21769.6	0	12382.1	0	11609.1	0	11987.6	0	11924.2	0	12860.3	0	9058.98	0	10915	0	7805.21	0	11644	0	10092.6	0	13355	0	10895	0	8780.76	0	18141.6	0	7286.46	0	10463.3	0	14984.3	0	7223.06
1.82762	12942.6	0	10931.5	0	10380.1	0	8852.58	0	14002.6	0	17051	0	11330.2	0	14007	0	13048.5	0	14971.2	0	15860.1	0	10123.2	0	13091.3	0	4543.25	0	9322.13	0	8340.15	0	9701.99	0	10494.1	0	9757.92	0	10313	0	7896.97	0	8874.83	0	11631.4	0	14511.2	0	10888.3
1.84824	9496.37	0	17048.7	0	14149.1	0	15341.8	0	13269.8	0	5741.47	0	7658.42	0	11041.3	0	8875.08	0	8766.64	0	11544.1	0	9835.75	0	12226.8	0	10959.7	0	22356.2	0	20723.5	0	14038.1	0	10869.4	0	13604.4	0	13210.1	0	6463.29	0	9054.16	0	13525.9	0	16187.1	0	16217.3
1.86933	7576.11	0	13255.5	0	9055.75	0	8373.94	0	14853.5	0	9540.76	0	12844.8	0	8266.82	0	14321.6	0	13235.7	0	13591.2	0	10831.6	0	11386.7	0	11491.5	0	15635.5	0	11482	0	18833.4	0	16081.8	0	9866.43	0	12157.6	0	16030.9	0	11715.1	0	10082.8	0	18425.5	0	13039.1
1.89003	11027	0	16298.8	0	9772.75	0	13368.7	0	11020	0	12167.9	0	18224.3	0	13326	0	17314.5	0	13513.2	0	10447.7	0	9981.49	0	10056.5	0	14237.4	0	14833.3	0	11506.6	0	11464.8	0	14167.2	0	9795.04	0	11679.5	0	10268.6	0	10330.6	0	17646.2	0	12316.5	0	9195.68
1.91071	21132.6	0	16149.2	0	10558.3	0	13082.5	0	7067.29	0	12704.6	0	10542	0	11583.8	0	9773.01	0	11322.1	0	7907.47	0	11885.8	0	8363.49	0	10613.6	0	7580.82	0	12557.6	0	7787.45	0	9376.74	0	8992.82	0	9258.69	0	13401.3	0	9273.58	0	10639.3	0	11824.5	0	7246.38
1.9314	14167.3	0	9685.33	0	9166.73	0	8750.64	0	11423.2	0	13989.3	0	14412.8	0	5657.03	0	16125.3	0	17645.2	0	9009.75	0	13448.1	0	13904.5	0	14591	0	11912.9	0	10321.7	0	14051.4	0	9148.59	0	14750.4	0	16405.9	0	5156.32	0	8738.65	0	14218.6	0	13025	0	11678.1
1.95199	11784.8	0	6143.84	0	9119.17	0	11579.3	0	11991.7	0	11507.7	0	15487.8	0	13492.7	0	10378.5	0	8916.8	0	18922.1	0	10035.3	0	11635.2	0	10692.3	0	13580.1	0	12875.2	0	12466.5	0	12785.7	0	9035.9	0	11687.3	0	10190.2	0	7179.7	0	16108.7	0	19626.5	0	13231.2
1.9731	17694.6	0	10630.6	0	9562.16	0	14158.1	0	7167.39	0	10678.3	0	11054.4	0	11969.7	0	8738.38	0	10948.2	0	12199.1	0	16712.7	0	10108.9	0	12645.8	0	18451.8	0	16064.6	0	9399.8	0	9557.11	0	11640.7	0	12963.8	0	12117.4	0	7114.14	0	14744.1	0	13375.6	0	13306.4
1.99384	9911.49	0	7888.94	0	10822.6	0	22042.6	0	10222.3	0	6310.04	0	14547.2	0	7460.93	0	15390.4	0	15397.1	0	8301.38	0	8477.9	0	10064.2	0	26239.6	0	9829.53	0	11411.4	0	14298.2	0	13586.5	0	10223.2	0	13387.3	0	13703.5	0	11374.2	0	8163.93	0	12711.6	0	11498.3
2.01445	11744.4	0	13786	0	9185.99	0	12446.2	0	11631.1	0	10346.4	0	7833.52	0	9370.01	0	9597.4	0	10122.6	0	15130.2	0	7057.02	0	10104.6	0	13979	0	11372.9	0	6057.77	0	9158.92	0	13075	0	12397.3	0	10622.1	0	12140.3	0	13724.7	0	10872	0	4771.8	0	11018.6
2.03508	11709.5	0	15072	0	11934.7	0	15387	0	13953.5	0	9707.59	0	8642.63	0	14665.5	0	7694.13	0	7541.53	0	8577.37	0	9099.93	0	13438.8	0	14764.2	0	14836.2	0	13690.2	0	10415.3	0	12306.3	0	14965.4	0	12990.8	0	8144.81	0	8743.3	0	6767.64	0	14138	0	17146.6
2.05616	12079.8	0	9767.16	0	10367.1	0	15486.9	0	8446.09	0	16327	0	11849.9	0	12135.3	0	15128.3	0	14146.4	0	15856.5	0	16393.3	0	13380	0	5924.4	0	12443.3	0	13311.2	0	4563.72	0	15568	0	10872.7	0	13149.2	0	13075.4	0	8252.1	0	19980.6	0	11334.3	0	13505.1
2.07684	19657.8	0	10279.7	0	11548.3	0	15092.6	0	12895.6	0	9574.67	0	17325.2	0	11737.9	0	9982.09	0	14391.5	0	7293.69	0	16132	0	7903.25	0	10719	0	14580.5	0	9567.23	0	13728.5	0	7134.16	0	14284.7	0	16324.6	0	12326	0	7487.61	0	12623.7	0	12248.1	0	9946.23
2.09765	12469.9	0	12620.7	0	11012.7	0	9749.96	0	10593.4	0	7497.58	0	12953.1	0	14003.7	0	12009.8	0	15759.8	0	5070.59	0	14541.6	0	14588.9	0	21848.1	0	12047	0	14305.8	0	16144.9	0	12675.8	0	10758.9	0	12087.4	0	12364.4	0	13198.3	0	6739.43	0	11141	0	13349.8
2.11834	12969.2	0	16318.7	0	13275.4	0	14224	0	12093.1	0	11801.5	0	15918.9	0	17924.5	0	12193.1	0	13763.2	0	11741.4	0	9788.51	0	13232.4	0	13688.7	0	12395.5	0	9137.95	0	12867.9	0	8386.09	0	8022.98	0	8236.63	0	10955	0	17175.6	0	7883.07	0	7521.39	0	11531.9
2.1391	13178.5	0	16459.3	0	10136.5	0	11004.7	0	7640.85	0	14039.6	0	15555.3	0	13412.5	0	18024.3	0	8510.21	0	11123.9	0	13160.2	0	12799.8	0	8391	0	10378.5	0	12200.7	0	10834	0	20705.4	0	11593.1	0	14787.8	0	8330.53	0	10775.2	0	7532.79	0	10031.3	0	15341.6
2.15977	15353.3	0	9987.59	0	13810.1	0	9745.35	0	9359.78	0	10555.6	0	10068.8	0	11498.8	0	11831.6	0	6392.52	0	15591	0	12216.9	0	10393	0	16805.9	0	18949.4	0	11228.1	0	11328.1	0	11634.3	0	8063.34	0	13315.3	0	13084.9	0	18691.6	0	13726.9	0	12140.9	0	21075.8
2.18035	7416.07	0	14810.9	0	13834.2	0	13603.7	0	5861.87	0	9981.34	0	8851.16	0	12661.6	0	15148.9	0	13133.4	0	12439.4	0	13394.5	0	9182.77	0	13595.6	0	11579.4	0	14592.6	0	8128.93	0	8467.76	0	10220.5	0	11678	0	15572.1	0	4969.02	0	15535.3	0	8432.75	0	13315.6
2.20101	6948.02	0	12617.5	0	13188.7	0	11662.9	0	8491.33	0	8140.7	0	16129	0	9458.61	0	9489.6	0	11758.2	0	7623.14	0	9579.45	0	17644.9	0	9455.55	0	5425.31	0	13266.3	0	15747.5	0	9335.16	0	14335.1	0	9603.53	0	8470.25	0	11206.7	0	15520.6	0	10623.3	0	9475.64
2.22208	11839.4	0	13191.5	0	13591.3	0	15134.4	0	15562	0	12868.9	0	11432	0	15011.2	0	18658.8	0	9171.06	0	9192.01	0	10454.6	0	8126.84	0	11083.7	0	12039.6	0	10611.1	0	16165.8	0	8894	0	8461.69	0	14196.4	0	8829.39	0	17765.7	0	8995.1	0	16076.2	0	6072.43
2.24278	15895.9	0	15655.1	0	11862.6	0	8228.88	0	8381.92	0	6890.14	0	13913.5	0	12008.8	0	12023.1	0	12392.8	0	16148.7	0	16309.3	0	10120.9	0	11866.2	0	10918.2	0	8320.51	0	15849.5	0	9306.02	0	11328.1	0	10424.3	0	11270.2	0	9656.32	0	12894.9	0	14033.9	0	12222.8
2.26339	13998.1	0	8415.66	0	10711.6	0	7970.2	0	9557.49	0	12997.8	0	15115.4	0	8800.78	0	7263.8	0	7903.84	0	9749.37	0	19435.2	0	9696.56	0	7032.21	0	9064.25	0	10770.3	0	9586.23	0	13721.5	0	11555.3	0	20627.5	0	10217.4	0	15836.8	0	16204.6	0	15195	0	14158.4
2.28425	17786	0	16622.6	0	12655.6	0	12620.8	0	12116.8	0	13053.3	0	8100.31	0	6350.72	0	6958.83	0	11123.7	0	12480.3	0	15168.3	0	11630.2	0	14095.6	0	11224.3	0	10164.1	0	15608.7	0	14219.4	0	8092.05	0	11125.4	0	13681.2	0	12607.5	0	17088.1	0	7795.27	0	15265.6
2.30518	11743.3	0	12951.3	0	13043.2	0	12570.3	0	18933.3	0	14081.9	0	16278.1	0	3657.4	0	12914	0	12155	0	14207.4	0	14345.8	0	14509.1	0	9592.99	0	11588.3	0	16739.1	0	13653.6	0	11490.3	0	12873.8	0	9253.85	0	12712.4	0	17022.2	0	11452.4	0	10380	0	11649.2
2.32606	11167.4	0	11824.1	0	14120.2	0	9666.4	0	14648.2	0	11875.8	0	8626.73	0	14729.1	0	8238.01	0	9037.07	0	9673.1	0	11939.6	0	12200.6	0	11274.2	0	17011.4	0	10834.8	0	12697.3	0	5898.38	0	14588.8	0	9827.94	0	10088	0	11821.6	0	12044	0	15228.4	0	8035.5
2.34687	12163.8	0	8410.7	0	13107.6	0	8993.79	0	10669.7	0	11440.1	0	11853.7	0	14689.6	0	14954.8	0	11643	0	9049.18	0	4782.06	0	12581.9	0	10310.5	0	16801.9	0	4796.12	0	16868.1	0	16541.9	0	7060.33	0	8984.99	0	16353.1	0	7498.9	0	17266.3	0	8328.4	0	7812
2.36766	11059.8	0	12224	0	14060	0	10236.7	0	13953	0	11145.1	0	13646.1	0	10053.6	0	9404.63	0	12862.4	0	11127.6	0	13237.8	0	6983.34	0	13512.8	0	12402.8	0	19917.9	0	12852.3	0	8910.06	0	10658.5	0	10637	0	10015.8	0	6981.03	0	12580.2	0	5997.57	0	12575.6
2.38847	13129.7	0	15880.7	0	10858.8	0	13755	0	11362.9	0	6981.52	0	11342.6	0	13010.7	0	12409.5	0	9741.39	0	14899	0	14257.5	0	7815.35	0	12382.4	0	9506.79	0	11066.8	0	15124	0	11085.4	0	9838.27	0	13485	0	13121.2	0	16232.7	0	8121.61	0	9364.03	0	7899.22
2.40933	10547.4	0	8826.55	0	15241.3	0	14771	0	8465.52	0	9193.36	0	8884.52	0	8686.46	0	12251.9	0	9875.53	0	7423.68	0	11946.7	0	11710.1	0	7327.68	0	9436.55	0	10183.5	0	13164.2	0	17307.4	0	12514.9	0	11538	0	9995.37	0	10269.3	0	11223.9	0	10710.6	0	18343.1
2.43029	10326.3	0	14931.8	0	14022	0	12623.9	0	6770.77	0	16394.3	0	11839.2	0	5028.51	0	11938.9	0	9748.58	0	14550.7	0	13482.2	0	14107	0	12349.6	0	9449.41	0	8659.07	0	10536.1	0	14611.6	0	9071.51	0	9180.79	0	9625.15	0	13758.3	0	10326.6	0	9537.82	0	16146.6
2.45136	10713.7	0	16384.1	0	8359.65	0	14505.6	0	7750.87	0	8712.29	0	9514.3	0	10989.5	0	10661.5	0	10487.1	0	14468	0	17554.9	0	7191.88	0	10947.1	0	11761.1	0	11407.9	0	12339	0	7680.81	0	12808.3	0	8969.75	0	7217.55	0	8985.33	0	11404.3	0	8524.33	0	12696.9
2.47245	8538.62	0	12325.8	0	12527.3	0	12448.4	0	10183.5	0	14710.6	0	14836.9	0	16503.9	0	10237.6	0	10719.1	0	16073	0	8166.29	0	11122.5	0	12267.9	0	12868.9	0	14095.9	0	6394.61	0	8180.18	0	6114.88	0	12752.8	0	12303.1	0	8145.96	0	11118	0	10765.7	0	8938.92
2.49316	13850.8	0	7708.09	0	15619	0	11900.5	0	13793.9	0	10699.7	0	8427.53	0	11829.6	0	15976.1	0	12223.4	0	17647.4	0	13939.4	0	5054.34	0	13382.2	0	10467.3	0	8144.3	0	12144	0	9994.63	0	6422.83	0	11490.6	0	7754.21	0	6934.21	0	12056.8	0	13472.6	0	9566.65
2.51417	10717.1	0	19764.8	0	7913.38	0	11222.1	0	11076	0	11934	0	7355.92	0	8868.9	0	6520.72	0	10946.2	0	9265.13	0	13846.9	0	8607.64	0	11217.5	0	5107.65	0	5361.25	0	10623	0	13486.5	0	8599.67	0	8650.05	0	11119.5	0	13054.3	0	9817.2	0	9008.61	0	12634.3
2.5351	13743.2	0	8772.72	0	15308.1	0	15264.4	0	5879.29	0	10854.7	0	8381.42	0	9567.33	0	11799.6	0	15424.7	0	12424.1	0	13916.6	0	5466.05	0	11536.9	0	7199.28	0	12911.4	0	8688.89	0	14883.8	0	7327.62	0	10151.1	0	15534.8	0	5016.64	0	18271.9	0	5764.04	0	10735.9
2.55606	13570.5	0	13522.9	0	8439.42	0	14356.3	0	11951.6	0	9716.09	0	11152.3	0	9500.1	0	9510.4	0	7634.73	0	5812.22	0	9180.91	0	9005.51	0	9294.44	0	14576.4	0	9894.39	0	15053	0	10642	0	16831.1	0	12189.1	0	11134	0	4705.79	0	5006.57	0	9704.56	0	6439.93
2.57691	6484.08	0	12357.3	0	9061.26	0	10279.6	0	11376.9	0	12085.3	0	9147.66	0	14784.1	0	7172.76	0	9451.27	0	18120.8	0	11098.4	0	10933.4	0	9145.42	0	13471.3	0	7108.98	0	7599.5	0	11761.8	0	8576.11	0	10574.6	0	10163	0	10320	0	6216.95	0	8734.95	0	4520.4
2.5979	12260.3	0	8401.11	0	7539.44	0	9788.24	0	13096.1	0	12072.6	0	15528.1	0	6448.38	0	9960.71	0	11939.3	0	10729.9	0	11887.5	0	7590.19	0	3409.25	0	6822.48	0	13744.6	0	9825.28	0	11888.7	0	9651.08	0	11022.5	0	12019.5	0	6025.51	0	8247.73	0	6879.54	0	7759.49
2.61918	9554.07	0	10496.4	0	12211.2	0	8589.57	0	11433.2	0	8550.06	0	23057.9	0	15132.3	0	4931.99	0	9141.71	0	12016.6	0	15250.1	0	7740.96	0	10673.3	0	14125	0	10127.1	0	11635.8	0	10921.1	0	6492.46	0	10201.7	0	14663.4	0	9217.85	0	12774.9	0	8109.1	0	11534.3
2.64054	12988	0	11995.3	0	10623.1	0	10420	0	8410.58	0	12870.9	0	4386.45	0	15208.5	0	14688.7	0	12019	0	20458.2	0	11873.7	0	16047.5	0	13771	0	10801.3	0	14556.3	0	11883.7	0	13748.9	0	5272.99	0	10291.6	0	10481.5	0	12519.2	0	10510.1	0	9136.89	0	8225.37
2.66143	12421	0	12612.9	0	10918.6	0	13252.1	0	14085.6	0	5585.06	0	15308.4	0	10156.2	0	10342.5	0	14874.8	0	13664.4	0	12689.3	0	11048.2	0	10017.4	0	9460.16	0	9074.43	0	7571.73	0	10423.2	0	15154.3	0	8315.93	0	12315.6	0	8233.26	0	8960.05	0	8510.18	0	9004.34
2.68232	14111.6	0	13742.2	0	14859.8	0	13368.6	0	6574.2	0	9658.81	0	8380.94	0	9332.07	0	15100.7	0	12200.1	0	9207.37	0	13764.5	0	15886.9	0	15680.9	0	7281.13	0	8910.22	0	12810.9	0	12098.7	0	11578.2	0	10423.7	0	14332.2	0	10983.7	0	11501.3	0	13936.8	0	8739.56
2.7037	7978.31	0	13617.4	0	9166.96	0	11983.5	0	14685.4	0	13599.7	0	11875.6	0	10383.4	0	13226.8	0	10038.6	0	10978.8	0	12531.9	0	15002.6	0	7486.04	0	10598.4	0	7117	0	10361.1	0	11611.8	0	12924.3	0	6931.78	0	19078.8	0	9332.58	0	12984.6	0	11289.1	0	9725.65
2.72475	12958.2	0	10532.6	0	13132.8	0	18552.7	0	11575	0	11117.4	0	6938.24	0	13154.2	0	10594.5	0	14483.9	0	13316.9	0	13954.8	0	10402.9	0	7862.23	0	9945.05	0	17168.8	0	14171.7	0	12430.8	0	12675.9	0	9540.34	0	13972.9	0	10783.2	0	10845.1	0	15542.6	0	8501.06
2.74567	16351.9	0	17347.8	0	15245.1	0	15523.3	0	15063	0	9933.9	0	9562.77	0	11676.7	0	10812.9	0	9412.92	0	8509.56	0	14724.4	0	6023.21	0	12121.1	0	11690.2	0	11433.3	0	12317.4	0	8990.25	0	9881.94	0	17056.8	0	13707.8	0	9177.72	0	10365.5	0	12359.1	0	16653.5
2.76659	16627.7	0	19607.8	0	13335.7	0	21801.2	0	17586.5	0	11516.6	0	16985.1	0	16820.6	0	16462	0	13092.2	0	14462.2	0	7702.75	0	15769.3	0	14602.9	0	8764.6	0	10338.7	0	22668.4	0	12563.4	0	16797.4	0	22415.7	0	16242.5	0	8870.53	0	13983.1	0	11840.8	0	16594.8
2.78741	16306.4	0	15868.3	0	16812.6	0	17347.1	0	11227.6	0	17334.7	0	12404.8	0	13542.2	0	18651.2	0	12026.2	0	16958.7	0	14961.1	0	13698.7	0	25452.9	0	15637.6	0	15918.9	0	14443	0	19809.9	0	18138.4	0	15462.3	0	21220	0	12300.3	0	19010.5	0	17724.2	0	12556
2.80836	13279	0	15326.5	0	13232.4	0	17951	0	17263.8	0	14735.5	0	19402	0	9606.19	0	17280.2	0	16260.8	0	17531.2	0	16526.8	0	17925.7	0	23884.1	0	18323	0	23312.2	0	15483.6	0	20939.1	0	16485	0	16482.1	0	17067.4	0	23270.9	0	20899.6	0	12552.8	0	20099.7
2.82925	13420.6	0	24336.1	0	18059.5	0	15895.6	0	12518.6	0	13503.3	0	17265.9	0	18883.7	0	15910.8	0	17756.4	0	15197.1	0	14514.3	0	14679.9	0	17191.6	0	16660.9	0	19087.8	0	14458.1	0	13910.1	0	15446.1	0	16864.5	0	16169	0	14336.9	0	23768.8	0	16993	0	14175.9
2.85026	14125	0	13368	0	20591.2	0	17358.4	0	13839	0	14906.9	0	18402.4	0	13647.3	0	14719.9	0	15617.6	0	12021.7	0	16779.2	0	12993.7	0	24711.4	0	20969.4	0	19894.5	0	9858.81	0	13614.9	0	13902.2	0	13208.5	0	9958.56	0	16424.4	0	9432.21	0	11271.6	0	13600.6
2.87089	18499.7	0	7301.44	0	14298.3	0	16899.4	0	17152	0	20595.9	0	12953.1	0	16823.3	0	14661.9	0	8558.52	0	14139.6	0	17504.2	0	11319.6	0	16058.5	0	16758.7	0	22564.9	0	8880	0	13844.4	0	14257.3	0	10345.6	0	15865.6	0	22936.9	0	13384.6	0	17034.6	0	14063.8
2.89189	21234.3	0	14838.6	0	18727.4	0	6105.36	0	10715	0	11344.3	0	16998.8	0	8934.14	0	16826.7	0	9697.5	0	9921.42	0	10588.5	0	12249.2	0	13837.7	0	15058	0	16521	0	16707.4	0	14521.4	0	18789.3	0	10908.9	0	13867.8	0	12754.2	0	12869.9	0	12590.1	0	17252.8
2.91262	14539.8	0	14935.9	0	14069	0	12354.7	0	12249.3	0	10559.1	0	11310.2	0	9568.75	0	10968	0	11130.4	0	8570.84	0	13413.1	0	13026.1	0	14312.9	0	15076.1	0	15734	0	15731.1	0	14783.1	0	13900.3	0	16921.8	0	13464.9	0	12772.4	0	13921.7	0	13614.7	0	12285.5
2.9338	10273.4	0	13684	0	13225.1	0	12482.8	0	12529	0	11220	0	10239.2	0	14199.6	0	11783	0	15916	0	16201.1	0	15820.8	0	20603.9	0	17199.6	0	8957.98	0	13710.6	0	11147.1	0	16251.4	0	13493.8	0	16171.9	0	9802.98	0	21585.9	0	12234.4	0	9716.62	0	14733.9
2.9546	10568.8	0	10811.3	0	7796.64	0	8747.91	0	12441.5	0	13613.1	0	17080.6	0	13948.8	0	14675.5	0	14411.6	0	10487.6	0	8639.43	0	11477	0	14031.9	0	14754.4	0	11602.8	0	19586.8	0	10952.2	0	12360	0	10528.8	0	12208.5	0	17405.5	0	14719	0	12977.7	0	16151.2
2.97541	12981.5	0	16575.8	0	9877.3	0	16499.9	0	15202.6	0	8815.44	0	16146.5	0	11457.7	0	13755	0	16197.5	0	12002.5	0	9410.77	0	13786.5	0	12654.9	0	20548.2	0	6587.18	0	12057.1	0	11709.9	0	15014.9	0	12521.4	0	14017.1	0	16199.4	0	12128.2	0	15570.3	0	11801
2.99609	11288	0	25531.8	0	12704.3	0	12318	0	14052.2	0	13139.7	0	12211.2	0	18915	0	7811.03	0	15083.6	0	9099.44	0	12976.4	0	12319.6	0	11610.7	0	15360.6	0	11537.9	0	17035.6	0	8955.45	0	15587.8	0	11616	0	15531.3	0	14383.9	0	12502.1	0	11406.8	0	10139.9
3.01714	11512.3	0	13406.2	0	11407.7	0	13851.6	0	12907	0	7984.3	0	12188.8	0	15212.4	0	9636.63	0	11752.6	0	13298.6	0	10637.3	0	13771.9	0	19193	0	16114.9	0	13167.6	0	11572.9	0	9316.66	0	16797.3	0	11561.5	0	16567	0	9792.53	0	5415.83	0	11092.6	0	16096.8
3.03787	10398	0	10022.7	0	15019.7	0	10009.4	0	7778.22	0	13124.5	0	10387.8	0	16511.3	0	11579.8	0	16662.8	0	11520.1	0	8335.48	0	11044.4	0	16764.7	0	9028.84	0	11482.2	0	13220.9	0	10765	0	11612.5	0	10372.7	0	12204.3	0	7312.28	0	12611.1	0	18808.9	0	12585.9
3.05892	3258.24	0	11656.1	0	13627	0	12806.8	0	15184.5	0	12584.5	0	16232.6	0	10330.5	0	9950.04	0	14811.6	0	9147.76	0	13627.5	0	20305.7	0	16752.2	0	10253.7	0	15034.9	0	14250.3	0	11742.8	0	17157.6	0	12635.7	0	11187.3	0	12296.3	0	11471.8	0	14086.2	0	18886.3
3.07974	9724.33	0	10156.4	0	5911.78	0	9931.64	0	14052.6	0	13318.3	0	9214.05	0	12275.6	0	5449.45	0	18400.7	0	7272.82	0	12302	0	8833.95	0	14974.5	0	7806.52	0	10983.4	0	12595.2	0	9660.03	0	15125.4	0	14332.6	0	13015	0	17307.8	0	9857.38	0	11086.4	0	12611.6
3.10078	13927.3	0	14778.1	0	13724.4	0	12965.8	0	9800.67	0	8729.38	0	10687.8	0	17136	0	8160.89	0	20548.6	0	12581.6	0	14439	0	4289.92	0	13571.8	0	12646.6	0	12049.9	0	17458.6	0	12532.4	0	17439.2	0	7227.41	0	8509.22	0	18000.7	0	12163.8	0	9208.55	0	12000
3.12139	8445.24	0	14219.1	0	10503.4	0	13683	0	17707	0	17643.8	0	9586.4	0	13200.3	0	7135.1	0	15488.6	0	15557.8	0	15886	0	10984.1	0	7982.94	0	11781.3	0	19140.1	0	15366.5	0	11291.5	0	8802.56	0	10745.6	0	9624.57	0	12611.6	0	10040.5	0	11058.9	0	12977.9
3.1424	14103.4	0	11698.1	0	9417.45	0	11107.8	0	14892.7	0	8504.81	0	10327	0	9555.58	0	12149.5	0	12976.4	0	11850.5	0	10556.5	0	6611.42	0	12492.5	0	13856.9	0	9284.31	0	15513.5	0	5835.05	0	13545.8	0	11567.8	0	16524	0	16897.5	0	13111.4	0	11029.2	0	11621.7
3.16324	10302	0	12895.3	0	9263.08	0	11322.6	0	7258.37	0	9057.32	0	10808.9	0	13432.2	0	10162.8	0	13150.1	0	13970	0	5480.01	0	15392.9	0	13842.6	0	9867.83	0	11626.5	0	12960.2	0	10406.1	0	14494	0	15915.1	0	16123	0	14749.7	0	11196.3	0	17804.8	0	13685.6
3.18403	14856.4	0	16478.1	0	12778.4	0	17454.2	0	8043.93	0	13507.5	0	15415.2	0	18553.1	0	7522.3	0	14941.7	0	10571.2	0	8001.73	0	13368.3	0	13585	0	10599.1	0	10784.8	0	9507.38	0	17646.7	0	11799.1	0	11483.3	0	18704.9	0	19177	0	11385.2	0	11804.3	0	12162.9
3.20481	7852	0	10480.9	0	8472	0	9589.02	0	7823.97	0	10380.8	0	12139.6	0	12820.8	0	8319.56	0	13995.8	0	6520.32	0	10559.3	0	13223	0	13265	0	13927.8	0	11503.7	0	16044.2	0	16431.7	0	12641.8	0	10385.1	0	11374	0	16259.7	0	17056.5	0	15247.9	0	14219.1
3.22552	13452.1	0	16520.6	0	10539.8	0	5573.85	0	13241.7	0	13460.3	0	16495.6	0	10909.9	0	14536	0	8540.53	0	11689.5	0	13493.6	0	6135.15	0	11338.2	0	18636.6	0	11294.2	0	8755.5	0	6451.33	0	15064.2	0	6830.85	0	7408	0	21820.4	0	11519.7	0	11189.8	0	15826.7
3.24611	14890.1	0	13649.9	0	9820.09	0	9731	0	15884.6	0	13224	0	11995.7	0	15204.7	0	13445.2	0	12014.7	0	14014.8	0	14324.7	0	13092.4	0	7474.87	0	16839	0	16833.4	0	9804.43	0	13471.6	0	8986.29	0	10535.5	0	16082	0	16556.2	0	15567.6	0	11421.5	0	16468.4
3.26711	11641.3	0	11109.1	0	15822.3	0	13102.6	0	9492.35	0	12499.2	0	14243.3	0	12173.8	0	11800.5	0	15055.8	0	12973.9	0	6828.49	0	13510.3	0	11367.6	0	14886.2	0	16952	0	12448.2	0	16888.3	0	16186.3	0	15100.1	0	13476.8	0	15989.1	0	14350.5	0	17912.1	0	13773.3
3.2877	10963.1	0	7201.51	0	13187.4	0	12201.7	0	12378	0	13897	0	20351.9	0	15276	0	10992.8	0	12721.1	0	15561.5	0	11840.2	0	15550.6	0	15423.1	0	10155.9	0	10697.1	0	16383.2	0	19689.3	0	18358.4	0	12993.6	0	11299.3	0	9266.26	0	9109.99	0	6965.66	0	16243.9
3.3089	11395.7	0	10792.4	0	17912	0	17428.4	0	13912.1	0	14323.6	0	12880.5	0	12546.2	0	14022.9	0	17041.4	0	12275.1	0	13375.7	0	13807.1	0	14586.9	0	12502.9	0	12730.7	0	7296.43	0	13637.4	0	12003.4	0	7019.01	0	20005.6	0	16037.9	0	9844.35	0	8468.68	0	13544.2
3.3296	14595.7	0	18239.4	0	11225.1	0	15712.4	0	21070.2	0	14959.8	0	13342.1	0	11805.4	0	14429.4	0	13790.7	0	11041.3	0	14011.8	0	15240.7	0	14087	0	14454	0	16990.1	0	16397.3	0	12347	0	14177.2	0	12215.2	0	18825	0	7755.37	0	21566.8	0	10630.7	0	15072
3.35059	9840	0	14586.9	0	15937.9	0	15740	0	15412.4	0	15117.2	0	12696.3	0	11560.3	0	21096.3	0	20126.6	0	14285.7	0	17336.9	0	11172.7	0	8644.46	0	12775.3	0	14649.3	0	8399.89	0	17369.2	0	18090	0	14957.5	0	21901.5	0	11747.9	0	17082.8	0	15270.7	0	19746.9
3.37137	15715.4	0	11145.1	0	16117.5	0	10823.1	0	13831.8	0	14078.6	0	13250.5	0	20682.7	0	17938.2	0	18373.2	0	14677.2	0	14242.5	0	16073.4	0	16993.3	0	14611.2	0	13344.1	0	19058.3	0	14233	0	14824.6	0	9002.73	0	28929.9	0	10822.1	0	14512.4	0	17509.1	0	11775.6
3.39259	11459.9	0	11431.1	0	15774.7	0	12759.7	0	20147.8	0	18653.1	0	11049.8	0	13118.6	0	12512	0	20206	0	22557.3	0	14486.9	0	16496.9	0	16998.6	0	14789.5	0	15924.3	0	19505.2	0	17970.3	0	18277.9	0	12971.3	0	19926.8	0	10462.5	0	6422.95	0	12283	0	14915
3.41323	25351.7	0	18199.1	0	13535.7	0	14663.1	0	12101.8	0	24367.7	0	15143.7	0	22712.1	0	13429.3	0	14172.7	0	25521.9	0	18615.5	0	25061	0	18698.9	0	15432.9	0	9658.92	0	12125.9	0	19992	0	22297.6	0	22042.3	0	16855	0	16047.7	0	10274.7	0	12328.6	0	13286.2
3.4342	19484.3	0	18963.6	0	15933.4	0	15417.1	0	15107.2	0	19120.8	0	17369.3	0	9147.17	0	16948.9	0	20198.9	0	22528.3	0	23345.7	0	15993.1	0	19836.5	0	13331.2	0	15542.7	0	15403.8	0	26975.3	0	25122.1	0	14782	0	24351.8	0	13184.6	0	14900.5	0	20800.9	0	14395.8
3.45479	23910.8	0	11471.2	0	22535	0	25263.8	0	17218.8	0	25874	0	14443.8	0	9728.3	0	14754	0	15253.3	0	27047.2	0	17695.7	0	17046.3	0	21736.3	0	9193.11	0	22956.5	0	17351.5	0	27514.4	0	39003.7	0	15110.9	0	29513.4	0	16064.3	0	11188.6	0	9568.4	0	20864.4
3.4753	26374.2	0	20278.8	0	21855.1	0	24368.9	0	16839.3	0	24422.1	0	24335.3	0	18312.1	0	14685.7	0	31550.9	0	29478.3	0	19515.8	0	21179.5	0	29935.2	0	8637.63	0	22078.6	0	23528.4	0	41981.4	0	32775.7	0	22611.7	0	28225.2	0	18006.7	0	19491	0	22317.9	0	26971
3.49587	36002.7	0	8864.5	0	25837.3	0	36828.1	0	34625.1	0	24357.8	0	27302.2	0	19309.3	0	11256.8	0	25788.2	0	36344.7	0	29190.5	0	23690.4	0	36102.6	0	17443.8	0	36985.8	0	30054.9	0	25876.5	0	34937.2	0	25213.9	0	32133.2	0	18762.1	0	19730.6	0	22911.3	0	25362.8
3.51676	41944.2	0	17789.8	0	33561.9	0	25906.2	0	35552.7	0	27203	0	22571	0	17107.4	0	12010.2	0	24508.8	0	45520.9	0	31488	0	20134.9	0	49470.8	0	15235.3	0	34800	0	34740.6	0	34483.2	0	60587.5	0	32468.6	0	40176.7	0	25678.1	0	21009.2	0	19997.8	0	23107.1
3.53733	42908.1	0	26920.5	0	23919.6	0	33767.8	0	28153.5	0	38767.7	0	17894.8	0	19005.3	0	27504.8	0	31199.5	0	42221.6	0	28252.2	0	27302.3	0	37072	0	33628.8	0	35205.5	0	25302.7	0	34967.5	0	51227.7	0	33021	0	35403.3	0	30570.3	0	32771.8	0	27011.5	0	44239.7
3.55817	54381.3	0	31029.4	0	50776.1	0	29182.8	0	30006.8	0	36041.1	0	32404.7	0	23871.9	0	26982.6	0	33147.7	0	40393.9	0	37077.4	0	38632.1	0	50711.8	0	21815	0	49995.4	0	37176	0	42115.1	0	58430.2	0	29789.1	0	48764.9	0	32758.3	0	29790.2	0	28589.2	0	33156.8
3.57863	51030.8	0	29841.6	0	43646	0	33774.4	0	48974.9	0	50451.2	0	37303.2	0	33098.8	0	21984.7	0	37274.8	0	31209	0	55913.1	0	21097.7	0	64692.6	0	24201.5	0	44471.7	0	43084.7	0	53451.8	0	62273.1	0	28939.5	0	38605.7	0	40837.7	0	37714.4	0	38248.5	0	45518.3
3.59926	52096.9	0	43427.2	0	43569.5	0	35107.4	0	39643.8	0	44143.4	0	38452.9	0	43441.8	0	27467.2	0	28601.5	0	52290.6	0	67749.4	0	30504.1	0	67158	0	31354.2	0	67149.7	0	48734.4	0	43414.6	0	77881.5	0	33599.2	0	42105	0	38978.3	0	41756.5	0	32344.6	0	64246.9
3.61962	80092.2	0	47149.9	0	48985.5	0	39277.1	0	44618.7	0	58921.1	0	34967.4	0	60845	0	33889	0	29117	0	51106.1	0	54735.1	0	25841	0	86014.5	0	28690	0	46517.2	0	54649	0	58059.7	0	65596.6	0	40846.4	0	37694	0	42904.4	0	37524.5	0	37436.5	0	48433.1
3.63992	46867.8	0	58046.2	0	52626.1	0	39171.8	0	42287	0	70430.6	0	40642.5	0	48452.2	0	52112.8	0	35936.7	0	75328.9	0	60973.7	0	32539.8	0	95407.4	0	27513.2	0	66345.1	0	56049.6	0	50641.1	0	69871.5	0	28821.8	0	42117.1	0	27148.6	0	43975	0	43772.2	0	54916.1
3.66018	73937.3	0	49975.7	0	42357.4	0	58465	0	49964	0	67823.4	0	46741.3	0	48382.2	0	55944.9	0	51450	0	52730.4	0	68406.9	0	38324.5	0	92795.8	0	48378.8	0	70301.2	0	46237	0	60425.8	0	83095.2	0	32895.7	0	52988.9	0	58413	0	36548.4	0	44553.3	0	58670.3
3.68048	89346.8	0	51067.6	0	57973.1	0	59020.1	0	72230.4	0	64773.2	0	47073.7	0	46937.2	0	47765.7	0	59467.7	0	46270.2	0	52168.1	0	42023.6	0	117924	0	53078.6	0	66546.8	0	46007.3	0	61086	0	59004.1	0	46131.9	0	37136.3	0	63287.1	0	39954.9	0	43706.8	0	52906.6
3.70074	75636.1	0	64159.7	0	58013.6	0	43255.1	0	52471	0	61848.5	0	48124.4	0	71157.5	0	53259.2	0	60147.7	0	54761.7	0	71494.4	0	40124.6	0	88577.8	0	46264.7	0	68487.8	0	62523.9	0	68609.4	0	72553.1	0	48286.9	0	40337.1	0	48348.9	0	40420.9	0	34242.3	0	59911.8
3.72093	72207.4	0	58701.8	0	47642.6	0	55962.6	0	72240.6	0	79662.6	0	37575.6	0	53549.5	0	57530.4	0	47008.1	0	50175.3	0	61344.3	0	42279.8	0	106251	0	39889.2	0	66927.2	0	63034.8	0	55708.9	0	64412.7	0	38967.8	0	45071.1	0	53767.1	0	55134.6	0	41733.9	0	63106.8
3.74118	100287	0	79374.8	0	49768.6	0	62374.8	0	66344.3	0	70176.5	0	50009.3	0	42509.2	0	62754.1	0	49214.6	0	54409	0	70401	0	32314.5	0	96832.2	0	55515.7	0	61720.4	0	65836.4	0	77898.9	0	68840.8	0	48410.4	0	46700.3	0	65396	0	47161.3	0	35263.7	0	56294
3.76136	73667.7	0	53838	0	48857.8	0	52815	0	67888.4	0	49276.9	0	34626.2	0	50703.1	0	54566.9	0	36652.7	0	54148.5	0	63306.5	0	53696.2	0	93296.1	0	53694.2	0	41032.2	0	43084	0	47189.2	0	66308.2	0	50773.4	0	40048.6	0	59307.7	0	46928.2	0	29743	0	57012
3.78201	78752.8	0	67244.8	0	35169.4	0	60185.5	0	63409.1	0	63801.7	0	58700	0	46674.6	0	35692.8	0	33370.9	0	56076.9	0	45927.1	0	35006.4	0	95075.3	0	37326.4	0	66018.2	0	46624.5	0	68526.7	0	56071.4	0	34733.4	0	38953.3	0	63107.7	0	44058.5	0	49177.3	0	46045.3
3.80269	75880.7	0	50566.6	0	39344.5	0	48755.2	0	57227.5	0	58279.6	0	28126.8	0	64193	0	48115.9	0	41311	0	39689.9	0	45785.8	0	39984.6	0	93728.7	0	50546.5	0	62082.9	0	51551.2	0	83188.2	0	56851.3	0	38135.8	0	39755	0	39270.5	0	24994.5	0	43016.3	0	54030.9
3.82298	75622.4	0	56400.5	0	28077.5	0	38864.5	0	65314.9	0	48964.5	0	36410.1	0	56773	0	39033.9	0	33714.2	0	45104.6	0	43436	0	30976.6	0	81628.6	0	42940.3	0	46350.9	0	39260.3	0	64255	0	45739.1	0	37847.9	0	20659.9	0	48312.5	0	34847	0	33769.7	0	51705.3
3.8433	72320.4	0	39199.1	0	28125.9	0	30350	0	57413.8	0	57197.9	0	27358.9	0	57088.7	0	40104.3	0	32408.3	0	40372.6	0	54849	0	31752.9	0	65662.9	0	36593.3	0	49177.4	0	51261.7	0	53982.7	0	59779.8	0	27459.8	0	34422.1	0	55772.3	0	31589	0	33219.3	0	51971.6
3.86398	56313.4	0	52472.6	0	33319.3	0	35728	0	51438.7	0	41551.3	0	28930.8	0	40397.9	0	33065.5	0	29938.6	0	33190.5	0	31362.2	0	26199.4	0	75519.6	0	37842.3	0	44158.2	0	39138.8	0	59844.3	0	56406.1	0	23811.1	0	39683.9	0	37116.4	0	36056.8	0	22654	0	45052.9
3.88463	64448.8	0	43997	0	25520.5	0	39940.7	0	34646.8	0	38991.6	0	25308.6	0	43477.5	0	32941.9	0	35698.5	0	41908.2	0	29001.4	0	21821.8	0	69783.5	0	39756	0	42892.5	0	32635.6	0	52632.1	0	48035.5	0	43473.7	0	39743.7	0	42051.6	0	37975.3	0	28243.3	0	48064.7
3.90502	46391	0	44628.8	0	24191.9	0	24478.9	0	40115.1	0	39633.6	0	27754.1	0	37335.2	0	37690.9	0	32592.4	0	41257.1	0	29566.2	0	25589.6	0	84288.9	0	30565.8	0	41890.9	0	29098.3	0	57871.3	0	44282	0	29077.9	0	22852.5	0	30175.8	0	25285.8	0	30813.6	0	37028.5
3.92543	42456.8	0	37053.8	0	40250.3	0	20770.9	0	27889.8	0	37958.1	0	28236.1	0	37841.7	0	27003.9	0	22357.3	0	27776.2	0	33133.3	0	26313	0	65006.9	0	49902.5	0	39396.4	0	27502.1	0	47799.2	0	40930.5	0	25620.2	0	43089.1	0	45430.4	0	30621.6	0	25995.6	0	30080.1
3.9458	49019.8	0	33985.2	0	38916.8	0	27895.3	0	30495.8	0	25912.5	0	23745.2	0	31171.3	0	30030.5	0	33203	0	35813.7	0	35173.5	0	17420.7	0	63317.2	0	31969.1	0	28611.7	0	35007.3	0	43962.9	0	35470	0	15317.4	0	29349.1	0	23783.1	0	24837.3	0	24966.1	0	26807.9
3.96645	34430.5	0	32432.2	0	20889.6	0	25568.4	0	37236.1	0	45720	0	27152.2	0	36484.4	0	28877.6	0	22900.7	0	30038	0	34192.5	0	19756.4	0	65319.9	0	35836.2	0	42684.3	0	26806.8	0	26031.2	0	30892.5	0	22997.2	0	32606	0	41491.8	0	18436.4	0	28158.3	0	25223.8
3.98687	40324.4	0	27772.4	0	18782.5	0	27766.5	0	34020.8	0	31173.2	0	31342	0	32708.4	0	22422.8	0	22254.4	0	27690.2	0	36475.9	0	23647.2	0	53335.6	0	24626.8	0	29686.7	0	30443.9	0	31768.4	0	38658.5	0	18896.9	0	28461.3	0	24408.6	0	28317.5	0	22154.8	0	26074.2
4.00721	39112.9	0	36552.8	0	23301.5	0	22899.7	0	22857.6	0	30635.3	0	25103.3	0	32325.8	0	18923.3	0	22964	0	30454.6	0	25284	0	16556.3	0	50590.8	0	30263.1	0	28158.8	0	22592.9	0	34513.6	0	37821.1	0	33089.4	0	33917.9	0	33050.3	0	18700	0	17998.1	0	22316
4.02807	36774.8	0	33800.9	0	28200.5	0	18615.4	0	28229.3	0	37596	0	16862.3	0	29067.7	0	21607.3	0	14669.5	0	34825.1	0	36711.9	0	24536.7	0	48001.5	0	28355.5	0	30121.2	0	21428.8	0	34085	0	29703.7	0	18734.1	0	30146	0	25771.3	0	24615.8	0	19891.4	0	18043.6
4.04862	38451.3	0	33897.3	0	23228.9	0	25381	0	31945.4	0	31494	0	13228.4	0	25429.7	0	22560.3	0	17480	0	24873.8	0	25644.2	0	21472.2	0	59323.2	0	23543.7	0	38877.6	0	24686.4	0	34245.6	0	19268.8	0	21433.2	0	17213	0	22450.4	0	15423.3	0	22007.7	0	19689.8
4.06903	39382.1	0	25060.6	0	19581.2	0	20998.2	0	33950.7	0	29851.4	0	20404.3	0	31291.2	0	33653	0	16196	0	25609.3	0	29233.7	0	20931.5	0	36966.5	0	28157.5	0	29063.9	0	26637.8	0	40322	0	33766.5	0	21296.2	0	19490.5	0	28057.9	0	17904.3	0	24571.1	0	31413.5
4.08933	28972.5	0	20086.1	0	27930.5	0	19731.1	0	25860.8	0	27297.7	0	30185.9	0	30079.9	0	14213.3	0	16355.8	0	17926.2	0	29682.1	0	16745.5	0	37756	0	29906.8	0	25945.3	0	25262.3	0	21821.3	0	33973.6	0	23336.1	0	20317.3	0	21168.8	0	31841.9	0	18901.2	0	20476.9
4.10963	24569	0	25611.2	0	20303.6	0	23021.3	0	25024.8	0	33546.7	0	17901.7	0	30472	0	26053	0	25606.3	0	26828	0	21239.9	0	17635.4	0	42713.2	0	28693.1	0	24550.7	0	24962.5	0	19747.3	0	23898.2	0	20857.4	0	14807.1	0	24931.6	0	14173.2	0	19056.5	0	26099
4.13032	34733.6	0	17002.9	0	23321.8	0	17880.9	0	20644.1	0	35758.9	0	14660.2	0	32844	0	27662.8	0	21298.1	0	22814.8	0	28071.7	0	24535	0	43417.3	0	12364.4	0	29114.4	0	23040.1	0	17166.7	0	25377.6	0	21770.5	0	19536.1	0	32646.5	0	8946.32	0	14280.4	0	21416.4
4.15069	43000.5	0	27149.7	0	31713.9	0	25964.4	0	24751.9	0	26832.1	0	17691.5	0	21556.4	0	25184.7	0	19695.5	0	25712.5	0	35642.1	0	20295.9	0	29072.9	0	12763.1	0	33628.3	0	30566	0	27020.2	0	29346.6	0	13979.7	0	11871.4	0	19520.8	0	20178.7	0	23611.9	0	17393.9
4.17109	30733.2	0	27764.1	0	20678.3	0	26297.3	0	17027.4	0	22493.1	0	22414.1	0	25632.3	0	27715.6	0	16852.6	0	19710.3	0	23120.8	0	19608.1	0	30322.4	0	23433.7	0	24660.2	0	23129.3	0	26782	0	13810.5	0	21533.1	0	18616	0	18465.3	0	13050.1	0	19173.3	0	27896.3
4.19145	21350.7	0	18883.6	0	24166.5	0	17644	0	20510.5	0	29226.5	0	13289.6	0	15200	0	18553.6	0	20774.7	0	29899.4	0	21904.5	0	27131.6	0	29292.6	0	23144.9	0	16773	0	29033.9	0	24683.1	0	20368.2	0	13446	0	24820.5	0	17988.1	0	17800.4	0	19158.7	0	16911.4
4.21186	31140.4	0	31601.3	0	16025.9	0	23406.8	0	24606.8	0	22004.1	0	16162.8	0	30337.9	0	18567.6	0	18683.9	0	22608	0	16072.4	0	19766.9	0	32610.5	0	15377.6	0	22887.3	0	21109.5	0	18749.2	0	24938.2	0	16031.5	0	20364.8	0	28335.8	0	19841.5	0	20307.2	0	8118.11
4.23219	28130.4	0	24944.6	0	14035.7	0	23393.9	0	27033	0	38121.2	0	19362.8	0	17479	0	26330.1	0	21409.2	0	24710.6	0	23896.7	0	18751.6	0	38636.5	0	29410.3	0	26754.2	0	14800.6	0	21656	0	31352.3	0	17775.9	0	19006.9	0	23437.7	0	17288.4	0	27122.3	0	18851
4.25252	23837.1	0	19089.5	0	16371.8	0	19269.3	0	24791	0	26195.8	0	15790	0	19249.1	0	16648.5	0	21393.6	0	18926.6	0	25341.2	0	14360.9	0	31590.3	0	25367.5	0	25874.8	0	18681.4	0	17678.5	0	15102.9	0	20653.1	0	15810	0	11021	0	26112.6	0	16243.4	0	22723.2
4.27295	24912.1	0	24489.8	0	19156	0	13860.9	0	23755.2	0	20035.9	0	19617.8	0	15412.5	0	9245.03	0	21333.4	0	17943.6	0	31145	0	17578.4	0	36471.4	0	25193.2	0	18834	0	21814.1	0	32323.2	0	21479.1	0	26865.7	0	13842.9	0	22118.7	0	18114.2	0	19824.9	0	16536.9
4.29331	27466.3	0	29673.8	0	23779.4	0	23065.4	0	29944.1	0	23766.1	0	14882.1	0	16944.8	0	13781	0	17224.2	0	31382.3	0	13118.4	0	15985.8	0	34804.5	0	11598	0	15474.8	0	20040.9	0	23822.3	0	20264.6	0	22656.8	0	18930.9	0	21094.5	0	11719.5	0	12441.8	0	23435.8
4.31361	31671.2	0	16329.6	0	17443.5	0	12477.7	0	26542.3	0	23076.9	0	20717.2	0	13264.1	0	26042	0	22654.4	0	23328.3	0	28226.1	0	28684.1	0	33928.4	0	20730	0	25347.6	0	22879	0	18856.5	0	18311.1	0	21058.1	0	22350.1	0	12961.2	0	19958	0	21827.2	0	30279.1
4.33402	19704.1	0	23311.2	0	24156.4	0	17582.4	0	25666.8	0	22517	0	13333.2	0	17743.8	0	24645.9	0	12857.9	0	25202.9	0	28096.8	0	22481.9	0	28233.6	0	10798.3	0	24438.4	0	21112.3	0	23651.6	0	27099.7	0	19655.9	0	17159.3	0	20352	0	22321.5	0	27519.9	0	22435.8
4.35438	23849.6	0	25763	0	15128.3	0	21706.9	0	32281.5	0	20299	0	19663	0	17396.8	0	20685.4	0	15125.2	0	23028.8	0	19732.8	0	17330.5	0	21896.3	0	15113.1	0	22488.3	0	24515.8	0	22837.5	0	26235.7	0	13668.1	0	20083.9	0	14982.8	0	16820.2	0	15387	0	17495.8
4.37505	25616.6	0	21693	0	16860.6	0	23926	0	33991.2	0	25099	0	16812.2	0	26433.7	0	16950.6	0	14162.6	0	21827.5	0	15301.1	0	20980.2	0	26790.7	0	17863.8	0	17212.7	0	15400.9	0	22871.1	0	25458.4	0	27229.9	0	7312.91	0	19223.3	0	23038.5	0	16309.1	0	17856.7
4.3953	30844.1	0	21896.7	0	25496	0	13879.8	0	21220.5	0	18807.1	0	23832.7	0	25161.4	0	20007.7	0	13144.5	0	24916.6	0	16602.5	0	22037.7	0	23516.6	0	27741	0	21727.6	0	17853.4	0	26530.5	0	25993.6	0	22782.5	0	22913.1	0	18608.2	0	22576.2	0	28796.5	0	20457.5
4.41549	23769.4	0	22191.7	0	24951.9	0	23143.6	0	18573.4	0	25142.3	0	16466.1	0	20336.3	0	16391	0	15621.2	0	21072.4	0	25921	0	22931.8	0	24529.4	0	12378.5	0	33606.3	0	22788.1	0	27195.3	0	21904.9	0	18100.1	0	22658.3	0	12743.6	0	19379	0	16989.5	0	23670.6
4.43604	28375.8	0	19289.7	0	21540.9	0	18017.6	0	31740.4	0	20006.3	0	23335.5	0	24365	0	13669.1	0	19231.9	0	13436.6	0	22824.6	0	25652.7	0	19920	0	14052.6	0	30631.4	0	21309.9	0	25143.2	0	26754.7	0	15461.5	0	18352.3	0	18560.3	0	18412.9	0	23380	0	16276.7
4.45627	16867.3	0	19246.1	0	21947.2	0	11425.5	0	24700.5	0	13510.8	0	16173.3	0	18337	0	26934.7	0	14702	0	20372.6	0	22602.8	0	16272	0	21709.9	0	22893.8	0	30601.2	0	21291.2	0	29506.5	0	20242.8	0	19371	0	23266.8	0	21099.8	0	21290.1	0	26733.5	0	24265.7
4.47647	25707.3	0	20357.5	0	14410.3	0	26041.7	0	16863.2	0	25202.2	0	19494.8	0	17106.3	0	19156.7	0	17069.3	0	18721.8	0	17155	0	21905.2	0	22362.3	0	16579.9	0	21167.6	0	21866.7	0	25272.4	0	14238.2	0	14004.8	0	20059.7	0	19059.4	0	23296.7	0	22873.4	0	24061
4.49668	24419.4	0	19157.4	0	24977.2	0	25348.3	0	17084.4	0	17590.1	0	19535	0	25714.9	0	21297.3	0	19622.4	0	16827.7	0	19094.8	0	25450.1	0	38316	0	21334.4	0	28342.1	0	21707.8	0	28530.2	0	18396.3	0	19983.7	0	13285.8	0	29242.2	0	20045.6	0	17276	0	24596.5
4.51724	25007.7	0	8741.17	0	15351.7	0	21635.5	0	25049.4	0	28441	0	16907.8	0	24832.7	0	17945.7	0	17133.3	0	21271.4	0	24245.4	0	17844.1	0	30414.3	0	28109.5	0	23048.6	0	19295.1	0	30782.4	0	17634.3	0	14183.7	0	18875.7	0	17038.9	0	18149.6	0	14521.5	0	23419.5
4.53752	24928.3	0	20856.1	0	22122.3	0	23796.3	0	17568	0	37753.3	0	18258.5	0	22071.5	0	22456.4	0	13943.2	0	19567.3	0	20921.9	0	13637.2	0	29049.2	0	18178.6	0	15388.6	0	19065	0	21831.8	0	16814.1	0	20190.3	0	20365.7	0	27148.2	0	18926.2	0	14117.3	0	14484.5
4.55812	20132.4	0	20482.9	0	23289.1	0	26726.6	0	13517.5	0	20541.3	0	21790.1	0	21867.1	0	23070.4	0	17983.8	0	23559.4	0	27469.3	0	19388.8	0	31579.4	0	19639.3	0	13314.8	0	21073	0	19350.1	0	25759.1	0	24354.5	0	26177.8	0	21795.9	0	25490.5	0	27221.5	0	15467.1
4.57835	23103.6	0	26425.6	0	19325.2	0	13838.9	0	21162.3	0	21086.6	0	22261.2	0	19710.1	0	20581.9	0	25108.1	0	19744.1	0	18383.7	0	18687.8	0	34943.5	0	19028.3	0	15321.9	0	17173.7	0	23932.3	0	21877.2	0	21451	0	29881.7	0	25913.9	0	31695.9	0	27423.3	0	25421.9
4.59887	20798.3	0	32381.2	0	14673.2	0	21374.1	0	22161.2	0	24836.8	0	11156.8	0	19972.2	0	19913.2	0	21206.7	0	19744.1	0	26552	0	17887.1	0	31696.2	0	24547	0	21398.2	0	18475.5	0	22508.7	0	14674.9	0	19793.6	0	30055.1	0	16226.3	0	23896.3	0	23202.3	0	36560.4
4.61903	27785.9	0	28073.3	0	20831.7	0	19463.5	0	19649.4	0	25240.8	0	12821.1	0	17718.4	0	22275	0	25786	0	20077.2	0	32505.9	0	23350.9	0	27255.6	0	22712.9	0	24640.5	0	23149.9	0	17185	0	26373.5	0	16400.8	0	24718.4	0	31147.5	0	18424.1	0	16793.5	0	27522.9
4.63958	20355.4	0	19977.2	0	21111.1	0	15636.7	0	20632.8	0	30042.9	0	14321.8	0	24440	0	24266	0	11499	0	25281.7	0	20024	0	16174.7	0	15146.8	0	19029	0	15816	0	13176.6	0	20292.7	0	34998.3	0	21491.2	0	31561.1	0	21654.1	0	21777.5	0	25173.6	0	21888.6
4.65981	22969.4	0	17514.2	0	24967.4	0	18119.5	0	19356.2	0	28965.3	0	30685.5	0	15717.1	0	20223.5	0	9713.5	0	26113.7	0	22221.9	0	23570.7	0	26354.5	0	18897.4	0	21821.1	0	16730	0	18592.9	0	12912.2	0	13983.2	0	19589.2	0	20284.3	0	25939.7	0	14109.4	0	19292.4
4.67994	20442.2	0	28692.8	0	18020	0	25689.4	0	30560.6	0	21953.1	0	18541.6	0	16903.8	0	18810.4	0	24495.7	0	28991.7	0	16647.7	0	16575.9	0	21585.4	0	12542.1	0	18772.5	0	17644.1	0	18281.7	0	23127.2	0	11844.4	0	24909.6	0	20782.6	0	19224.6	0	23542.5	0	19177.2
4.70002	19829.5	0	24984	0	22892.8	0	22888.4	0	31744.8	0	21292.2	0	22468.3	0	24010.6	0	15829.9	0	9950.25	0	21761.2	0	18231.3	0	13507.9	0	23270.7	0	17048.1	0	19777.3	0	17083	0	12970.9	0	22479.9	0	15732.6	0	20977.5	0	27373.1	0	16986.3	0	11730.6	0	23279.4
4.72019	19644.7	0	17136.4	0	22623.7	0	26330.3	0	18393.1	0	29926.1	0	28685.8	0	11582.7	0	21617.2	0	20939.9	0	16707.8	0	18227.1	0	30080.8	0	24083.1	0	20425.7	0	12630.4	0	24014.1	0	19736.3	0	23132.9	0	11061.9	0	25288.1	0	23937.9	0	15623.7	0	18499.6	0	28830.7
4.74029	33133.3	0	19186.1	0	14375.7	0	24885.3	0	23187.1	0	22287.7	0	25615	0	14822.7	0	24950.8	0	20258.5	0	20060.6	0	25130.6	0	22855.5	0	23481.9	0	20522.5	0	18165.1	0	21729.6	0	19547.3	0	19402.8	0	17458.1	0	18740.8	0	28030.2	0	18132.1	0	22657.5	0	23278.5
4.76035	21250.1	0	20249.9	0	14923.2	0	22285.1	0	27422.5	0	22533.4	0	21337.6	0	26467.7	0	12282.5	0	20719.1	0	22400.5	0	21567.4	0	19707.1	0	13552.7	0	18485.3	0	19738.4	0	22552.1	0	21803.8	0	27322	0	13144.9	0	15028.7	0	14769.6	0	17297.9	0	10197.2	0	23963
4.78066	25020.2	0	16762.9	0	15439.2	0	20499.9	0	17018.1	0	18993.7	0	21043.8	0	24130.2	0	27701.3	0	27991.5	0	27388	0	28758.8	0	14097.6	0	23529.5	0	22927.5	0	32916	0	16710.3	0	18970	0	18895.5	0	23382	0	20374.3	0	21413.3	0	20231.4	0	20269.7	0	23011
4.80105	34010.4	0	24638.3	0	29978.4	0	30030.6	0	23603.4	0	20245.1	0	18919.8	0	17864.7	0	15941.5	0	22795.8	0	16617.9	0	23919.8	0	24615.2	0	17205.6	0	13498.5	0	22785.6	0	16970.3	0	23440	0	18631.1	0	15978.6	0	16491	0	23489.3	0	18837.3	0	30937.3	0	26597
4.82114	20264.2	0	19551	0	29672.7	0	17383.2	0	21363.8	0	24702.5	0	21634.6	0	19782.1	0	23299.6	0	9809.02	0	21288.7	0	26337.9	0	23330	0	24545.2	0	20717.9	0	24128.1	0	30759.5	0	16863	0	17790	0	17408.9	0	27344.1	0	23080.5	0	23282	0	18059.6	0	21873.7
4.84117	26480.7	0	26838.6	0	21837.8	0	10388	0	0	0	19825.9	0	18097.9	0	19339.7	0	13371.9	0	21131.7	0	20707.3	0	28152	0	23127.7	0	16511.4	0	22234.1	0	19016.5	0	23980.2	0	21623.4	0	27681.7	0	28378.8	0	16237.2	0	25165.2	0	19907.5	0	18783.6	0	27162.5
4.8612	23725.5	0	25264.8	0	21030.5	0	28228.6	0	28836.8	0	14614.6	0	24307.1	0	14119.3	0	33317.3	0	26933.3	0	25543.3	0	24446.6	0	25687.5	0	25040.8	0	31430.7	0	22057.1	0	20746.8	0	15757.1	0	23974.3	0	29621.3	0	17509.2	0	25427.4	0	17143.3	0	16917.1	0	28471.1
4.88123	15572.2	0	28837.9	0	21729.4	0	24980.5	0	21774.8	0	29097.8	0	14608.7	0	31314.2	0	14557.8	0	28952.8	0	19961.4	0	32536.2	0	30916.1	0	18794.7	0	19861.8	0	28526.6	0	19327.7	0	21256.3	0	30170.9	0	28795.9	0	16876.2	0	26673	0	9968.92	0	34850.2	0	19445
4.90123	25737.9	0	15378	0	27217	0	27184	0	22644.7	0	21548.5	0	23702.4	0	20472.6	0	14524.8	0	44438	0	18945.7	0	18615.2	0	50899.6	0	29436.8	0	21770.2	0	18666.6	0	23738.8	0	21269.3	0	27688.5	0	29616.7	11450.9	31833.2	0	26081.3	0	29841.8	0	30561.3	0	24161.9
4.92127	20302	0	14553.9	0	32336.8	0	25747.2	0	27594.8	0	19213.7	0	24268.6	0	18961.3	0	32593.4	0	47680.3	0	38287.3	0	30910.5	0	30984.7	0	16457.7	0	27854.2	0	29249.9	0	31652.9	0	16329.2	0	28029.3	0	45835.7	0	33988.1	0	23670.7	0	26640	0	18367.9	0	29107
4.94143	30947.2	0	31960.5	0	49905.2	0	29207.8	15393.1	37302.2	0	27367.7	0	27698.7	0	19678	0	27612.4	0	60926.2	14050.2	56802.9	30610.4	34756.7	0	46839.3	0	23426.7	0	31049	0	38386.4	0	35763.5	0	27055.3	0	54288	32684.9	44764.4	19278.7	43129.9	0	28235.2	0	26731.5	0	19501.1	0	31653.6
4.96149	16407.7	0	23273.5	0	53784.4	26560.6	36386.9	20329.4	46273.4	0	45261.3	15709.7	28910.5	0	23031.5	0	29647.4	0	80162.6	25493.5	59498.4	64929.6	41908.4	0	61304.9	0	27357.6	0	27108.3	0	46408.1	0	57530.8	0	32257.4	0	82170.8	46280.2	68334.4	34068.6	63319.6	0	29675.6	0	12833	0	39722	0	59202
4.98154	34399.1	0	34819.7	0	87439	24716.2	45841.7	62325.7	44757.9	52161.4	75262.8	0	21528.1	0	20480.4	0	22192.2	0	99224.5	45259.2	75339.8	102642	64297.8	0	69249.7	0	40514.4	0	33217	0	55349.7	30893.3	61531.1	0	41641.9	0	121984	82097	99171.6	49904.1	57401.8	0	30367.6	0	32610	0	43074	0	92590.5
5.00154	30098.6	23400.1	38817.2	0	116719	55224.2	57998.4	66238.7	62616.4	70378.2	77521.6	0	33418.8	0	27392	0	38127.4	19472.5	186483	66759	93316.1	151752	54390.4	21237.6	99592	0	33021	0	18695.1	0	99090.2	45408.2	126680	54895.1	79514.6	39704	203215	114289	115230	70733	111331	43497	38379.4	0	43111.6	0	68714.9	43789.7	98512.9
5.02154	32449.2	42337.7	40495.8	35142	154989	61083.6	84235.7	99444.4	62868.7	98497.3	113393	45936	60655	37386	41749.7	0	52392.1	53066.3	229285	79879.4	142724	206530	99437.5	23826.4	133345	37537.7	38855.6	0	31228	0	144117	0	249211	91047.1	102760	60942.4	261369	183015	142125	109146	103047	62809.5	73314.7	20436.8	38100	39304.1	91802.1	69277.7	162844
5.04164	57461.4	67680	58229.6	40379.2	241525	103337	123481	167521	93410.1	149774	171211	66221.2	53763	85802.8	43671	27305.9	64807.8	80136	342784	145563	147872	288461	160319	41873.9	170277	39932.4	78368.7	0	38964.8	0	247713	140409	284100	123628	159145	118179	347765	230703	191520	131187	172181	80582	105200	46891.8	68172.3	66253.1	109365	74571.7	295345
5.06169	71475.5	97636.9	82616.6	87084.2	335891	136597	163617	219139	132276	231145	269353	129139	57627	114473	50858.4	61023.8	79723.8	156165	400195	153124	231573	406426	222314	60087.8	196349	44994.2	83995.7	0	53793.9	0	405617	211676	424055	197664	175345	152631	511442	303456	208360	153230	180169	83871.7	150434	67096.2	102223	128801	129627	108193	423028
5.08171	88152.5	181869	85164.3	133212	387083	175149	207116	317873	161174	283749	323565	141085	65539.2	139558	72337.7	90218.7	105831	210557	457864	183970	233061	498968	241602	122215	269320	66065.9	115015	0	68244.2	0	600415	315248	603044	279026	262782	195142	714795	450189	279699	164322	285320	119817	237601	160323	124822	170805	225243	177510	533471
5.1017	118337	281287	137960	185777	463016	209555	225401	360747	201030	359446	383875	214069	112078	220603	113824	156570	167438	323467	543881	202554	278530	557035	390833	160404	296573	64037.3	139520	60965.8	96717	0	712684	423510	808757	400736	360485	294792	784248	492631	300382	180227	258763	0	373150	172195	194278	227456	254686	244160	649160
5.12169	113221	297568	173243	287814	485828	246424	273907	391117	221466	421857	508256	242058	150379	264464	129375	221949	205785	365289	564421	246549	356667	598392	455598	223177	287565	74782.3	183827	63861	178019	0	894086	566023	824972	378996	419704	318700	764578	457174	352536	245586	244801	139671	554696	292634	240305	316200	341693	298060	736236
5.14172	185018	339040	242643	446464	452012	198827	317732	484796	272171	546140	630540	343664	181222	353773	197793	296853	237406	475812	765186	282949	357561	661123	465505	230726	317720	85827.3	228873	79000.7	207560	0	1.13694e+06	615528	867688	433152	449498	442115	718910	459471	346821	265602	248163	116852	628661	336936	244730	368298	386985	314951	693284
5.16186	167723	403689	252820	452182	439708	234930	317130	477409	324752	631771	663592	343316	191689	352035	226590	389737	304071	572289	714592	255790	348484	669319	641604	273863	353641	101560	329044	121108	266343	0	1.0959e+06	665129	828581	371894	540468	474049	799298	538051	379389	237082	234317	119969	853763	408821	281039	403642	418734	402868	770346
5.18195	204321	508738	222777	465975	480474	222779	303228	421781	319901	635519	621011	352684	209632	387974	249597	425367	316776	597741	685037	262500	308742	613996	554740	206404	340864	72875.4	388519	144911	417720	99757.9	1.15408e+06	657757	903930	385058	584418	477650	746035	480379	330538	243637	239637	120858	867398	440045	318294	432923	491705	445596	645496
5.20207	203455	505713	270444	431790	357587	174615	244868	352682	372766	692298	510091	310233	187699	348225	197953	392603	341266	710832	599805	262213	292600	493880	422820	177423	349300	77629.4	394325	117984	385589	125149	954165	508313	705678	378077	589871	518896	576526	350617	312851	191517	265711	127864	891548	453906	270783	461531	535343	421143	620143
5.22215	227950	474854	255887	468748	367981	135343	230330	302999	312725	594838	462182	301610	143177	298710	206002	309043	348555	658541	443122	189675	239210	488550	374410	178211	264331	66392.4	326504	114156	409474	111144	1.03913e+06	535958	576106	264869	604355	501692	481333	320453	268119	173217	212061	105698	933633	478529	290462	349283	386312	384027	471938
5.24218	188776	425995	242867	440808	249648	116814	182256	259231	298036	542474	419510	228487	132926	236203	189207	290758	332451	563195	420570	136560	236765	382319	327542	132778	236184	58993.6	300018	95760.7	390719	105063	861863	507608	505687	203966	591836	531184	291308	209753	236992	132294	202883	106228	822320	413780	205209	281554	384076	350538	450094
5.26226	157632	316339	180146	347042	236004	91647.1	135874	216535	215546	417226	454390	207740	97694.9	193614	195908	283772	274720	483538	291010	117995	160648	258469	331719	110748	199358	34209.6	245003	91751	359609	92815	624495	299569	447361	201612	545155	470939	214741	154662	164693	115012	214904	112944	696718	350924	163243	281128	312501	231006	391234
5.28242	152060	239484	198979	284124	183462	82521.5	134703	161469	183244	300968	308582	155271	106049	192333	151472	210733	243471	459315	201193	71614.8	140366	224109	228794	80462.5	177083	0	206055	76722.5	368358	84274.7	534392	309333	432422	186395	492240	454908	239729	160966	144833	83853.5	196154	77371.3	646191	316220	166228	232407	280745	237313	289133
5.30249	132111	203038	144422	212340	165443	54446.1	119952	142645	155079	251819	284555	165868	95558.8	152703	115806	176491	248885	422282	175635	66740.9	103656	183537	196106	71001.5	109009	0	177870	0	315771	83645.6	442838	223040	302401	123154	391944	379016	206713	126712	129851	74492.1	166394	79860.5	548433	287142	146728	181098	189145	145917	234229
5.32249	94765.2	163729	106952	194683	118658	43838.2	88369.9	114292	109622	177889	251645	120795	97121	110860	104617	152888	139560	312341	168927	52385.6	93116.6	156347	161955	67401.4	108093	0	153306	0	279079	70275.8	370916	194982	218118	101314	325711	243484	185031	115351	95164.9	51057.2	189256	76174.2	413466	196901	124954	136745	190731	138180	199441
5.34245	89054.1	121760	124217	143473	110641	38430.7	100090	97004	110336	166554	172352	92450	65827.2	96229.2	104157	129626	163388	213735	147582	43167.1	84185.6	130644	135114	52401.9	92640.5	0	144090	45992.6	226172	0	346089	157865	191078	93529	209239	228930	144719	90489.8	104261	41846.8	158982	75643.8	345343	191500	105431	126550	134518	92462.7	158259
5.36244	56211.3	101739	68006.2	120899	104423	33869.3	68045.1	80154.4	74933.2	127318	187138	77011.2	72665.6	74999	66488.2	93866.5	135283	210950	112455	28469.8	67775.8	98483.6	136344	41974.4	76961.8	0	104993	0	158053	0	208056	102938	206853	74966.7	238609	152468	137514	75083.6	82619.2	43264.8	141040	58787.9	283002	143511	103568	105673	120494	101844	130619
5.38298	65590.6	74734.2	95403.6	97011.4	103842	38466.8	77578.5	66664.9	87092.1	102750	141839	61417.2	69136.5	70284.7	70214.8	70076.3	106940	177355	111045	44886.7	64013.5	86739.5	115888	50824.6	80926.2	0	104428	0	189444	0	221439	115504	178455	63570.3	193047	127648	123445	60675.2	60333.3	35096	111510	0	253617	108436	78985.6	107422	99775.3	61691.9	104894
5.40306	77163.9	75526.3	63814.9	91040	73358.4	13191.5	67301.4	52605.5	91160.7	108076	139159	60666.3	41584.1	42906.2	59809.3	79374.1	108901	135530	93425.8	0	72776.2	82339.3	111748	33033.7	80211.4	0	93247.7	0	137045	0	220906	99189.3	143398	57328.1	154348	114519	102448	63633.7	72379.4	29165.4	105422	39581.3	207548	81106.5	73084.1	91271.8	102996	65264.8	117869
5.42301	61210.6	69303.4	63022.5	92865.8	78010.7	19579.9	60518.8	47346.9	78455.5	84660.1	115619	54090.2	48429.8	40455.1	62696.1	68560.5	99608.3	118503	104119	29065.8	53099.2	65258.1	93934	28423.4	81822.9	0	90038.6	0	109367	0	196774	93656.1	142585	46537.3	98390.1	87514.8	93539.2	41220.2	59741.8	34483.5	89088.5	0	193347	76218.5	71811.9	0	97266.3	61301.7	112276
5.44301	52554.1	59596.6	81884.3	82482	83292.3	33752.4	57793.1	27245	67614.6	57616.9	92816.5	54472.6	48524.7	38838.2	51222.3	0	95111	96772.5	87431.1	0	54063.1	52396.3	93558.7	25517.4	68451.1	0	71962.3	0	100115	0	189800	86862.4	144854	55673.8	131065	96990.4	87870.7	0	70040.8	18687.3	64487.4	0	178150	71433.7	54265.1	41528.7	87484.6	59756.3	102869
5.46301	49608.5	51049.5	58827.3	44412	61319.3	19071.1	41746.5	32848.9	64672.6	40220.5	115928	37814.7	44503.8	33153.6	72165.6	49160.2	66910	100426	70418.4	0	46105.5	53168.3	77594.2	0	50726.8	0	77554.2	0	104064	0	146660	60509	110694	44349.6	92714.2	69886.2	81037.5	53150.5	77290.3	28329.1	63554.8	0	150258	54787.5	70412.7	46201.7	75286.3	47524.1	76516.7
5.48307	49949.2	39825.2	45193.1	39402.6	59349.1	11283.1	59310.6	33001.5	66853.5	47212.4	90518	0	40153.5	23909.1	69798.4	0	71280.7	79725.8	87562.8	0	42990.8	31868	71309.1	0	82576.3	0	54366.8	0	74827.5	0	105271	52002.6	70398.6	26945.2	100226	61682.1	79441.7	38325.3	44434.5	14013.1	71248	0	126171	54360.8	48642.7	47140.9	58871.1	39041	82552.7
5.50307	51973.9	0	56205.6	0	44784.3	0	52226.4	43145.8	79320.6	48035.9	79840.4	0	64727.4	15040.2	44550	0	74554.2	81462.9	62605	0	62683.9	49362	70422.4	14858	57911.3	0	51872.9	0	76355.4	0	101831	0	68500.1	0	80329.4	0	82550.3	24490	55413.5	0	58606	0	126489	57627.7	56409.9	28034.2	74799.8	37264.8	71535.3
5.52305	53443.1	23790.7	59264.3	0	57999.1	0	57705.5	24567.5	60675.5	45405.9	78348.5	25151.8	40645.7	0	48294.4	34838.1	55450.9	60186.2	63465.5	0	48852.4	52392.3	47740.4	15838.7	52450.4	0	51856.6	0	79983.4	0	75072.2	32667	81458.2	21638.4	88774.5	0	63503.3	26435.8	48788.6	0	64510.2	0	105865	41287.5	44197.9	0	52649.3	22722.7	79358.7
5.5434	41342.5	0	34585.2	0	45939.4	0	37520.8	11720.2	48542.4	40182.1	72826.4	17496.6	59872.5	0	62021.8	0	50586.5	42003.5	90486	0	55524.2	41546	51608.8	14508.9	41840	0	48218.9	0	52473.8	0	125795	0	80391.9	17197.2	82735.4	55143.6	68803.4	23471.4	50158.1	0	48515.9	0	90259.5	43314.7	36730.3	0	63630.6	0	62542.2
5.56341	50460.2	20943.3	50582.7	0	53177.6	21299.2	42440.7	13432.3	34150.3	27044.1	61719.3	0	39157.2	0	51383.3	0	57990.8	51896.2	55253.6	0	44862.8	35020.4	62164.6	12826.2	54789.3	0	35417.1	0	60812.4	0	82902.4	0	65908.9	17320.9	70338.6	0	74901.4	14867.6	46451	21507.6	45023.1	0	92708.8	0	51723.6	33163.8	58034.7	27810.3	62228.7
5.5834	37161.4	0	40151.6	0	60182.3	0	45043.2	19643.4	36043.4	0	65088.4	0	40519.2	31888.5	55777.4	0	64142.5	47504.2	52734.5	0	40308.8	35719.9	56876.1	0	52207.4	0	49080.9	0	62600	0	56073.4	0	71140.9	17596.3	75000.9	0	62504.2	0	53519.7	0	37566.5	0	72396.7	30967	44903.3	0	45825.8	0	63651.4
5.60337	42829.4	25804.8	42812.5	0	54796.8	0	43435.2	24409	55144.5	28503.3	53195.4	0	39250.6	0	42416.7	0	60031.7	35125.8	68018.6	0	48327.1	32070.5	62170.5	0	60181.2	0	45780.1	0	40631.5	0	66354.7	0	64988.4	0	68315.5	0	64211.9	0	47960.9	11799.3	48059.6	0	68651.6	23696.7	45968.6	0	72564.5	0	65525.5
5.62328	51810.2	0	42946.6	0	52985.7	0	55277.7	15368.7	50970.2	24980.5	68826.5	22703.1	47042.4	0	37901.9	0	58305.7	37347.4	59278.7	0	47671.6	25313.1	43386.9	0	58356.6	0	46213.4	0	55543.2	0	79416.4	0	63971.1	11587.3	62942.9	0	64914.4	0	62291.4	0	56623.1	0	65531.4	0	42908.1	0	45259.7	0	61665.5
5.64322	38910.9	0	53292.3	0	57599.9	0	47168.1	12004	40994.9	0	53881.8	0	52383.6	0	46511.7	0	67101.9	31000.8	48024.6	0	46318.4	16397	66024.8	0	46799.8	0	38615.8	0	62722.4	0	64082.6	0	75429.7	0	50657	0	64422.6	0	54173.8	0	47195.9	0	64085.1	0	52490.4	0	59028	0	54318.7
5.6632	42022	0	38339.6	0	46639.7	0	38487.1	0	44329.1	0	65981	0	44616.3	0	56286.6	0	57231.9	26218.5	48233.9	0	55857.4	21727.5	63707.2	0	51866.8	0	48270	0	40969.6	0	54865.2	0	67810	0	61919.7	0	51952.8	0	57719.4	0	48953.4	0	87961.5	0	55265.7	0	55762.7	0	48113.7
5.6835	50024.9	0	48493	0	53136	0	53594.3	8824.42	55806.9	23920.3	68999.8	0	55618.7	0	27891.6	0	49147.6	0	66999.6	0	64630.4	0	47668.5	0	53790.1	0	41790.5	0	55918.5	0	77405.6	0	74048.5	0	72770.7	0	47458.7	0	55706.6	0	39717.3	0	69954.8	0	49089.5	0	63246.1	0	39890.9
5.70341	43517	0	43294.8	0	45887.5	0	40202.5	0	41345.3	0	72036.8	0	42254.1	0	36074.2	0	46430.7	0	56389	0	56058.5	13866.1	74907.1	0	33778.9	0	43042.6	0	45753.8	0	61785	0	72838.9	0	49750.9	0	64017.1	0	43156.7	0	48000.8	0	73798.4	0	46846.8	0	61891.7	0	69976
5.72329	46619.1	0	53872	0	44232.1	0	51091.4	16835.5	51370.2	0	51416.7	0	39468.1	0	47108.2	0	43848.7	0	55988.6	0	48722	22569.4	56634.2	0	59677.9	0	51183.5	0	56837	0	69124.4	0	51034.3	0	48067.1	0	54585.7	0	58569.4	0	62900.6	0	79847.8	0	44609.4	0	39583.9	0	57688.5
5.74327	39281.1	14137.3	49027.8	0	59895.7	0	54944.6	14853.6	46894.3	0	54289.8	0	55772.1	0	55280.9	0	58940.4	0	67502.4	0	43101.4	18278.7	60580.1	0	49634.6	0	47603.2	0	65819	0	53663.6	0	68588.1	0	50970.2	0	72975.7	0	53257.2	0	49370.3	0	64286.7	0	27706.4	0	64210.1	0	65443.4
5.76321	47495.9	0	55766.1	0	71821.8	0	63559.4	0	49862.4	0	55714.7	0	74274.4	0	39671.1	0	48104.9	0	52724	0	53069.5	11348.6	62595.2	0	56448.5	0	46853.4	0	52250.8	0	59872.8	0	64839.4	0	56782.7	0	57270.3	0	64161.6	0	51698.4	0	76333.5	0	53827.2	0	46118.3	0	31854.6
5.78309	71110.6	0	45916.4	0	45156	7774.5	48425.5	0	46417	0	57406.6	0	37303.9	0	48987.6	0	45790.3	0	57798.1	0	67530.1	19870.3	63466.9	0	60623.3	0	56992.4	0	40621.9	0	58701.4	0	57927.6	0	63491.8	0	61834.6	0	52547.2	0	45482.1	0	66128.3	0	54368.3	0	57598.1	0	54406.3
5.80332	56199.7	0	37036.3	0	52670.1	0	52619.1	0	45109.2	0	62807.8	0	49263.8	0	54810.7	0	42399.9	0	48496.7	0	39625.5	18196.9	78686.1	0	28684.9	0	55134.4	0	57684.9	0	70092.4	0	48660.8	0	51292.9	0	51667.9	0	43741.9	0	46091.2	0	60303.7	0	61165.1	0	44486.3	0	65082.2
5.82328	49275.6	0	43440.7	0	50819.2	0	42268.1	10032.5	46412.7	0	47386.9	0	52925.6	0	51031.6	0	46001.5	0	63320.1	0	62546.4	13537.2	64344.2	0	54182	0	42438.7	0	55168.3	0	72347.1	0	78819.6	0	53147.2	0	33015.9	0	49920.2	0	52632.6	0	79132.6	0	46247	0	49824.9	0	67621.5
5.84326	39970.7	0	44317.9	0	34667.2	0	55708.2	0	65451.9	14990.5	48079.9	0	45440.4	0	55697.7	0	50256.4	0	55835.8	0	58303.3	0	57565.4	0	56632.8	0	48428.7	0	45920.5	0	61544.4	0	53035.9	0	50193.9	0	69143.3	0	52396.4	0	37077.2	0	78778.3	0	49163.8	0	58487	0	66346.7
5.8635	50421.7	0	52639.5	0	62343.9	0	46629	0	59792.4	0	57363.7	0	52596.3	0	44852.5	0	56223.8	0	56777	0	40442	0	55265.6	0	57829.8	0	54795.8	0	37732.9	0	48591.5	0	54513.9	0	48877.8	0	60444.6	0	52074.8	0	49564.7	0	84902.5	0	53126.6	0	42260.4	0	57964.6
5.88335	48394.1	0	36835.6	0	50534.5	0	39113	0	51279.2	0	45442.5	0	52044	0	50395.1	0	63998.1	0	51272.6	0	44493.2	0	71889.9	0	41886.4	0	68157.9	0	63383.1	0	59350.6	0	45200.8	0	51907	0	52029.7	0	56764.9	0	40447.5	0	76366.1	0	0	0	65558.9	0	59338.8
5.90328	42451.6	0	67128.7	0	56517	0	48931.2	0	57739.4	0	61238.9	0	60818.6	0	43972.4	0	65203.9	0	58997.6	0	43678.3	0	49015	0	54629.5	0	56895.9	0	64984.7	0	55786.4	0	60613.2	0	74967.9	0	49460	0	51162.1	0	48613.9	0	55770.9	0	34995.1	0	46109.8	0	68930.2
5.92326	32030.6	0	53308.1	0	45360.1	0	55593	9804.87	55083.8	0	58666.6	0	47086.7	0	48736.2	0	69103.5	0	64825.3	0	56649.4	10950.5	50626.5	0	57296.4	0	37608.8	0	61354.5	0	63418.4	0	56700.2	0	45190	0	55292	0	47664.7	0	54500.7	0	60030.8	0	54702.8	0	37153.6	0	57760.5
5.94331	63217.3	0	39824.1	0	60504.4	0	54203.9	0	62773.1	0	63499.1	0	41503.3	0	47805.1	0	59307	0	49010.3	0	49216.1	16730.2	45153.7	0	44453.4	0	0	0	44700.8	0	74376.3	0	54136.7	0	35018.1	0	48914.8	0	56321.7	0	56766.1	0	44745.1	0	40865.5	0	51480.2	0	60222.7
5.96364	52560.7	0	40224.8	0	69850.4	0	51817.4	0	47640.7	0	63145.9	0	36337.5	0	55807.4	0	41037.2	13746.8	60259.8	0	52146	0	54417.5	0	54589.9	0	64491.4	0	55565.5	0	44228.2	0	72725.4	0	51290.6	0	52637.7	0	50758.6	0	48740.6	0	59766.1	0	50244.9	0	48399.7	0	47159.1
5.98357	32236.3	0	54207.1	0	52500	0	44692.6	0	60283.1	0	75822.1	0	47399	0	48878.8	0	60351.6	0	45855.2	0	51915.4	0	62959.7	0	52742.1	0	61644	0	48147.8	0	40509	0	70104.9	0	45136.4	0	39588.7	0	41042.6	0	47484.4	0	64997	0	45190.7	0	40429.2	0	64987.3
6.0035	41708.1	0	50151	0	46849.1	0	60532.3	0	55306	0	46678.6	0	59670.1	0	47605.8	0	41571.3	0	50718.1	0	46002.5	0	47599.7	0	50741.8	0	50822.8	0	38752.7	0	53425.1	0	63381.7	0	50416.6	0	52381	0	51833.8	5750.69	54437.9	0	58871	0	51643.1	0	51126.4	0	49156.9
6.02348	52178.6	0	53801.6	0	48444.7	0	52450	0	46042.1	0	41863.5	0	51335.4	0	45283.8	0	59123.7	0	45207	0	39802.6	0	47344.4	0	36414	0	58637.9	0	51426.8	0	56535.2	0	59587.4	0	47541.5	0	38442.3	0	61468.7	0	37809.6	0	56807.4	0	47449.7	0	39926.1	0	49623.2
6.04342	53885.2	0	59696	0	54009.5	0	55198.8	0	56798.9	0	38222.1	0	42448.7	0	31190.9	0	54172.1	0	44431	0	43381.2	0	60442.7	0	62951.7	0	62592.9	0	63088.3	0	43438	0	51976.6	0	44375.2	0	46290.1	0	40289.1	0	38575.6	0	76088.2	0	50539.9	0	54905.9	0	51263.1
6.0634	46119.1	0	39090.7	0	36537.1	0	39366.1	0	43960.7	0	47727.4	0	39451.3	0	42324.8	0	55060.9	0	38495.2	0	50662	0	45055.8	0	42008.8	0	58979.3	0	53227.4	0	63076.1	0	43626.8	0	60695.7	0	55110.7	0	47908.7	0	47064.3	0	47409.1	0	48680.2	0	66644.8	0	43824.8
6.08335	57533.2	0	42380.3	0	33419	0	40332.4	0	35745.2	12405.9	39740.9	0	36630.1	0	52744.1	0	71343.4	0	53506	0	46187.2	0	60083	0	39855.6	0	61147.8	0	40191.8	0	51442.3	0	55707.4	0	47527.4	0	59522.5	0	56158.7	0	55059.3	0	51354.5	0	0	0	50104.6	0	58178.8
6.10368	0	0	57035.8	0	52017.1	0	63129.4	0	50670.4	0	47464.5	0	31431	0	42966.6	0	43258.8	0	49689.7	0	49269.6	0	48675.1	0	38806.3	0	0	0	47527.6	0	52507.3	0	54411.7	0	46906.2	0	44541.9	0	55650.1	0	34336.3	0	63875.3	0	39493.9	0	57110.6	0	40172.5
6.12368	44133.3	0	0	0	49489.4	0	50983.7	0	38628	0	52675.8	0	44478.4	0	49562.8	0	53922.6	0	38583.2	0	44145.9	0	38924.2	0	47193.8	0	0	0	63530.7	0	43317.3	0	31998.6	0	48521.3	0	46782.3	0	57701.5	0	55022.6	0	70122.9	0	40813.6	0	49866.6	0	51580.5
6.14364	43149.5	0	0	0	41321.3	0	41033.5	0	0	0	41809.9	0	50709.4	0	38661.8	0	57515.6	0	54933	0	45430	0	64707	0	51700.8	0	0	0	36208.5	0	69698.1	0	42793.4	0	49124.5	0	49489.6	0	37981.4	0	45104.2	0	38009.9	0	41748.4	0	58224.1	0	42323.1
6.16357	0	0	41003.1	0	45529	0	43305	0	49563.4	0	36295.9	0	41058.5	0	41683.3	0	42822.7	0	51605.4	0	32377.3	0	41208.7	0	54791.1	0	0	0	51523	0	53812.4	0	44207.6	0	35763.2	0	32065.6	0	40076.8	0	46835.3	0	48429.8	0	42881.6	0	40297.8	0	41522.9
6.18356	47709.6	0	41215.9	0	41426.6	0	33012.3	0	41543.3	0	39232.9	0	51794.3	0	35818	0	68365.4	0	41804.8	0	34380.2	0	53060.3	0	50730.7	0	0	0	46159	0	54887	0	59319.5	0	48310.6	0	32783.4	0	38327.1	0	44196.9	0	50317.6	0	35684.5	0	40843.9	0	48477.6
6.20348	43214	0	0	0	54530.7	0	53561	0	46911	0	47719.7	0	53181	0	42531.4	0	40492.4	0	42574.6	0	52862.1	7635.32	44162.5	0	40528.1	0	59216.2	0	43150.7	0	45590.3	0	42958.1	0	56949.8	0	31927.3	0	29685.9	0	51619.2	0	38870.4	0	39225.7	0	59163.5	0	56185.7
6.22344	33941	0	36612.7	0	53945.8	0	37160.1	0	31301.2	0	39958.8	0	44796	0	47631	0	63511.8	0	46698.1	0	30031.7	0	56675	0	53676.7	0	41592.4	0	53637.3	0	53092	0	38923.4	0	46084.8	0	43441.4	0	45237.6	0	26945.2	0	43451	0	40152.4	0	45572.2	0	40357.3
6.24334	33417.5	0	40712.6	0	37757.7	0	41424.1	0	27859.6	0	45850.1	0	28923.9	0	44839.2	0	45537.4	0	45573.9	0	31524.6	0	40561.5	0	48282.5	0	0	0	39619.3	0	49000.8	0	37960.3	0	41946.4	0	42210.9	0	38200	0	31910.5	0	44129.9	0	51166.5	0	45868.3	0	34348.6
6.26313	35495.4	0	29204.7	0	31636.8	0	43521.2	0	40077.3	0	40322.9	0	31529.7	0	31005	0	42029.1	0	40669.5	0	36453.1	0	42814.1	0	40214.7	0	48609.8	0	36984.3	0	37716.6	0	52753.7	0	40125	0	51358.9	0	46204.4	0	27965.3	0	46440.9	0	40433.6	0	35484.4	0	46032.6
6.28325	41577.8	0	32890.7	0	27370.6	0	33117.4	0	41490.7	0	30271.1	0	41303.6	0	39191.5	0	44185.5	0	38913.7	0	41938.3	0	23507.4	0	31004.3	0	36431.1	0	44384.7	0	50602.5	0	41905.5	0	38590.4	0	49103.5	0	40783.7	0	33219.5	0	43575.5	0	42525.8	0	36672.8	0	45131.6
6.30291	48905.6	0	26617.3	0	40715.9	0	34351.4	0	42723.9	0	29578.6	0	46248	0	31178.4	0	36182.5	0	53878	0	39022.2	0	31691.2	0	46638.1	0	0	0	32912.1	0	37433.7	0	31872.4	0	52691	0	29507.2	0	32980.8	0	32232.8	0	50787.5	0	45586.9	0	43326.6	0	38699.7
6.32255	33207.6	0	23491	0	38527.3	0	30896.2	0	29290.7	0	34498	0	34962.1	0	48045.3	0	15801	0	29786.1	0	34093	0	42768.6	0	30157	0	38226	0	32089.5	0	39819.4	0	49919.7	0	57217.3	0	33703.6	0	28343.7	0	42779.9	0	52863.6	0	29294.1	0	31114.8	0	42680.4
6.34224	12145.2	0	41291.5	0	46322.8	0	34782.4	0	47572	0	36951.1	0	35838.6	0	37697.9	0	33089.3	0	40996.6	0	41079.5	0	45227.3	0	37442	0	24235.3	0	38720.3	0	49159.9	0	38912.1	0	32905.4	0	32439.4	0	32251.5	0	31523.9	0	45940.9	0	34704.6	0	39659.8	0	39223.7
6.36191	35639.4	0	28438.5	0	34717.4	0	49511.2	0	32961	0	40272.1	0	39093.9	0	37381.6	0	43346.4	0	31909.7	0	40742.3	0	52698.1	0	42918.8	0	28378.8	0	26530.7	0	45567.6	0	28472.5	0	38223.1	0	50595.5	0	32887.3	0	34744.4	0	56041.8	0	38250.2	0	40954	0	30666.6
6.38161	30763.8	0	26043.8	0	34628	0	29287.5	0	53275.6	0	34252.2	0	29615.2	0	28662.2	0	41590.5	0	31240.1	0	33154.5	0	36773.2	0	43888.3	0	48587.1	0	37544.6	0	30263.3	0	42339.4	0	45318.6	0	23365	0	35365.1	0	31394.5	0	53955.9	0	41885.3	0	44412.3	0	39052.4
6.40133	39975.1	0	29529.1	0	45755.5	0	33776.8	0	38729.3	0	25908.2	0	31794.7	0	40723.6	0	39753.9	0	39826.8	0	27128	0	42350.1	0	24295.5	0	50254.7	0	36781.4	0	50315.7	0	36691.5	0	43125	0	33115.9	0	46806.6	0	16445	0	34928.4	0	32373	0	40820.6	0	39286
6.42104	18490.3	0	51388.4	0	30195.4	0	37500.1	0	30720.5	0	32368.9	0	32864.5	0	27890	0	28219.6	0	34805.1	0	28916.6	0	45960.4	0	22631.2	0	55377.7	0	38147	0	33220.1	0	32843	0	43094	0	42515.4	0	38460.4	0	36349.2	0	50601.6	0	42767.9	0	37779.4	0	41419.6
6.44089	33810.5	0	44265.1	0	44884.8	0	40147.6	0	41220.2	0	40239.5	0	38505.8	0	41569.1	0	46352.6	0	41866.6	0	47024.8	0	45311.7	0	40721.6	0	39401	0	41977.4	0	41190.3	0	39538	0	37037.2	0	37336.4	0	40995.7	0	31653.1	0	48593.4	0	24926.2	0	32807.9	0	51050.7
6.46077	37699.7	0	38798.5	0	42896.4	0	39543	0	33969.4	0	41676.9	0	40771.6	0	27339.8	0	34934.2	0	29477.8	0	46260.2	0	33838.7	0	47176.9	0	50459.2	0	40874.9	0	34097.5	0	47540.4	0	36607.4	0	43534.2	0	43961	0	34138.9	0	36992.7	0	37361.9	0	39756	0	31225.4
6.48071	42732.6	0	34395.5	0	48294.9	0	48232.5	0	42137.7	0	54150	0	34783.6	0	29109.9	0	44860.4	0	47993.9	0	48487	0	51146.8	0	38945.7	0	31139.6	0	42634.2	0	31954.4	0	51438.1	0	46800.4	0	42812.4	0	52447.4	0	31097.7	0	33451.9	0	35883.2	0	43366.8	0	43234.5
6.50081	36414.7	0	34064.1	0	31394.3	0	40850.3	0	47930.7	0	47297.5	0	41223	0	37372.8	0	35876.3	0	35222.1	0	24859.2	0	40308.5	0	32377.3	0	28392.4	0	50870.4	0	46930.3	0	38861.1	0	40944	0	35115.3	0	42604.2	0	35560.5	0	50227.8	0	38082.5	0	46064.4	0	39694.7
6.52106	33802.1	0	42939.4	0	32608	0	35122.9	0	43590.8	0	37100.9	0	38126.4	0	35068.9	0	44625.8	0	35731.1	0	28971.3	0	41994.2	0	22675.2	0	53179.2	0	41040.6	0	37471.3	0	31679.4	0	38312.1	0	36012.9	0	32190.3	0	31648.7	0	41016.1	0	45396	0	42702.9	0	39201.2
6.5414	20372.4	0	35202.1	0	28890	0	39579.7	0	36437.8	0	31354.4	0	30141.9	0	36951.5	0	24802.4	0	36616	0	31960.1	0	35034.6	0	25807.1	0	42510.8	0	35519.7	0	29219.6	0	36827.1	0	46865.8	0	29853.9	0	44729	0	26909.3	0	45249.2	0	26724.3	0	35235.9	0	26252.3
6.56167	27627.4	0	31583.1	0	27350.1	0	23159.9	0	29117.9	0	29592.1	0	21557.9	0	40365.5	0	35539.1	0	25251.7	0	25359.5	0	29356.2	0	22848.8	0	24280.8	0	34489.7	0	37769.5	0	19815.6	0	29907.9	0	31488.5	0	37845.5	0	21390.4	0	31442.8	0	30248.2	0	30014.7	0	30457.7
6.58186	26305	0	25680.2	0	41981.4	0	34068.1	0	26380.9	0	32402.6	0	28397.2	0	29173.7	0	25387.3	0	27932.5	0	37590.7	0	29715.8	0	26232	0	31051	0	33572.9	0	34097.4	0	20268.5	0	36309.6	0	28743.2	0	31186.6	0	28741.8	0	35961	0	32063.2	0	38443.9	0	39704.2
6.60202	27806.3	0	24518.3	0	36419.3	0	28469.9	0	38066.7	0	49983.3	0	29289.1	0	17382.2	0	30820.4	0	32546.2	0	25774.5	0	24542.9	0	29014.5	0	33829.8	0	28370	0	37369.1	0	22961.5	0	35417.7	0	30715.5	0	36942.1	0	29028.9	0	31747.8	0	26107	0	20404.1	0	35880.1
6.62211	21500.8	0	33641	0	40608.7	0	45817.7	0	31868.1	0	30604.1	0	25196.2	0	32288.2	0	27343.9	0	38096.9	0	27156.6	0	28128.4	0	27593	0	30709	0	22613.5	0	43422.1	0	23685.6	0	40845.1	0	40549	0	40845.1	0	25786.2	0	40562.9	0	26470.1	0	26316.8	0	37690.3
6.64222	18909.6	0	26230.6	0	46132.4	0	27290.7	0	26443.4	0	36495.1	0	22458.2	0	27385.4	0	28047.9	0	34043.6	0	37658.2	0	32966.4	0	24093.8	0	22302.3	0	23220.6	0	35647.5	0	39360.9	0	30455.3	0	41028.6	0	36187.9	0	31863.3	0	37029.5	0	30868.7	0	20403.9	0	42554.5
6.66248	18953.3	0	28547.3	0	47036.9	0	45592	0	32292	0	39649.5	0	34971.9	0	25572.2	0	32902.9	0	41636.1	0	27911.7	0	32836.9	0	28716.5	0	25713.3	0	24773.6	0	40513	0	43404.8	0	36219.7	0	32875.5	0	37325.7	0	26859	0	35732.8	0	35872.7	0	27555.8	0	43470.8
6.68298	28072.1	0	32640.9	0	33832.5	0	32348.8	0	22250.6	0	34789	0	24745.5	0	25516.6	0	33924	0	32533.2	0	32722.1	0	45908.1	0	32492.2	0	32111.3	0	28245.7	0	50540.8	0	37867.9	0	36605.8	0	43715.4	0	33618.2	0	36798.8	0	29394.5	0	38515.1	0	29460.1	0	42168.3
6.70321	25644.1	0	30648.4	0	28551.1	0	46956.5	0	40031.9	0	25123.2	0	31685.2	0	23469.9	0	46262.7	0	33541.3	0	41649	0	47489.3	0	32973	0	34648.9	0	26545.3	0	36218.5	0	37175.2	0	34139.6	0	36157.5	0	43894.3	0	32448.6	0	26715.1	0	38117.1	0	45402.6	0	44149.8
6.72376	30175.2	0	35716.7	0	32638.9	0	36443.5	0	34902.6	0	39351.8	0	41161.1	0	29006.5	0	27495.5	0	35550.7	0	29719.3	0	39410	0	34422.7	0	36739.1	0	23949.1	0	44520.1	0	37021.8	0	34448.8	0	43930.3	0	40241.7	0	29360.2	0	36170.8	0	41063.1	0	43443.1	0	51703.7
6.74392	26691.9	0	26350.6	0	30431.6	0	36100.6	0	48336.4	0	45120.3	0	30087.6	0	29808.6	0	41977.9	0	45106.7	0	41699.7	0	37086.3	0	41054.1	0	36595	0	36692.9	0	47093.5	0	36235.4	0	44862.6	0	51351.7	0	35565.2	0	33468.4	0	34962.1	0	39438.2	0	53111.9	0	29383.3
6.76412	44327.7	0	40766.6	0	23744.2	0	42087.5	0	28339.9	0	32992.9	0	37034.8	0	32740.2	0	46781	0	54624	0	41266.7	0	41355.3	0	34789.3	0	46828.2	0	37203.4	0	28361.2	0	54029.6	0	27880.3	0	39151.4	0	26449.1	0	28949.6	0	37977.4	0	45475.7	0	43941.1	0	46227.8
6.7846	46680.2	0	23420.8	0	31600.9	0	34942	0	38463.2	0	50405.9	0	36322.4	0	61684.4	0	38386.7	0	43963.9	0	24107	0	41596	0	43396.4	0	40075.2	0	43674.6	0	36327.6	0	42133.1	0	43271.9	0	38437.2	0	43141	0	43478.6	0	38432.4	0	49605.6	0	59875	0	16048.9
6.805	31711.8	0	45438.7	0	32807.4	0	34773.8	0	20421	0	24939.1	0	36569.1	0	44174.7	0	53030.4	0	26359.6	0	25340.8	19021.1	23317.2	0	42931.3	0	37261.1	0	51463.5	0	39591.4	0	50959.5	0	39289.8	0	33915.8	0	35817.8	0	39828.5	0	49405	0	42011.7	0	59381.6	0	33658.4
6.825	44159.3	0	38762.9	0	34527.4	0	28907.2	0	22647.2	0	48142	0	47897.7	0	29782.8	0	48147.6	0	33001	0	21814.6	0	52572.1	0	31031.3	0	41113.6	0	47313.3	0	0	0	50117.8	0	46682.8	0	34653.8	0	38852	0	36183	0	35520.7	0	46125.2	0	39340.7	0	24509.7
6.84501	44838.1	0	38139.4	0	33080.4	0	15921.4	11410.4	37514.6	0	35271.3	0	39170.7	0	44002.9	0	51876.1	0	29834	0	28538.1	0	42317.1	0	38518.9	0	45312.4	0	39102.8	0	48851.7	0	56685.1	0	40339	0	27804.9	0	32592.2	0	34263.5	0	29884.7	0	33131.8	0	27118.3	0	29355.8
6.86537	45626.2	0	52783.3	0	32522.1	0	33710.3	0	19097.4	0	34780.5	0	41577.8	0	33168.8	0	26217.8	0	33074.6	0	29645.5	0	35506.2	0	36029.2	0	47124.3	0	46318.8	0	25930.5	0	30123.5	0	33361.2	0	34897.4	0	41168.6	0	26781.2	0	26356.9	0	34525.4	0	35686.2	0	32266.2
6.88533	44706	0	40096.2	0	33957.7	0	39124.3	0	22962.6	0	51061	0	26136.3	0	43744.3	0	47162.1	0	37934.2	0	33199.5	0	33961	0	36439.6	0	46348.1	0	36491.2	0	26904.5	0	40078.2	0	35847.1	0	25045.1	0	39850.7	0	31139.4	0	33745.3	0	43931.7	0	31047.2	0	24661.3
6.90533	29893.1	0	35080	0	38931.6	0	32165.9	0	20521.8	0	34517.4	0	23880.5	0	33932.1	0	20861.8	0	40854.4	0	32411.2	0	29254.6	0	13432.4	0	42300.8	0	45234.1	0	17619.9	0	27564.9	0	30944.3	0	25002.5	0	35017.1	0	39897.6	0	39253.5	0	22986.4	0	30381.4	0	38595.2
6.92533	29814.6	0	33992.4	0	32486.8	0	0	0	24787.2	0	24365	0	19259.2	0	38420.6	0	27837.4	0	28098.2	0	41235.4	0	33196	0	29390.9	0	31280.8	0	35564.4	0	41795.6	0	31917.9	0	27607.9	0	33271.4	0	25357.2	0	28486.3	0	54711.6	0	36959	0	14539.7	0	21928.1
6.94554	33861.8	0	29290.3	0	31871.8	0	17300.4	0	29988.5	0	27392.3	0	33410.9	0	32292.9	0	29446.2	0	29090.8	0	24452.9	0	34748.7	0	24345.8	0	36821.8	0	42480.1	0	23825.4	0	25996.3	0	29385.3	0	21179.6	0	21431.6	0	27956.2	0	28673.7	0	34873.6	0	35243.9	0	47631.5
6.96575	21558.4	0	32007.7	0	35754.2	0	18975.8	0	36739.8	0	30268.8	0	27168.6	0	38807.2	0	29255.8	0	25711.2	0	39647.9	0	25898.4	0	28519.8	0	27026	0	34182.9	0	34596.4	0	29377.3	0	35712.7	0	27877.3	0	36938.2	0	19311.5	0	33849.8	0	30508.3	0	26601.6	0	30672.3
6.98571	18419.8	0	22220.1	0	32262.9	0	38481.6	0	13640.9	0	27822.5	0	29350.5	0	19107.3	0	31672.6	0	19216.4	0	21917.9	0	31502.6	0	31350.9	0	30238.1	0	35111.6	0	34729.6	0	40830.5	0	28578.2	0	29625.6	0	27648	0	37267.3	0	44329.2	0	30766.8	0	30135.5	0	40355.4
7.00568	31864.2	0	34065.1	0	13288.9	0	24982.8	0	21889.1	0	20847.1	0	26500.9	0	31333.6	0	33025	0	30887	0	37682.8	0	30320.2	0	25147.1	0	27082.5	0	21693.3	0	38411.9	0	35702.4	0	30146.7	0	29240.7	0	41725.4	0	33072.1	0	24625.2	0	37351.1	0	30008.8	0	29249.9
7.02566	21070	0	22056.6	0	24920.9	0	24827	0	28580.6	0	28553.8	0	34184	0	29425.7	0	30121.6	0	28298.8	0	37233.8	0	29295.9	0	41594	0	30578.7	0	25263.5	0	28834.9	0	30916.7	0	31939.5	0	27673.5	0	33198	7003.47	17318.4	0	34385.2	0	30192.6	0	21655.9	0	35852.9
7.04561	21674.1	0	20921	0	16812.8	0	20272	0	23093.4	0	35948.1	0	14601.1	0	31979.3	0	31230.4	0	26901.1	0	31022.1	0	19337.4	0	25635.4	0	28901	0	25575	0	24146.8	0	29109.6	0	28943.7	0	34516.8	0	30890.4	0	18551.8	0	27898.1	0	26637.2	0	22712.4	0	28888
7.06558	24541.1	0	34405.7	0	23745.4	0	25585.6	0	18023.5	0	25147.4	0	23983.4	0	30063	0	21350.6	0	24427.8	0	13437.6	0	24188.3	0	27484.5	0	35302.8	0	33321.2	0	25428.3	0	24956.8	0	28869.9	0	33125.4	0	28498.9	0	16200.3	0	37270.6	0	27663.1	0	27242.8	0	21733.9
7.08561	31500.8	0	26498.2	0	25395.7	0	24870.5	0	28538.3	0	26705.9	0	28976	0	20501.8	0	27233.4	0	21921.9	0	17449	0	27117.4	0	16976.2	0	26926.9	0	27640.3	0	33859.4	0	23741.7	0	22168.4	0	28193.7	0	37870.6	0	28376.4	0	21755.9	0	25524.5	0	29920.5	0	20680.6
7.1059	23810.3	0	25190.8	0	22369	0	31899.2	0	22833.1	0	33511.3	0	37743.1	0	26019.3	0	24102.1	0	38673.6	0	28138.1	0	24321.3	0	19515.4	0	27588.5	0	21049.1	0	26385.6	0	29923.5	0	22482.9	0	22396.7	0	22480.5	0	31871.2	0	30964.5	0	34848.5	0	35277.1	0	27563.1
7.12589	29938.4	0	37535.8	0	25721.6	0	26434.2	0	35394.7	0	33444	0	24647.6	0	14717.3	0	28096.5	0	26172.9	0	34300.3	0	19365.4	0	35534.7	0	38110.6	0	30142.8	0	33402.3	0	32647.1	0	23459.6	0	31662.7	0	29838.3	0	22103.3	0	23264.2	0	36269.8	0	35858.9	0	30327.7
7.14594	18370.8	0	26810	0	20291.2	0	20354.9	0	25188.2	0	17173.6	0	19224.9	0	28145.9	0	34134.6	0	34158.8	0	28748.4	0	28667.5	0	32676.2	0	20699.8	0	17774.5	0	24667.4	0	25468.1	0	23221.4	0	29293.5	0	0	0	25647.5	0	24908.8	0	23595.7	0	31905	0	35405.1
7.16597	33207.5	0	26407.6	0	0	0	31841.1	0	34297.1	0	40604.6	0	28563.1	0	38272.8	0	23968.3	0	0	0	24555.5	0	21778.2	0	19701.1	0	32188.9	0	23953.5	0	36461.5	0	22554.6	0	30476.3	0	0	0	0	0	22653.7	0	36687.8	0	32985	0	22730.4	0	23235.4
7.18604	32626.1	0	31551.9	0	0	0	0	0	29939.3	0	34607	0	18482.1	0	25406.3	0	28491.5	0	0	0	0	0	34813.5	0	0	0	20452.2	0	17787.8	0	29318.2	0	25257.9	0	35285.2	0	0	0	0	0	0	0	35113.3	0	20993.2	0	30298.1	0	0
7.20615	31867.4	0	28442.3	0	0	0	0	0	0	0	0	0	0	0	30499.7	0	33368.8	0	0	0	0	0	0	0	0	0	26383.3	0	28001.5	0	32751.8	0	0	0	24352.6	0	0	0	0	0	0	0	29112.5	0	31778.5	0	0	0	0
7.22616	0	0	18984.4	0	0	0	0	0	0	0	0	0	0	0	28959.3	0	28082.1	0	0	0	0	0	0	0	0	0	26220.3	0	41283.5	0	0	0	0	0	0	0	0	0	0	0	0	0	33461.3	0	0	0	0	0	0
7.24612	0	0	0	0	0	0	0	0	0	0	0	0	0	0	0	0	0	0	0	0	0	0	0	0	0	0	0	0	26046.9	0	0	0	0	0	0	0	0	0	0	0	0	0	0	0	0	0	0	0	0
7.26611	0	0	0	0	0	0	0	0	0	0	0	0	0	0	0	0	0	0	0	0	0	0	0	0	0	0	0	0	30390.2	0	0	0	0	0	0	0	0	0	0	0	0	0	0	0	0	0	0	0	0
7.28605	0	0	0	0	0	0	0	0	0	0	0	0	0	0	0	0	0	0	0	0	0	0	0	0	0	0	0	0	0	0	0	0	0	0	0	0	0	0	0	0	0	0	0	0	0	0	0	0	0
7.30598	0	0	0	0	0	0	0	8533.56	0	0	0	0	0	0	0	0	0	0	0	0	0	0	0	0	0	0	0	0	0	0	0	0	0	0	0	0	0	0	0	0	0	0	0	0	0	0	0	0	0
7.32593	0	0	0	0	0	0	0	0	0	0	0	0	0	0	0	0	0	0	0	0	0	0	0	0	0	0	0	0	0	0	0	0	0	0	0	0	0	0	0	0	0	0	0	0	0	0	0	0	0
7.34588	0	0	0	0	0	0	0	0	0	0	0	0	0	0	0	0	0	0	0	0	0	0	0	0	0	0	0	0	0	0	0	0	0	0	0	0	0	0	0	0	0	0	0	0	0	0	0	0	0
7.36588	0	0	0	0	0	0	0	0	0	0	0	0	0	0	0	0	0	0	0	0	0	0	0	0	0	0	0	0	0	0	0	0	0	0	0	0	0	0	0	0	0	0	0	0	0	0	0	0	0
7.38581	0	0	0	0	0	0	0	0	0	0	0	0	0	0	0	0	0	0	0	0	0	0	0	0	0	0	0	0	0	0	0	0	0	0	0	0	0	0	0	0	0	0	0	0	0	0	0	0	0
7.40574	0	0	0	0	0	0	0	7067.63	0	0	0	0	0	0	0	0	0	0	0	0	0	0	0	0	0	0	0	0	0	0	0	0	0	0	0	0	0	0	0	0	0	0	0	0	0	0	0	0	0
7.42565	0	0	0	0	0	0	0	0	0	0	0	0	0	0	0	0	0	0	0	0	0	0	0	0	0	0	0	0	0	0	0	0	0	0	0	0	0	0	0	0	0	0	0	0	0	0	0	0	0
7.44553	0	0	0	0	0	0	0	0	0	0	0	0	0	0	0	0	0	0	0	0	0	0	0	0	0	0	0	0	0	0	0	0	0	0	0	0	0	0	0	0	0	0	0	0	0	0	0	0	0
7.46541	0	0	0	0	0	0	0	0	0	0	0	0	0	0	0	0	0	0	0	0	0	0	0	0	0	0	0	0	0	0	0	0	0	0	0	0	0	0	0	0	0	0	0	0	0	0	0	0	0
7.48529	0	0	0	0	0	0	0	0	0	0	0	0	0	0	0	0	0	0	0	0	0	0	0	0	0	0	0	0	0	0	0	0	0	0	0	0	0	0	0	0	0	0	0	0	0	0	0	0	0
7.50518	0	0	0	0	0	0	0	0	0	0	0	0	0	0	0	0	0	0	0	0	0	0	0	0	0	0	0	0	0	0	0	0	0	0	0	0	0	0	0	0	0	0	0	0	0	0	0	0	0
7.5251	0	0	0	0	0	0	0	0	0	0	0	0	0	0	0	0	0	0	0	0	0	0	0	0	0	0	0	0	0	0	0	0	0	0	0	0	0	0	0	0	0	0	0	0	0	0	0	6661.85	0
7.54504	0	0	0	0	0	0	0	0	0	0	0	0	0	0	0	0	0	0	0	0	0	0	0	0	0	0	0	0	0	0	0	0	0	0	0	0	0	0	0	0	0	0	0	0	0	0	0	0	0
7.56494	0	0	0	0	0	0	0	0	0	0	0	0	0	0	0	0	0	0	0	0	0	0	0	0	0	0	0	0	0	0	0	0	0	0	0	0	0	0	0	0	0	0	0	0	0	0	0	0	0
7.58482	0	0	0	0	0	0	0	0	0	0	0	0	0	0	0	0	0	0	0	6868.15	0	0	0	0	0	0	0	0	0	0	0	0	0	0	0	0	0	0	0	0	0	0	0	0	0	0	0	0	0
7.60474	0	0	0	0	0	0	0	10539	0	0	0	0	0	0	0	0	0	0	0	0	0	0	0	0	0	0	0	0	0	0	0	0	0	0	0	0	0	0	0	0	0	0	0	0	0	0	0	0	0
7.62464	0	0	0	0	0	0	0	0	0	0	0	0	0	0	0	0	0	0	0	0	0	0	0	0	0	0	0	0	0	0	0	0	0	0	0	0	0	0	0	0	0	0	0	0	0	0	0	0	0
7.64455	0	0	0	0	0	0	0	0	0	0	0	0	0	0	0	0	0	0	0	0	0	0	0	0	0	0	0	0	0	0	0	0	0	0	0	0	0	0	0	0	0	0	0	0	0	0	0	0	0
7.66446	0	0	0	0	0	0	0	0	0	0	0	0	0	0	0	0	0	0	0	0	0	0	0	0	0	0	0	0	0	0	0	0	0	0	0	0	0	0	0	0	0	0	0	0	0	0	0	0	0
7.68434	0	0	0	0	0	0	0	0	0	0	0	0	0	0	0	0	0	0	0	0	0	0	0	0	0	0	0	0	0	0	0	0	0	0	0	0	0	0	0	0	0	0	0	0	0	0	0	0	0
7.70427	0	0	0	0	0	0	0	0	0	0	0	0	0	0	0	0	0	0	0	0	0	0	0	0	0	0	0	0	0	0	0	0	0	0	0	0	0	0	0	0	0	0	0	0	0	0	0	0	0
7.72416	0	0	0	0	0	0	0	0	0	0	0	0	0	0	0	0	0	0	0	0	0	0	0	0	0	0	0	0	0	0	0	0	0	0	0	0	0	0	0	0	0	0	0	0	0	0	0	0	0
7.74404	0	0	0	0	0	0	0	0	0	0	0	0	0	0	0	0	0	0	0	0	0	0	0	0	0	0	0	0	0	0	0	0	0	0	0	0	0	0	0	0	0	0	0	0	0	0	0	0	0
7.76396	0	0	0	0	0	0	0	0	0	0	0	0	0	0	0	0	0	0	0	0	0	0	0	0	0	0	0	0	0	0	0	0	0	0	0	0	0	0	0	0	0	0	0	0	0	0	0	0	0
7.78385	0	0	0	0	0	0	0	0	0	0	0	0	0	0	0	0	0	0	0	0	0	0	0	0	0	0	0	0	0	0	0	0	0	0	0	0	0	0	0	0	0	0	0	0	0	0	0	0	0
7.80374	0	0	0	0	0	0	0	11748.1	0	0	0	0	0	0	0	0	0	0	0	0	0	0	0	0	0	0	0	0	0	0	0	0	0	0	0	0	0	0	0	0	0	0	0	0	0	0	0	0	0
7.8236	0	0	0	0	0	0	0	0	0	0	0	0	0	0	0	0	0	0	0	0	0	0	0	0	0	0	0	0	0	0	0	0	0	0	0	0	0	0	0	0	0	0	0	0	0	0	0	0	0
7.84347	0	0	0	0	0	0	0	6914.61	0	0	0	0	0	0	0	0	0	0	0	0	0	0	0	0	0	0	0	0	0	0	0	0	0	0	0	0	0	0	0	0	0	0	0	0	0	0	0	0	0
7.86335	0	0	0	0	0	0	0	0	0	0	0	0	0	0	0	0	0	0	0	0	0	0	0	0	0	0	0	0	0	0	0	0	0	0	0	0	0	0	0	0	0	0	0	0	0	0	0	0	0
7.88327	0	0	0	0	0	0	0	0	0	0	0	0	0	0	0	0	0	0	0	0	0	0	0	0	0	0	0	0	0	0	0	0	19896.6	0	0	0	0	0	0	0	0	0	0	0	0	0	0	0	0
7.90315	0	0	0	0	0	0	0	0	0	0	0	0	0	0	0	0	0	0	0	0	0	0	0	0	0	0	0	0	0	0	0	0	16900.4	0	0	0	0	0	0	0	0	0	0	0	0	0	0	0	0
7.92301	0	0	0	0	0	0	0	0	0	0	0	0	0	0	0	0	0	0	0	0	0	0	0	0	0	0	0	0	0	0	0	0	0	0	0	0	0	0	0	0	0	0	0	0	0	0	0	0	0
7.9429	0	0	0	0	0	0	0	0	0	0	0	0	0	0	0	0	0	0	0	0	0	0	0	0	0	0	0	0	0	0	0	0	0	0	0	0	0	0	0	0	0	0	0	0	0	0	0	0	0
7.96274	0	0	0	0	0	0	0	0	0	0	0	0	0	0	0	0	0	0	0	0	0	0	0	0	0	0	0	0	0	0	0	0	0	0	0	0	0	0	0	0	0	0	0	0	0	0	33201	0	0
7.9826	0	0	0	0	0	0	0	0	0	0	0	0	0	0	0	0	0	0	0	0	0	0	0	0	0	0	0	0	0	0	0	0	0	0	0	0	0	0	0	0	0	0	0	0	0	0	0	0	0
8.00252	0	0	0	0	0	0	0	0	0	0	0	0	0	0	0	0	0	0	0	0	0	0	0	0	0	0	0	0	0	0	0	0	0	0	0	0	0	0	0	0	0	0	0	0	0	0	0	0	0
8.02239	0	0	0	0	0	0	0	0	0	0	0	0	0	0	0	0	0	0	0	0	0	0	0	0	0	0	0	0	0	0	0	0	0	0	0	0	0	0	0	0	0	0	0	0	0	0	0	0	0
8.0423	0	0	0	0	0	0	0	0	0	0	0	0	0	0	0	0	0	0	0	0	0	0	0	0	0	0	0	0	0	0	0	0	0	0	0	0	16704.3	0	0	0	0	0	0	0	0	0	0	0	0
8.06213	0	0	0	0	0	0	0	0	0	0	0	0	0	0	0	0	0	0	0	0	0	0	0	0	0	0	0	0	0	0	0	0	0	0	0	0	0	0	0	0	0	0	0	0	0	0	22495.5	0	0
8.08196	0	0	0	0	0	0	0	0	0	0	0	0	0	0	0	0	0	0	0	0	0	0	0	0	0	0	0	0	0	0	0	0	0	0	0	0	0	0	0	0	0	0	0	0	0	0	0	0	0
8.10183	0	0	0	0	0	0	0	0	0	0	0	0	0	0	0	0	0	0	0	0	0	0	0	0	0	0	0	0	0	0	0	0	0	0	0	0	0	0	0	0	0	0	0	0	0	0	0	0	0
8.12169	0	0	0	0	0	0	0	0	0	0	0	0	0	0	0	0	0	0	0	0	0	0	0	0	0	0	0	0	0	0	0	0	0	0	0	0	0	0	0	0	0	0	0	0	0	0	0	0	0
8.14153	0	0	0	0	0	0	0	0	0	0	0	0	0	0	0	0	0	0	0	0	0	0	0	0	0	0	0	0	0	0	0	0	0	0	0	0	0	0	0	8755.9	0	0	0	0	0	0	0	0	0
8.16137	0	0	0	0	0	0	0	0	0	0	0	0	0	0	0	0	0	0	0	0	0	0	0	0	0	0	0	0	0	0	0	0	0	0	0	0	0	0	0	0	0	0	0	0	0	0	0	0	0
8.18119	0	0	0	0	0	0	0	0	0	0	0	0	0	0	0	0	0	0	0	0	0	0	0	0	0	0	0	0	0	0	0	0	0	0	0	0	0	0	0	0	0	0	0	0	0	0	0	0	0
8.201	0	0	0	0	0	0	0	0	0	0	0	0	0	0	0	0	0	0	0	0	0	0	0	0	0	0	0	0	0	0	0	0	0	0	0	0	0	0	0	0	0	0	0	0	0	0	0	0	0
8.22083	0	0	0	0	0	0	0	0	0	0	0	0	0	0	0	0	0	0	0	0	0	0	0	0	0	0	0	0	0	0	0	0	0	0	0	0	0	0	0	0	0	0	0	0	0	0	0	0	0
8.24057	0	0	0	0	0	0	0	0	0	0	0	0	0	0	0	0	0	0	0	0	0	0	0	0	0	0	0	0	0	0	0	0	0	0	0	0	0	0	0	0	0	0	0	0	0	0	0	0	0
8.26034	0	0	0	0	0	0	0	0	0	0	0	0	0	0	0	0	0	0	0	0	0	0	0	0	0	0	0	0	0	0	0	0	0	0	0	0	0	0	0	0	0	0	0	0	0	0	0	0	0
8.28014	0	0	0	0	0	0	0	0	0	0	0	0	0	0	0	0	0	0	0	0	0	0	0	8982.72	0	0	0	0	0	0	0	0	0	0	0	0	0	0	0	0	0	0	0	0	0	0	0	0	0
8.29989	0	0	0	0	0	0	0	0	0	0	0	0	0	0	0	0	0	0	0	0	0	0	0	0	0	0	0	0	0	0	22101.4	0	0	0	0	0	0	0	0	0	0	0	0	0	0	0	0	0	0
8.31966	0	0	0	0	0	0	0	0	0	0	0	0	0	0	0	0	0	0	0	0	0	0	0	0	0	0	0	0	0	0	0	0	0	0	0	0	0	0	0	0	0	0	0	0	0	0	32899.8	0	0
8.33939	0	0	0	0	0	0	0	0	0	0	0	0	0	0	0	0	0	0	0	0	0	0	0	0	0	0	0	0	0	0	0	0	0	0	0	0	0	0	0	0	0	0	0	0	30010.2	0	0	0	0
8.35947	0	0	0	0	0	0	0	9188.79	0	0	0	0	0	0	0	0	0	0	0	0	0	0	0	0	0	0	0	0	0	0	0	0	0	0	0	0	0	0	0	0	0	0	0	0	0	0	0	0	0
8.37925	0	0	0	0	0	0	0	0	0	0	0	0	0	0	0	0	0	0	0	0	0	0	0	0	0	0	0	0	0	0	0	0	0	0	0	0	0	0	0	0	0	0	0	0	0	0	0	0	0
8.39899	0	0	0	0	0	0	0	0	0	0	0	0	0	0	0	0	0	0	0	0	0	0	0	0	0	0	0	0	0	0	0	0	0	0	0	0	0	0	0	0	0	0	0	0	0	0	0	0	0
8.41874	0	0	0	0	0	0	0	0	0	0	0	0	0	0	0	0	0	0	0	0	0	0	0	0	0	0	0	0	0	0	0	0	0	0	0	0	0	0	0	0	0	0	0	0	0	0	0	0	0
8.43887	0	0	0	0	0	0	0	0	0	0	0	0	0	0	0	0	0	0	0	0	0	0	0	0	0	0	0	0	0	0	0	0	0	0	0	0	0	0	0	0	0	0	30488.3	0	0	0	0	0	0
8.45863	0	0	0	0	0	0	0	0	0	0	0	0	0	0	0	0	0	0	0	0	0	0	0	0	0	0	0	0	0	0	0	0	0	0	0	0	0	0	0	0	0	0	0	0	0	0	0	0	33467.2
8.47838	0	0	0	0	0	0	0	0	0	0	0	0	0	0	0	0	0	0	0	0	0	0	0	0	0	0	0	0	0	0	0	0	0	0	0	0	0	0	0	0	0	0	0	0	0	0	0	0	0
8.49808	0	0	0	0	0	0	0	0	0	0	0	0	0	0	0	0	0	0	0	0	0	0	0	0	0	0	0	0	0	0	0	0	0	0	0	0	0	0	0	0	0	0	0	0	0	0	0	0	0
8.51815	0	0	22945.6	0	0	0	0	0	0	0	0	0	0	0	0	0	0	0	0	0	0	0	0	0	0	0	0	0	0	0	0	0	0	0	0	0	0	0	0	0	0	0	0	0	0	0	0	0	0
8.53789	0	0	0	0	0	0	0	0	0	0	0	0	0	0	0	0	0	0	0	0	0	0	0	0	0	0	0	0	0	0	0	0	0	0	0	0	0	0	23730.1	0	0	0	0	0	0	0	0	0	0
8.55761	0	0	0	0	0	0	0	0	0	0	0	0	0	0	0	0	0	0	0	0	0	0	0	0	0	0	0	0	0	0	0	0	0	0	0	0	0	0	0	0	0	0	0	0	0	0	0	0	0
8.57734	0	0	0	0	0	0	0	0	0	0	0	0	0	0	0	0	0	0	0	0	0	0	0	0	0	0	0	0	0	0	0	0	0	0	0	0	0	0	0	0	0	0	0	0	0	0	0	0	0
8.59708	0	0	0	0	0	0	0	0	0	0	0	0	0	0	0	0	0	0	0	0	0	0	0	0	0	0	0	0	0	0	0	0	0	0	0	0	0	0	0	0	0	0	0	0	0	0	0	0	0
8.61709	0	0	0	0	0	0	0	0	0	0	0	0	0	0	0	0	0	0	0	0	0	0	0	0	0	0	0	0	0	0	0	0	0	0	0	0	0	0	0	0	0	0	0	0	0	0	0	0	0
8.63682	0	0	0	0	0	0	0	0	0	0	0	0	0	0	0	0	0	0	0	0	0	0	0	0	0	0	0	0	0	0	0	0	0	0	0	0	0	0	0	0	0	0	0	0	0	0	0	0	0
8.65652	0	0	0	0	0	0	0	0	0	0	0	0	0	0	0	0	0	0	0	0	0	0	0	0	0	0	0	0	0	0	0	0	0	0	0	0	0	0	0	0	0	0	0	0	0	0	0	0	0
8.67618	0	0	0	0	0	0	0	0	0	0	0	0	0	0	0	0	0	0	0	0	0	0	0	0	0	0	0	0	0	0	0	0	0	0	0	0	0	0	0	0	0	0	0	0	0	0	0	0	0
8.6959	0	0	0	0	0	0	0	0	0	0	0	0	0	0	0	0	0	0	0	0	0	0	0	0	0	0	0	0	0	0	0	0	0	0	0	0	0	0	0	0	0	0	0	0	0	0	0	0	0
8.71559	0	0	0	0	0	0	0	0	0	0	0	0	0	0	0	0	0	0	0	0	0	0	0	0	0	0	0	0	0	0	0	0	0	0	0	0	0	0	0	0	0	0	0	0	0	0	0	0	0
8.73526	0	0	0	0	0	0	0	0	0	0	0	0	0	0	0	0	0	0	0	0	0	0	0	0	0	0	0	0	0	0	0	0	0	0	0	0	0	0	0	0	0	0	0	0	0	0	0	0	0
8.75496	0	0	0	0	0	0	0	0	0	0	0	0	0	0	0	0	0	0	0	0	0	0	0	0	0	0	0	0	0	0	0	0	0	0	0	0	0	0	0	0	0	0	0	0	0	0	0	0	0
8.77493	0	0	0	0	0	0	0	0	0	0	0	0	0	0	0	0	0	0	0	0	0	0	0	0	0	0	0	0	0	0	0	0	0	0	0	0	0	0	0	0	0	0	0	0	0	0	0	0	0
8.79459	0	0	0	0	0	0	0	0	0	0	0	0	0	0	0	0	27939.4	0	0	0	0	0	0	0	0	0	0	0	0	0	0	0	0	0	0	0	0	0	0	0	0	0	0	0	0	0	0	0	0
8.81429	0	0	0	0	49670.7	0	0	0	0	0	0	0	0	0	0	0	0	0	0	0	0	15795.1	0	0	0	0	0	0	0	0	0	0	0	0	0	0	0	0	0	0	0	0	0	0	0	0	0	0	0
8.83395	0	0	0	0	0	0	0	0	0	0	0	0	0	0	0	0	0	0	0	0	25744.3	0	0	0	0	0	0	0	0	0	0	0	0	0	0	0	0	0	0	0	0	0	0	0	0	0	0	0	0
8.85397	0	0	0	0	0	0	0	0	0	0	0	0	0	0	0	0	0	0	0	0	0	0	0	12138.2	0	0	0	0	0	0	0	0	0	0	0	0	0	0	0	0	0	0	0	0	0	0	0	0	0
8.87393	0	0	0	0	0	0	0	0	0	0	0	0	0	0	0	0	0	0	0	0	0	0	0	0	0	0	0	0	0	0	0	0	0	0	16933	0	0	0	0	0	0	0	0	0	0	0	0	0	0
8.8936	0	0	0	0	0	0	0	13791.5	0	0	0	0	0	0	0	0	0	0	0	0	0	0	0	0	0	0	0	0	0	0	0	0	0	0	0	0	0	0	0	0	0	0	0	0	0	0	0	0	0
8.91328	0	0	0	0	0	0	0	20909.3	0	0	0	0	0	0	0	0	0	0	0	0	0	16410.5	0	0	0	0	0	0	0	0	27107.1	0	0	0	0	0	28112.1	0	0	0	0	0	0	0	0	0	0	0	0
8.93326	0	0	0	0	66776.2	0	0	35065.5	0	0	0	0	0	0	0	0	0	0	0	0	0	27410.5	0	0	0	0	0	0	0	0	0	0	0	0	0	0	0	25412.8	0	0	0	0	0	0	0	0	0	0	16243.2
8.95293	0	0	0	0	73361.3	0	0	50182.8	0	0	41385.6	0	0	0	0	0	0	0	51752.5	0	0	33370.9	0	0	0	0	0	0	24348.6	0	31703.5	0	0	0	0	0	46881	0	0	0	0	0	26791.3	0	0	0	0	0	0
8.97292	0	0	22664.7	0	83871.6	0	0	48504	0	0	37980.7	0	0	0	0	0	0	0	62589	0	0	36085.4	52679.5	0	0	0	0	0	0	0	22153.1	0	0	0	26724.3	0	60173.5	0	18211.1	0	0	0	0	0	0	0	0	0	0
8.99257	0	0	0	0	99314.3	0	0	92372.9	0	20934.5	35432	0	0	0	0	0	0	0	55966.9	0	0	65773.4	85839.5	0	0	0	0	0	0	0	29704.2	0	0	0	36802.6	0	62417.5	0	0	0	0	0	32336.7	16298.5	0	0	0	0	51648.8
9.01226	0	0	0	0	99184.5	0	24768.5	77691.4	0	0	37552.8	0	0	0	0	0	0	0	91438.1	0	0	71028.4	89506.9	0	0	0	0	0	0	0	62562.7	23068.5	0	0	55078.8	0	62933.1	0	0	0	0	0	0	0	0	0	0	0	66321.4
9.03223	0	0	0	0	137234	0	0	114448	0	33860	61881.9	0	0	0	0	0	0	0	101990	0	0	110461	75439.3	0	0	0	0	0	0	0	66898.1	0	0	0	56581.4	18451.7	103131	0	0	0	0	0	37798.1	0	0	0	0	0	64597.1
9.05222	0	0	0	0	190334	0	0	152886	17964.6	71327.3	89351.9	0	0	0	0	0	0	30503.6	123923	0	0	120791	134459	0	0	0	0	0	0	0	75633.9	0	0	0	94844.4	0	118602	0	0	0	0	0	57486.9	0	0	0	0	0	52680.9
9.07192	0	0	0	0	195864	0	0	193253	0	112936	93390	0	0	0	0	0	0	43345.5	171210	0	0	162735	157946	0	0	0	0	0	0	0	110941	0	0	0	65650.1	0	160921	0	0	0	0	0	92131.4	0	0	0	0	0	0
9.09163	0	0	0	0	230148	0	0	162058	0	96963	92334.2	0	0	0	0	0	0	67414.8	146176	0	0	137305	165585	0	0	0	0	0	0	0	178304	0	0	0	101820	88916.9	172985	0	0	0	0	0	96391.8	0	0	0	0	0	104752
9.11166	0	0	0	0	286286	0	60139.1	180438	0	133103	140032	0	0	0	0	0	30797.3	117942	231667	0	0	158247	226955	0	0	0	0	0	0	0	174630	0	0	0	117601	0	200589	0	0	0	0	0	120534	0	0	0	0	0	137776
9.13137	0	0	0	0	238526	0	0	223915	0	130153	168588	0	29759.8	6025.11	0	0	0	98268.5	183199	0	61621.4	174203	246585	0	0	0	0	0	0	0	241328	0	0	0	129974	0	181106	0	0	0	0	0	122166	0	31074.9	0	0	0	204199
9.15112	0	10851.2	0	0	269577	0	0	229864	0	138360	277224	0	0	0	0	0	0	113690	214223	0	0	195522	239880	0	0	0	0	0	0	0	323813	0	38356.8	16733.5	145413	0	249838	0	0	16037.7	0	0	165853	0	0	0	0	0	142163
9.17092	0	0	62774.9	0	206752	0	0	264422	0	164209	250812	0	27511.6	0	0	0	34216.9	124535	234266	0	0	193231	277356	0	0	22160.5	0	0	0	0	252388	0	0	0	237402	0	217610	0	0	0	0	0	168380	0	0	0	0	0	175308
9.19102	0	0	0	0	238744	0	43071.4	181000	38906	246251	254196	0	37731.5	7647.74	0	0	0	192049	220696	0	0	199674	232359	0	0	27603.1	0	19581.3	0	0	334924	0	0	0	160766	0	161116	0	0	0	0	23934.3	167339	0	20356.2	0	0	0	143884
9.21114	0	0	0	0	212115	0	0	149971	0	146340	276396	0	49349.2	12054.6	48262.6	0	0	200852	227353	0	0	252799	285595	0	0	29775.9	0	0	0	0	259124	0	0	18059.1	167349	0	131088	0	0	0	0	26366.4	184379	0	23153.2	0	0	0	127985
9.23097	0	0	49398.5	0	196840	0	0	196986	0	219115	311397	0	44118.6	20676.3	0	0	0	202621	267069	0	0	233842	246758	0	66200.6	43738.2	0	16146.4	0	0	313565	0	24630	0	141567	0	159869	0	0	0	0	36910.2	220041	0	0	0	25136.9	0	152543
9.2509	0	30441.7	58721.5	18493.2	182658	0	0	151842	56381.2	248708	288402	0	43135.5	25430.9	69912.9	17582.2	0	222676	260004	0	56454.3	160105	196915	0	70398.4	47197.6	42338.6	22739.3	0	0	240141	0	0	0	156528	0	106295	0	0	19975.3	0	54645.7	229660	0	0	0	0	0	84185.2
9.27093	86088.8	36244.9	0	26069.2	165308	0	53448.1	141457	0	221312	226992	0	57737.8	24093.1	49146.5	0	0	232420	269977	0	0	239682	205956	0	78369.4	43565.1	0	35827.6	0	0	133618	0	22541.6	24956.9	175166	0	143703	0	0	31846.1	0	35842.8	143829	0	0	0	36322.7	16308.4	97279.3
9.29096	86756.5	39621.3	0	27410.2	162695	0	0	136870	0	230276	222397	0	61930.4	43309.8	75669	24006.2	0	292434	223377	0	0	257445	185586	0	74240	44956.9	64998.6	31517.4	0	0	141731	0	32389.7	0	165467	0	103284	0	0	25715.4	0	39238	150588	0	28209.6	0	29763.7	15730.1	76088
9.31101	81637	43868.2	66265.1	40618.9	150967	0	41382.9	142809	0	189319	203650	0	68733.4	39495.9	84722.4	34992.2	0	179733	220246	0	0	191607	181618	0	0	45244.2	47015.3	38242.2	0	30950.6	117739	0	22105.3	0	96938.2	0	104765	0	0	27568.1	0	61217.7	140777	0	16756.4	0	0	0	49635.3
9.33112	95261	52452.4	80466.2	55620.5	159494	0	0	113960	0	193342	184686	0	79328.6	44257.6	80341.2	39328.3	0	200043	219312	0	0	188385	180751	0	75583.4	43523	57645.1	48731.8	0	32635.4	109401	0	19721.4	0	145509	0	77276.8	0	0	31573.5	55578.9	49687.4	108237	0	17437.1	0	39742.7	25892.8	48587.4
9.35154	93331	52856.2	85751	61936.2	155910	0	35196.6	94138.8	67650.3	195311	205834	0	79098.7	56728.8	93279.3	60542.5	0	188582	204403	0	0	218022	160911	0	0	40731.1	75094.2	57459.6	66948.4	34326.4	68727.3	58190.1	24070.1	23399.2	75983.2	0	81600.7	33799.4	0	0	68888.8	39830.6	99500.7	57592.4	0	0	0	15788.3	49926.9
9.37168	98058.1	48909	98936	76636.4	157107	0	43960.6	112739	0	160671	190753	0	62229.7	49427.6	71672.5	63866.1	0	175173	218052	0	0	184832	169859	0	62550.8	44922.9	83103.2	59530.2	68679.9	56605.8	70185.2	0	18671.6	19295.3	69574.1	0	85396.9	0	0	24116.4	49597.4	44155.3	93672.2	0	44065.5	0	41873.7	16809.7	39898.8
9.39179	119483	60476.8	73724.1	73427.1	155599	0	0	108626	0	193865	192013	0	76334.4	48724.4	83502.8	44208.6	50308.3	152246	247282	0	49834.5	217235	145451	0	62224.9	39609	70149.1	42374.1	98852.6	61296.2	65347.2	0	0	0	98388	0	43731.1	33067.3	0	27195.4	52420.6	44900.5	62708.5	46209.6	25799.9	0	0	0	22725.2
9.41192	109448	43143.2	65270.8	62995.1	159974	0	34560.4	163846	0	160996	203380	0	49918.3	23431.6	63424.4	47870.6	0	162077	208745	0	72618.6	186605	151391	0	61960.3	42866.2	64296.8	52652.4	67947.8	62392.2	77261.6	28802.7	22538.1	0	56054	53419.3	60280.2	0	0	19597.2	58614.9	30654.9	95283.6	0	0	0	27047.9	0	33489.7
9.43212	94498.5	31955.1	62726.5	47966.7	181770	0	0	153909	0	186871	180507	0	62239.8	33225.8	55774.7	37291.5	0	183979	225495	0	61665.3	229087	173948	0	69267	32532.7	54189.4	38870	0	41348.1	58111.1	38705.7	24410.6	0	71320.9	0	69251.7	0	0	14858.1	56500.6	29436.2	79852.5	0	0	0	0	0	32804
9.45232	92046.9	46284.6	62285.7	28820.6	198875	0	42969.4	202551	0	197116	203826	0	50099.9	24988.4	58346.7	16250.9	0	161196	290503	0	0	219780	165129	0	52745.9	29122.6	55330.3	27665.4	69837.1	48242.3	67680.9	0	0	0	64172.6	23379.1	105902	0	0	0	70328.9	37611.9	98096.6	0	0	0	0	0	41731.5
9.47247	74425.3	52549.4	47911.3	32344.6	215615	0	0	212391	0	216670	228033	0	53775.2	23256.7	61874.9	24942.9	0	173133	268380	0	66162.1	253125	201175	0	63730.3	26409.2	55155.2	39853.7	75827.1	39883.5	53133.5	0	0	0	0	0	124549	0	0	0	62951.8	39405.8	93400.1	0	0	0	28605.8	0	45376.9
9.49264	83161.7	36100.4	58238.7	32300.3	262474	0	0	207105	0	215454	285778	0	46665.9	22338.5	70984	30717.1	0	200475	295649	0	69990.9	292368	217237	0	39391.4	38573.1	43471.8	27862.5	0	39093.1	85978.4	0	23032.3	0	64959.8	0	124050	0	0	13508.6	56929.3	35053.5	104271	0	0	0	0	0	45886.2
9.51282	88412.2	31865.6	58299.6	19684	268793	0	0	211604	71429.2	244308	293753	0	42757.2	13892.4	49885.5	18791.4	0	226174	342657	0	78250.8	350983	240312	0	40903.5	25726.6	52310	26247.6	61107.1	32666.8	65514	0	0	0	46611.4	0	159328	0	0	0	54918.5	39235.5	98449.7	0	0	0	0	0	29493
9.53291	59657.5	24683.5	45766.1	27289.6	328014	0	0	234801	0	268529	328201	0	47303	17739.2	58013.1	21674.3	0	195487	415332	0	0	364316	262500	0	40831	23350.4	51036.5	18581	0	23522.5	82167.5	0	0	0	48918.4	0	196675	88776	0	10169.8	46277.3	29873.3	145459	0	0	0	19762.5	0	76240.2
9.55302	71239.2	29128.7	57592.7	25522.6	309247	0	0	252185	81386.7	317929	361558	0	44849.2	14865.2	48523.5	16652.5	0	275682	357957	0	0	351162	302219	0	52415.7	16101.2	50618.3	26139.4	58164.3	25318.4	106448	0	0	0	92573.7	0	240854	104980	0	0	57309.8	52603	139389	0	31090.5	0	0	0	86583.8
9.57312	57042.3	28493.2	54028.6	17411.9	335840	0	0	264270	0	293046	482059	0	45361	21124.2	47956.4	12832.3	0	306590	462196	0	0	343311	294146	0	35193.3	19020.5	37218.4	25116.3	50116.8	25979.3	158167	0	0	0	121285	0	194585	0	0	0	45278.2	40685.8	170793	0	23506.2	0	0	0	110637
9.59324	60450.1	21618.8	56991.5	26689.2	340189	0	0	251740	0	325636	375366	0	46467.7	0	43457.3	0	0	343857	410489	0	82458.9	341929	337743	0	32409.5	14543.7	50651.7	0	43909.2	21808.9	176806	0	0	0	163026	47567.4	207893	0	0	10435.5	51868.7	37907.3	193884	0	0	0	0	0	136667
9.61369	46200.1	19651.8	56967.2	29873.1	293637	0	0	245046	0	429137	452495	0	34375.8	0	42355.7	13377.6	0	352118	342549	0	69755.7	356001	383831	0	38107	10251.1	39313.7	0	54167.3	24850.9	228823	0	0	0	130802	0	179973	0	0	0	38620.7	0	256595	0	0	0	0	0	87437.5
9.6341	45327.4	19746.5	36262.9	0	256504	0	0	217969	0	326106	434094	0	53644.2	15577.7	52948.6	12671.5	87403.9	370854	313227	0	0	263328	347760	0	45554.5	15009.7	37463.5	0	52463.4	30855.5	208297	0	0	0	126784	0	193550	0	29569.4	0	38161.8	22176.9	261866	0	0	0	0	0	114097
9.65424	57231.1	10989.9	54010.7	0	226105	0	45746.1	182180	0	336772	421915	0	34922.3	0	63810.9	0	0	357032	370237	0	86381.6	259084	233350	0	38808.7	11905.1	44652.9	0	51147.8	22332.3	245670	0	0	0	137760	72984	209463	0	21583.5	0	36967.8	0	317470	0	0	18998.8	0	0	119097
9.67436	44447.4	0	41555.9	0	208183	0	58114.9	173099	0	364098	355289	0	40583.1	9113.36	48612.7	7963.78	0	423806	302599	0	0	283306	332396	0	34842.1	12486.2	42664.9	11036.7	38980.7	15592.2	241831	0	0	0	149019	0	152820	0	21360.1	0	35629.9	0	478681	0	0	0	0	0	109600
9.69449	40206.9	16681.2	45793.4	16369.9	217838	0	36817.1	138133	59011	303318	367975	0	26398.7	0	36278.2	0	0	374149	279946	0	76465.5	256595	256252	0	27425.8	10098.1	28661.2	0	50916.1	17591	165058	0	0	0	144601	0	167683	0	31437.1	0	25139.3	0	319294	0	0	0	0	0	67659.4
9.71463	27800.8	11337.4	34528.2	0	170699	0	42108.4	131743	77363.5	256689	310862	0	28541.9	5878.9	39833.3	14107.3	0	348270	247633	0	0	262304	208934	0	36026.4	7466.68	41279.8	0	45636.2	16368.9	181967	0	0	0	128028	0	213479	0	24346.5	0	35158.4	0	294107	0	0	0	0	0	77717
9.73485	35763.9	0	41215	0	170058	0	42826.8	115906	0	233040	256547	0	36002	0	36822.8	0	0	286002	274352	0	53318.6	188948	166657	0	34869.1	0	35298.1	0	39809.5	0	154303	0	0	13808.1	134652	0	171806	0	0	0	30121.2	0	249668	0	0	0	0	0	56499.9
9.75505	38680.4	11581.3	31708.5	14933.4	136832	0	31126	130107	0	238582	168559	0	28258.3	10192	40277.1	13678.8	0	225732	197624	0	0	164445	187075	0	29798.9	9892.64	30132.1	0	42998.6	0	202710	0	0	0	180589	0	153092	0	0	0	29286.4	0	276755	0	0	0	0	0	69544.4
9.77569	40827.4	12980.8	35189.8	0	114268	0	33191.8	92876.7	0	195305	168150	0	34034.1	0	32187.3	0	0	191682	183162	0	0	157678	159313	0	25017.2	6851.91	25235	0	32310.8	12137.9	113961	0	0	0	131480	0	183497	0	23367.8	0	37481.8	0	172053	0	0	0	0	0	40005.5
9.79628	25470.1	8010.06	32376	0	105652	0	36846.5	84029.7	0	192237	179934	0	25162.1	0	22783.1	0	53930.5	180071	131446	0	46640.8	139713	127325	0	26609.3	0	28634.5	10680	35328.7	0	115383	0	0	0	137155	0	168635	78361.4	25577.9	0	31622.3	0	187383	0	0	0	0	0	68960.4
9.81651	32197.7	0	31375.7	0	87388.2	0	19783.2	72990.2	36988.2	151549	149295	0	26156.2	0	29095.6	0	50580.8	141919	109533	0	24247.2	99189.7	116851	0	39582	10099.9	32275.2	0	30484	0	90925.6	0	0	0	120327	0	124774	0	23841.7	0	27201.1	0	101202	0	0	0	0	0	91973.9
9.83684	32468	0	25800.8	0	91526.3	0	29923.6	56613.6	35720.3	132342	136222	0	30892.4	0	26175.9	0	30680.3	122806	125265	0	40724.7	94513.2	91323.5	0	30066.5	0	28744.2	0	26073.9	0	86399.1	0	0	6285.75	85589.4	0	105050	0	28902.7	0	33019	0	163231	0	0	0	0	0	92254.8
9.85713	32376.7	0	35596.4	0	81971.5	0	22195.1	51937.8	0	95137.4	132622	0	28290.1	0	34208.9	0	0	141419	110503	0	28808.7	72972.6	83226	0	38754.1	0	29672.9	0	32797.3	0	105369	0	0	0	156613	53112.5	95798.6	0	18009.7	0	36516.8	0	158824	0	0	0	0	0	90485.2
9.87778	28340.6	10289.1	30419.5	9677.53	69695.8	0	30958.2	50862.9	29522.8	90504.3	132015	0	27112.7	0	27682.4	0	40527.5	131149	111467	0	37263.4	77403.6	79558.6	0	32337.5	0	31001.2	0	30127.9	0	116136	0	0	0	84889.1	0	108802	0	20939.4	5437.48	33368.5	8366.15	127619	70290.6	0	0	0	0	91631.2
9.89802	28565.6	0	29988.8	0	68299.1	0	25159.1	48347.9	30609.2	92799.4	129926	0	35543.5	0	34732.1	0	47210.6	116799	83823.9	0	43545.5	68223.3	99328.6	0	31480	6403.28	30955.4	0	24485.1	0	139824	0	0	0	73401.8	55425.3	79475.6	0	18138	7301.53	24089.2	0	139890	0	0	0	0	0	77034.2
9.91827	34386.8	9669.97	24022.3	0	67245.4	0	30696.5	43746.2	42422.4	69136.1	110215	0	21412.8	0	21618	0	29474	124692	84658	0	36907.1	54735.8	80811.3	0	22930.1	0	33594.4	0	39797.6	9346.17	134068	0	0	0	99241.1	0	105119	0	22582.1	0	31638.3	0	105881	0	0	0	0	0	50217.5
9.93859	18677.6	8683.68	39391.8	0	63801.9	0	29233.9	43607.6	35810.5	55845.1	107830	0	27547.7	0	25314	9443.39	41791.4	86818.3	81540.4	0	33769.9	43677.9	68029.2	0	30170.4	0	26837.8	0	32693.6	0	112124	0	33593.4	0	88784.6	0	81337	55955.5	19188.6	0	25617.9	0	133627	0	0	0	0	0	57632.9
9.95922	35627.7	12596.7	25266.6	0	60547.9	0	34531.7	37738.5	28809.3	65658.8	96705.9	0	30407.9	4341.1	25535.6	0	29924	74193.7	75263.3	0	22851.3	49484.6	81882.3	0	33428.3	0	31063.7	0	32687.6	0	109666	0	41128.1	0	90651.5	0	98678.3	0	23785.7	0	31963.7	0	115626	0	31117.9	0	0	0	69098.6
9.97951	30194.9	10702.9	31700.8	0	59692	0	37960.5	49810.8	33680.9	55430.9	92257.4	0	32302.8	0	27685.7	0	43159.5	85909.1	68469.4	0	37131.7	46982.4	62580.6	0	25845.9	0	21091.1	0	30726.3	0	86424.6	0	0	0	92828.5	0	104276	0	28246.3	0	25565.2	15428.1	120442	0	0	0	0	8133.99	0
9.9998	25302.1	9326.45	34007.8	10898.3	52622.2	0	43525.8	28862	20557.6	49069.1	92155.9	0	37249.4	0	35960.1	11483.2	32078.4	77756	74819	0	37144.3	54048.2	55755.3	0	25884	0	24649.6	0	33923.1	0	129373	0	43852.5	0	85791.2	0	87785.1	0	30174.3	0	22613.8	0	91501.7	0	32735.7	0	0	0	68002.1
10.0201	38622.9	0	35266.4	0	43780.2	0	31997	31245.3	21511.7	55108.8	84009.9	0	28448.9	0	29062.6	0	41628.1	56803.2	67309.3	0	30258.2	47958.8	66226	0	26287.6	0	27836.8	0	32288.3	0	121732	0	44002.6	11827.7	86986.8	0	87935.1	0	23219.6	0	32881.4	0	126582	0	34404.8	0	0	8147.95	63084.6
10.0403	43679	0	37087.5	17495.5	52857.6	0	34666.6	31778.6	34480.7	65010.3	91635.1	0	35112.9	11379.5	29690	0	42943.8	55812.8	81271.3	0	26507.8	49790.7	64071.1	0	32516.7	0	36784.6	0	23831.4	0	115181	0	41644.2	0	81446.2	48596.5	67040.2	0	32919.8	0	25787	0	82111.6	0	34604	0	0	16987.5	55680.3
10.0606	34656.1	10844.3	32092.1	15148.8	45850.5	0	26829.8	32963.7	24137.8	38526.8	99559.2	0	41147.5	9344.2	34965.9	0	37670.9	62559.3	66669.4	0	23413.3	39794.5	42726	0	31272	7899.49	26418.7	0	43590	0	94897.7	0	31028.7	0	80860	0	65254.6	42706.8	29418.4	0	25678.8	0	84927.9	0	30901.8	0	0	16564.3	46202.9
10.0809	33204.6	14966.6	29813.9	0	45398.1	0	24644.1	22669.3	32399.9	45598.4	74484.6	0	23266	0	29669.6	0	35934.8	53043.4	53540.8	0	23724.3	38293.9	55988.8	0	27468.4	0	32861.6	0	41610.6	0	92496.2	0	37958.6	0	78025.3	44370.4	67260.1	33250.3	23667.5	8207.4	28124.8	0	74333.2	0	29499.1	0	52584.5	11141.7	58303.3
10.1012	28313.6	6620.88	25070.6	0	41652.7	0	24484.6	25781.6	28299.4	40148.2	61195.7	0	22084.6	0	29801.1	0	33210	55533.8	58638.7	0	41063.3	50857.2	44202	0	35952	0	33729	0	45595.4	0	78376.2	0	27143	0	73564.5	54713.8	77883.1	0	24255.4	0	37295	0	71388	37517.5	39944.3	13900.1	39798.6	0	57697.9
10.1214	28285.2	0	18554	0	36518.6	0	35088.9	21728.3	22969.3	33384.7	71780.5	0	42085.6	0	27780.9	0	28307	23359.5	56108.8	0	31755.9	33014.4	39144.9	9823.73	34640.4	0	25815.2	0	40572.9	0	71451.7	0	35377.5	0	68203.1	0	51807.2	0	33448.4	8263.08	31597.3	0	71737.9	0	32891.5	0	26210.3	0	60561
10.142	21969.4	0	25053.9	0	34723.3	0	21617.6	17919.7	35938.8	33048.4	42241.9	0	33460.4	0	37881.1	0	37457.8	55159.6	45952.9	0	30037.2	31843.4	45522.5	0	33080.8	0	19300.2	0	35476.3	0	89820.5	0	0	0	125031	0	62019.1	0	18511.5	0	23185.2	0	71117.2	40414.2	32965.6	0	29208.2	10465.7	47245.7
10.1623	34254.4	9189.22	23956.2	0	39036.9	0	19951.3	28495.6	26876.6	32658.2	54433.9	0	23256	0	29193.1	9039.36	28576.9	45416.8	38439.4	0	32765.4	29692.2	42786.9	0	24368.5	0	25572.5	0	27544.4	0	69651.3	30718.9	18748.1	0	87904	39122.6	48218.9	18773.5	19393	0	33937.4	0	66530.9	0	38332.9	11760.8	32706.1	10414.8	47984.9
10.1825	22289.8	0	31066	0	44763.9	0	27839.4	15829.5	28346.8	0	53666.8	0	26402.8	0	23625.2	0	38831.6	47103.2	49314	0	34115.3	28518.4	41447.1	0	26332.8	0	27367.2	0	31277.5	0	70858.6	0	25712.7	0	86554.6	0	49579	0	28423.3	0	35791.2	0	77836.9	24090	22868.1	0	41756	0	57549.4
10.2027	27619.6	14594.8	44586.1	0	27835.9	0	24640.9	13925.8	29599.5	28117.8	48310.9	0	22984.6	0	25645.2	0	29183.3	30008.1	39760.2	0	29347.4	23091.3	37887.5	8319.74	27313.3	0	25353.8	0	29381.8	0	77635.6	0	31105.3	0	59691.4	50200.9	57627.2	20572.6	28458.1	0	16940	0	54850.3	20546.7	17597.1	0	22668.2	9776.36	47563.6
10.223	23535.6	8170.07	29651.4	0	30824.1	0	21866.4	14444.3	26436.1	27737.5	40421.2	0	33810.6	0	17983.7	0	22251.5	0	39028.8	0	29947.5	30207	36127.4	0	30681.1	0	22617.4	0	28904	11223.9	86296.2	25298.8	27027.7	5177.12	74339.9	0	52171.1	0	24274.3	0	30894.2	0	56366.5	0	17595.6	0	27724.9	0	48159.3
10.2432	26780	0	26395.7	0	43819.9	0	26674.4	17709.1	24244.7	24692.4	36426.9	0	22395.6	0	24173.8	0	23155.9	19953.8	51324.6	0	40158	14049.6	44436.9	0	14740.9	0	26194.1	0	25079.7	11067.9	71719.3	0	27059.3	0	68762.9	36354.7	38673.7	0	21789.2	0	26376.4	0	60236.7	0	31761.7	0	27824.2	5142.88	51147.5
10.2635	32969.2	0	18717.3	0	29626.8	0	18598.4	7835.61	26001.9	0	41250.8	0	26598.6	7145.02	21647.5	0	27529.1	0	33175.5	0	24121.2	33033	29969.8	0	25514.7	0	22279.1	0	34249.7	0	60488	0	31480	0	61906.3	22381.1	45731.5	0	20896.2	0	23134.2	0	53237.5	17104	25596.2	0	17252.5	0	60600.9
10.2837	18129.2	0	30003.7	0	36482.3	0	18326.1	10305.9	33155.8	0	46342.9	0	23071.5	0	22403.1	0	35536.7	30162.8	48612.1	0	20117.4	23414.1	39002.5	0	24590.7	0	22629.1	10629	28259.5	0	66895.6	0	14844.7	0	70574.1	28661.4	39061.4	0	30298.5	0	31166.2	0	54874.3	0	24234.9	0	23275.1	0	43170.5
10.3038	26345.4	0	40756	0	30569.8	0	23855.9	11256.4	25112.8	22964.7	25951.7	0	26854.2	0	18833.8	0	27365.2	0	40676.1	0	36146	17591.4	40988.1	0	24264.9	0	28609.5	0	20516.6	0	56845.2	0	33008.7	0	49163.7	0	38182.5	0	21423.3	0	21571.7	0	44361.8	0	19644.5	0	25683	0	37717.1
10.324	33315.8	0	38709.8	0	29979.2	7382.24	21023.6	11608.7	27682.5	0	42171.1	0	24849.8	0	25781.2	0	22215.5	15094.8	38907.1	0	16420.3	15120.7	31792.8	0	25760.7	0	22909.2	0	33143.5	0	63429.5	0	27056.3	0	55879.3	0	39811.2	11537.2	24312.7	5508.8	23909.5	0	42615.2	15596.7	19196.7	0	21526	0	38857.2
10.344	28637.8	0	29845.5	0	30829.2	0	21651.8	15504.2	26956.9	0	40393.6	0	27771.2	0	27019.3	0	32779.7	0	30766.6	0	19911.9	12946	43977.3	0	26132.8	0	31485.2	0	25851.4	0	49882.8	0	21908.5	0	64974.6	0	35175.7	0	29635.8	0	14100.1	0	45761.9	15410.1	20788.7	0	33287.3	0	32644.7
10.3639	29773.5	0	27414.7	0	23062.2	0	23303.2	8376.08	23957.1	0	29209.1	0	26680.7	7299.89	27724.2	0	21265.2	16474	33521.8	0	22648.9	13512.2	33766.2	0	20170.3	0	25679.8	0	25838.3	0	41403.5	0	21782.3	0	43478.7	0	34406.3	0	28402.9	0	13707.7	0	34703.6	12167.9	21847.9	0	23914.3	0	28858.2
10.3842	21763.1	0	38764.2	0	35445.7	0	12440.7	7549.94	20193.1	0	27792.3	7032.77	26608.7	0	31710.3	0	25940	0	23305.7	0	16540.3	17101.6	34152.2	0	0	0	20790.3	0	31226.3	0	46270.4	0	29386.3	0	41318	0	14920.2	8855.46	15171.2	0	20480.6	0	34754.3	10656.8	23839.2	0	20313	0	28569.5
10.404	25733	0	31245.2	7335.81	32276.5	7207.85	19324.9	14073.1	23244.3	0	31099	0	22890.9	0	28796.7	0	34253.5	0	31409.7	0	14140	7962.66	29057.8	0	15997.4	0	16633.1	0	21263.9	0	42621.5	0	12803.6	0	43211.1	0	42926.4	0	17815.1	0	35254	0	53074	0	19946.5	0	20837.1	0	34242.4
10.4236	16712.7	0	16943.1	0	25373.8	0	19538.5	0	19953.5	0	47281.9	0	23441.5	0	28158	0	24388	14893.1	15932.3	0	0	0	36076.9	0	29598.4	0	21948.7	0	31309.4	0	39650.5	0	23569.4	0	28986.6	0	18919.7	0	30999.9	0	25867.2	0	34438	13645.3	24883.4	0	12042.1	0	29568.8
10.4432	21424.1	0	30775.8	0	21248.3	14250.8	18945.8	0	18071.6	16617.2	31877.8	0	30206.8	0	27991.4	0	18210.1	0	35127.9	0	18452.5	16539.7	37500.8	0	0	0	15327	0	25974.7	0	29861.3	0	0	0	34665.6	0	0	0	42857.3	0	26220	0	28830.9	0	20984.2	0	0	0	37904.3
10.4626	22362.5	0	19837	0	28263	0	32523.2	0	25818.7	0	58037	0	28817.2	0	27895.8	0	17485.6	0	0	0	20922.9	0	26603.5	0	0	0	13394.8	0	26153	0	29729.7	0	28991.9	0	34836.5	0	35306.1	0	26128.5	0	33721.6	0	32049	7759.81	21750.1	0	30417.2	0	30656.3
10.482	0	0	12954.7	0	27354.5	0	0	0	0	0	20119.3	20123.2	48004.6	0	43999.2	0	17278.2	0	27630.2	0	0	0	14141.4	0	28172.8	0	16936	0	10760.3	0	23870.9	0	29013.3	0	42766.4	11199.8	0	0	0	0	0	0	27380.7	0	36541.4	0	25667.1	0	16687.8
10.5012	35640.4	0	0	0	18293.7	0	23122	0	16922	0	35007.8	0	30509.5	0	29380.5	0	28534.8	0	33340.5	0	21585.3	0	23732.5	0	0	0	25069.6	0	30156.2	0	16726	0	42517.8	0	29114.8	0	26637.2	0	29158.4	0	0	0	29675	12189.8	0	0	45941.5	0	0
10.5205	37871.1	0	34357.9	0	0	0	23909	0	25349.2	0	34312.9	0	0	0	0	0	31215.5	0	0	0	0	0	0	0	0	0	28618.9	0	0	0	25738.5	0	36899	0	22547.4	0	48356.4	0	0	0	0	0	20665.1	0	0	0	0	0	0
10.5401	0	0	0	0	24997.7	0	0	0	0	0	32854.2	0	0	0	0	0	0	0	25476.6	0	0	0	0	0	0	0	47690.3	0	0	0	34341.3	0	56788.2	0	15538.7	0	44905.1	0	49557.5	0	40619.4	0	33813.4	16346	0	0	0	0	46529.9
10.5593	48476.7	0	0	0	0	0	0	0	0	0	38052.9	0	0	0	0	0	0	0	23842.8	0	0	0	34234.8	0	0	0	0	0	0	0	47934.7	0	0	0	17619.2	0	23583.3	0	28622	0	35839.6	0	21848.9	0	0	0	0	0	25702.2
10.5784	0	0	0	0	49840.8	0	23549.9	0	0	0	0	0	0	0	0	0	29292.1	0	33517.1	0	42270.1	0	0	0	0	0	0	0	0	0	0	0	0	0	47592.2	0	0	0	0	0	0	0	25514.8	0	0	0	0	0	31025.5
10.5977	44194.8	0	0	0	0	0	40935.5	0	40394.7	0	0	0	0	0	0	0	0	0	40052.4	0	0	0	22221.9	0	0	0	49265	0	0	0	38576.6	0	0	0	39744.7	0	21063.6	0	27609.6	0	41576.5	31528.4	37644.4	0	0	0	48416.4	0	0
10.6168	0	0	50959.3	0	34077.1	0	28134.7	0	0	0	32157.3	0	38144.3	0	0	0	0	0	26693.1	0	20544.4	0	37814.8	0	0	0	37966.4	0	48405.2	0	0	0	0	0	0	0	30111.4	0	0	0	0	0	29567	0	0	0	48994.8	0	38721.1
10.6363	0	0	0	0	21219.1	0	38277.4	0	22759.3	0	48999.5	0	0	0	40623.1	0	0	0	24314.6	0	0	0	20186.3	0	46547.5	0	45923.7	0	55027	0	0	0	41198.3	0	0	0	19974.4	0	39762.7	0	41045.7	0	31667.9	0	0	57872.9	36334.7	0	39606.7
10.6555	0	0	0	0	28152.7	0	0	0	27627.7	0	38181.9	0	28574.1	0	0	0	0	0	19879.2	0	22622.5	0	36667.6	0	32871.2	0	72696.1	0	50103.4	41540.5	36642.4	0	35561.5	0	0	0	0	0	27867.5	0	34159.8	0	24429.1	0	0	0	0	0	31606.3
10.6747	46164.6	0	0	0	19225.6	0	20332.2	0	35525.3	0	26074.2	0	0	0	37685.9	0	0	0	0	0	23286.9	0	34177.1	0	51764.5	0	41398.9	0	0	0	23326.3	0	45562.9	0	0	0	25109.7	0	0	0	0	0	21069.3	0	0	0	0	0	32436.3
10.694	51982.2	0	0	0	38028.7	0	0	0	29949.1	0	46438.2	0	33393.1	0	0	0	0	0	37006	0	0	0	47776.3	0	0	0	0	0	0	0	18180.8	0	0	0	23624.1	0	33053.6	0	0	0	0	0	19128.3	0	30040	0	0	0	43000.5
10.7135	0	0	55485.4	0	30571.8	0	22694.6	0	0	0	27072	0	40302.8	0	0	0	29978.9	0	0	0	20463.1	0	0	0	0	0	39824.1	0	46376.2	0	20767.3	0	45553	0	0	0	0	0	0	0	0	0	31595.4	0	0	0	0	0	33522.6
10.7327	0	0	0	0	25087.3	0	29640	0	0	0	25355	0	0	0	27268.7	0	28253.6	0	19602.9	0	0	0	17606.8	0	0	0	0	0	0	0	17468.7	0	22568.3	0	0	0	0	0	0	0	0	0	24002.4	0	32271.2	0	0	0	25519.9
10.752	0	0	0	0	23718	0	0	12390.6	22169	0	42381.4	0	22457.8	0	0	0	29162.9	0	21721.4	0	27974.8	0	37973.7	14449.6	31239.2	0	0	0	0	0	0	0	0	0	0	0	0	0	29475.5	0	0	0	33726.9	0	0	0	0	0	32447.4
10.7712	0	28502.6	34125.2	0	0	0	14954.1	0	0	0	36176.5	0	26278.3	0	0	0	19373.2	0	0	0	0	0	17212.6	0	30269.5	0	33478.3	0	0	0	36624.1	0	26197.8	0	19036.3	0	0	0	26702.8	0	0	0	0	0	32202.8	0	24338.7	0	0
10.7909	28647.8	0	34399.6	0	13418.9	0	21969.4	0	0	0	27203.2	0	0	0	24270.3	0	27709.8	0	14480.4	0	21996.2	0	0	0	25333	0	0	0	26266.6	0	34460.3	0	0	0	31357.1	0	30663.3	0	0	0	0	0	22036.2	0	29098.6	0	0	0	0
10.8102	31472.8	0	21129.4	0	22510.8	0	20995.1	0	15701.1	0	26783.6	0	20918.4	0	21850.9	0	39944.2	0	15497.8	0	31204.9	0	0	0	28238.3	0	0	0	32539.6	0	17582.5	0	24552	0	30720.9	0	24081	0	14775.6	0	0	0	25090.1	0	0	0	39338.7	0	18736
10.8295	0	0	0	0	21352.2	0	21828.6	0	19041	0	0	0	25579.4	0	0	0	0	0	19534.6	0	22298.1	0	22423	0	19455.2	0	25175.3	0	0	0	18458.4	0	28712.7	0	23884.9	0	18378	18701.1	18381.1	0	0	0	27934.6	0	20636.6	0	0	23657.8	15969
10.8492	42945.2	0	0	0	12882.7	0	14633	0	17350.3	20089.9	0	13588.1	14645.1	0	36929.9	0	24368.1	0	29454.9	0	33205	0	13718.6	0	31869.8	0	24427.9	0	20642.9	0	22904.4	11897.1	0	0	23226.6	0	29222.9	0	0	0	39741.7	0	16157.5	0	19348.2	0	0	0	17581
10.8685	29926.6	0	20485.2	0	20981.7	0	23079.8	0	15540.7	0	18371.1	0	0	0	27299.9	0	0	0	0	0	27991	0	40112.8	0	39035.6	0	24282.9	0	37849	0	28870.6	0	13761.4	0	19126.8	0	34400.9	0	17103.4	0	33395.1	0	0	0	20724	0	36521.3	0	15173.7
10.8882	36039.1	0	35145.3	0	23199.7	0	17333.7	0	25194.2	0	20599.8	0	25521	0	24313.9	0	23161.2	0	24654.8	0	25404	0	32719.2	0	0	0	24552.9	0	0	0	27073.1	0	26061.1	0	0	0	19341	12590.1	0	0	29061.4	0	22773.9	0	0	0	15475.7	0	18981
10.9076	22502.1	0	19644.6	0	28752.9	0	28143.3	0	23798	0	0	0	23073.9	0	22021.3	0	36628.5	0	29221.7	0	14461	0	17735.1	0	22142.8	0	19601.8	0	0	0	0	0	15252.7	0	19785.7	0	22583.6	0	0	0	27774.9	0	21286.9	0	0	0	20191.8	0	0
10.927	23562.2	0	0	0	13966.5	0	0	0	19778.2	0	0	0	12250.9	0	20635.4	0	18508.9	0	38472.5	0	26785.2	0	15719.8	0	31257.8	0	0	0	20818.3	0	13892	0	0	0	0	0	28225.2	0	26486.8	0	23391.9	0	0	0	32643.5	0	26022.6	0	14524.7
10.9465	24488.9	0	15829.2	0	36321	0	25142	0	22216.4	0	31829.6	0	16339.4	0	33268.5	0	19871.7	0	10726.5	0	0	0	15301.4	0	17831.6	0	18781.7	0	24491.6	0	32443.6	0	0	0	0	0	23937.4	0	20466.1	0	26015.2	0	18243.6	0	0	0	18266.5	0	16930.2
10.9663	21091.3	0	0	0	20420.8	0	18504	0	13466.3	0	14250.4	0	12214	0	25493.1	0	31007.1	0	22234.3	0	15137.1	0	31116.3	0	13538.4	0	14488.8	0	21095.1	0	24156.2	0	0	0	18955.1	0	20088.2	0	8882.62	0	17379.8	0	18237.5	0	22863.4	0	13320	0	20708.8
10.9858	31264.8	0	31151.9	12923.3	22519.5	0	11386.7	0	20313.6	0	15003.3	0	28744.2	0	20561.4	0	17182.5	0	16642.3	0	16783.4	0	26069.5	0	15208.4	0	12481.2	0	29642.7	0	15594.8	0	13999.1	0	13632	0	28320.3	0	17997.8	0	11990.5	0	26008.4	0	0	0	28317.3	0	17223.6
11.0055	17261.5	0	25780.1	0	20469	0	24172	0	12626.7	0	0	0	20607.8	0	21185.6	0	25704.4	0	14711.7	0	21468.3	0	30036.3	0	16066.9	0	20955	0	41391.8	0	25922.4	0	32978.4	0	20812.7	0	45159.5	0	10876.8	0	18892.9	0	25743	0	16645.2	0	11419.3	0	21350
11.0251	25984.4	0	24202.8	0	25973.3	0	18629.8	0	20897.3	0	19064.7	0	17863.5	0	19764	0	39698.1	0	15131.9	0	14744.7	0	14619.6	0	23547.9	0	0	0	18391	0	25233.4	0	27794.5	0	17766.7	0	30880.4	0	18834	0	20442.4	0	22913.6	0	17557.1	0	17943.4	0	19280.4
11.0447	17229.6	0	26874.8	0	19007.5	0	22972.2	0	30618.8	0	20492.5	0	24676.2	0	10745.4	0	22373.4	0	17835.2	0	21366	0	14396.3	0	22239.2	0	16991	0	27641.9	0	29938.2	0	33525.3	0	16384.9	0	28813	0	22925.9	0	12392.7	0	11602.8	0	0	0	0	0	17076.2
11.0644	18662.7	0	19685	0	20121.2	0	23892.8	8168.74	18219	0	22417.8	0	13371.2	0	18101.8	0	24533.6	0	21629.4	0	16403.1	0	18131	0	16238.3	0	23413.9	0	17992.2	0	17872.5	0	18931.6	0	13184.8	0	25750.2	0	11501.2	0	33137.3	0	17449.1	11447	0	0	18397.3	0	20213.5
11.0841	19088	0	33539.8	0	24364.7	0	14988.2	0	10815.5	0	32084.2	0	13388	0	23586	0	13565.2	0	28727.4	0	11117.6	0	21830.6	0	12285	0	21913	0	43524.4	0	0	0	11679.3	0	16044.5	0	33485.1	0	17749.7	0	17392.6	0	24258.8	0	15097.3	0	11487.4	0	8859.89
11.1038	31957.6	0	24220.4	0	25900.9	0	15355.3	0	19165.7	0	28994.7	0	20210.1	0	21708.8	0	23060.1	0	20115.5	0	16522.2	0	21984.8	0	12129.8	0	28139.6	0	30480.4	0	8834.7	0	23707.4	0	12437.8	0	13950.7	0	19924.2	0	15631.2	0	21176.2	0	21887.1	0	14204	0	18069.6
11.1239	15344.5	0	22588.2	0	22177.6	0	24615.7	0	19044	0	27741.4	0	18680.9	0	20496.9	0	17729.9	0	25403.1	0	16368.9	4770.71	18018.7	0	25183.1	0	15632.4	0	24630.2	0	12947.4	0	19533.6	0	14084.8	0	23734.4	0	13641.9	0	14545.9	0	32987.8	0	21012.7	0	19779.7	7857.56	23647.5
11.1437	22791.2	0	23505.9	0	20349.9	0	16878.8	0	22829.9	0	20449.7	0	23009.7	0	22338.4	0	13455.1	0	28155.9	0	20991.6	0	22559.1	0	34598	0	18011.5	0	27352.4	0	17064.3	0	21242	0	23157.2	0	26049.3	0	23240	0	29258.2	0	20938.4	0	30945.5	0	13592.1	0	20827.5
11.1635	24662.6	0	23337	0	35468.5	0	18767.3	0	15071.8	0	20659.1	0	13194.7	0	14951.1	0	27266.2	0	35409.4	0	12621.5	0	21684.3	0	27708.4	0	19949.4	0	23098.3	0	20724.4	0	21465.6	0	25241.9	0	23275.2	0	22541.4	0	30367.5	0	31557.4	0	21077.5	0	26338.2	0	20846.1
11.1833	18773.7	0	21381.7	0	20863.9	0	20562.8	0	14588.1	0	23282	0	25511.3	0	27166.1	0	32459.4	0	17043.8	0	13000.6	7570.35	12819.7	0	19149.5	0	21496.1	0	16284.9	0	26182.7	0	25464.3	0	22308.5	0	17722.1	0	27525.2	0	26973.9	8235.56	23812.6	0	12217.5	0	14053.1	0	25982.3
11.2032	19738.1	0	10180.1	0	17126.4	0	19802.5	3420.07	22301.3	0	18478.4	5673.63	18894.7	0	23236	0	17205.5	0	19076.1	0	19990.9	0	23578.3	0	21014	0	24297.5	0	24025.6	0	24576.2	0	14008.7	0	16586.9	0	26725.2	0	20624.1	0	25730.9	0	32570.7	0	11528.3	0	16240.5	0	17798
11.2231	24359.3	0	25459.4	0	21274	0	19035.5	3952.39	14299	0	20587.9	0	31351.4	0	19375.5	0	18872.8	0	19788.4	0	12818.8	0	25311.6	0	25325.1	0	14498.5	0	23279.6	0	41093.2	0	23416.8	0	14125.1	0	29429.4	0	15414.4	0	28114.5	0	18383.7	0	13435	0	25822.4	0	25251.6
11.243	21888.3	0	17533	0	26007	0	30449	6587.65	14537.5	0	29150.8	0	21350.7	0	23901.7	0	20690.5	0	18539.7	0	23026.1	0	11957.7	0	20537.2	0	23092.4	0	24175.3	0	25724.5	0	18914	0	26810	0	27889.4	0	22855	0	20088.3	0	36124.5	0	13515.9	0	19189.9	0	20422.5
11.2629	21581.2	0	21669.9	0	16680.4	0	19303	0	27027.4	0	20179.5	0	18612.6	0	16709.9	0	11857.4	0	17003.6	0	16791	4999.16	22955.6	0	32620.2	0	30619.7	0	19480.4	0	34238.2	0	19136.3	0	17387.5	0	21097.6	0	20705.4	0	20985.6	0	27421	5161.59	19311.8	0	15690.3	0	13728.7
11.2828	13816.4	0	22759	0	18427	0	17801.5	4205.45	20053	0	24843.5	0	23300	0	26351.2	0	21573.9	0	27169.6	0	16355.7	6590.89	24102.8	0	13330	0	19717.3	0	17034	0	17893.3	0	15925.4	0	23708.7	0	25666.8	0	20297.7	0	25863.2	0	27404.8	0	14478.2	0	17418.7	0	26772.3
11.3028	31453.3	0	18187.1	0	21194.7	0	19977.6	5172.26	23466.9	0	20315	0	10422.4	0	14131.9	0	28917	0	23387.6	0	17261.5	0	20060.2	0	0	0	25027	0	30371.1	0	22379.7	0	24099.7	0	20863.9	0	21160	7624.1	22595.9	0	27846.1	0	26287.7	0	15953.2	0	20396.8	0	22541.2
11.3227	18960.3	0	20800.5	0	18841.6	0	24750.7	0	13460.7	0	17278.1	0	22700	0	28067.2	0	19519.1	0	29741.7	0	19364.2	0	18695.6	0	29841.5	0	28167.6	0	28087.3	0	23687.9	0	23017.2	0	24767.4	0	22923.5	0	28337.2	0	28528	0	24288	0	17632.3	0	26202.1	0	19862.9
11.3426	18593	0	21525.4	7966.19	19209.9	0	22971.9	0	23051.6	0	16836.3	0	27823.9	0	23491.8	0	24783.3	0	27080.7	0	18405.3	0	16673	0	17694	0	22981.6	0	26312.6	0	21382.9	0	22377.4	0	24473.1	0	29101.2	0	15873.4	0	30182.2	0	23851.3	0	25052.9	0	17716.7	0	21748.3
11.3625	27146.6	0	23311.5	0	17999.4	0	16053.1	4783.72	14837.4	0	26028.2	0	28866.8	0	16546.5	0	17744.9	0	21108.6	0	11193.5	4284.31	19346.8	0	0	0	16288.1	0	21012.1	0	20644.5	0	27219.6	0	21652	0	27928.7	0	0	0	33508.2	0	22657.5	7803.42	19547.4	0	24630	0	26965.3
11.3823	23971.9	0	33403	0	24197.7	0	18572.1	0	18184.3	0	28175.1	0	29301.3	0	25797.9	0	23405.6	0	22032.5	0	26395.5	0	25106	0	30256.4	0	41362.3	0	26690.2	0	32553.2	0	58958	0	31825.5	0	20280.2	0	0	0	23817	0	17118	0	29692.8	0	27964.1	0	16241.2
11.4021	22381.5	0	23857.8	0	20936.4	0	20444.4	4144.94	23538.3	0	19863.7	0	14794.4	0	37197.3	0	24631.6	0	31962	0	21390.5	0	25625.8	0	43506.8	0	18494.7	0	27488.9	0	31728.5	0	26229.5	0	27889.8	0	17494.7	0	35867.6	0	0	0	24704.9	0	26404.3	0	24272.2	0	15532.4
11.4218	25168.3	0	14806.1	0	19149	0	17872	4382.29	20083.4	0	20638.1	0	53456.2	0	25442.9	0	20070.2	0	24449.6	0	16444.1	0	24571.6	0	0	0	23053.4	0	26841.9	0	26080.5	0	0	0	12243.7	0	35078.9	0	41989.9	0	47033.7	0	22372.6	0	0	0	22640.6	0	15974.7
11.4415	22554.2	0	22790.8	0	28729.2	0	18879.6	0	20589.6	0	25803.8	0	0	0	46835.3	0	15393.7	0	35832.3	0	20539.7	0	23711.6	0	31894	0	0	0	26438.1	0	35925	0	0	0	16087.4	0	23739	0	42378.7	0	0	0	34994.1	0	42449.5	0	0	0	22903.1
11.4611	16559.1	0	30171.4	0	24069.2	0	22963	0	19649.9	0	21292.2	0	0	0	0	0	25229.4	0	25356.6	0	29512.2	3966.58	17651.5	0	36280.4	0	39021.8	0	26533.2	0	25709.8	0	36107.6	0	26741.8	0	29268.9	0	0	0	0	0	21876.3	0	38634.1	0	0	0	22330.2
11.4807	22419.1	0	40837.4	0	21417.2	0	20966.7	0	21023.7	0	27430.1	0	0	0	46192.6	0	23013.7	0	30460.7	0	21240.2	0	18974.9	0	33964.5	0	25026.1	0	35919.4	0	31163.6	0	0	0	29763.6	0	28370	0	25697.9	0	32194.7	0	21828.3	0	0	0	30286.1	0	17201.7
11.5003	19435.4	0	37114.2	0	27271.9	0	19665.9	8561.58	16568	0	19520	0	21409.4	0	0	0	20976.3	0	28079.4	0	21829	0	23542.3	3139.57	0	0	0	0	25426.6	0	21834.3	0	0	0	24860.3	0	27039.8	0	19734.6	0	0	0	32702.1	0	54399.9	0	0	19151.8	20030.1
11.5198	19987	0	31558.7	0	21956	0	20397.4	0	13786.3	0	22730.3	0	25367.6	0	46293.7	0	15853.6	0	29893.7	0	16559.2	0	23435.9	0	27039.4	0	0	0	36916.1	0	35417.8	0	52691.9	0	31058.7	0	23221.8	0	20863	0	0	0	27449.6	0	0	0	0	0	22454.6
11.5394	15822.3	0	42049.7	0	24882.6	0	19952.1	8843.69	17904.7	0	24795.9	0	25591.2	0	0	0	17913.6	0	22313.3	0	18537	0	16168.9	0	32768.9	0	32587.5	0	0	0	29233.3	0	31667.8	0	22436.3	0	20667.6	0	39948.6	0	0	0	20115.4	6023.65	0	0	28149.2	0	13583.1
11.5591	18242.1	0	23870.3	0	23713.1	0	15004.3	0	24816.6	0	11737.3	0	35705	0	19884.2	0	18729.3	0	24865.2	0	12950.8	4998.8	19294.5	0	0	0	21300.6	0	0	0	19157	0	27492.4	0	30828.8	0	26647	0	27786.3	0	0	0	28195.5	0	48318.4	0	0	0	25343.3
11.5787	10507.8	0	24921.1	0	21437.5	0	19352.5	0	13374	0	17825.9	0	27186.2	0	17124.3	0	18088.7	0	25009.2	0	20004.7	5706.79	19708.7	0	35035.5	0	24790.5	0	0	0	30828.3	0	39834.9	0	17711.2	0	22369.7	0	20506.4	0	0	0	27585	0	24481.2	0	24639.9	0	18934
11.5985	23641.7	0	31814.2	0	17982	0	21678.3	5141.04	21210.1	0	26707.2	0	14356.1	0	28432.4	0	28836.9	0	21882.6	0	25794.1	0	19538.4	0	41876.4	0	38576.1	0	51718.6	0	28010.1	0	19974.7	0	26815.4	0	39686.7	0	27486.8	0	35100.9	0	27662.3	0	28616.1	0	18689.3	0	25942
11.6183	22119.4	0	30474.8	0	15996.1	0	18397	0	23591.6	0	23792.3	0	27114.6	0	19582.4	0	19507.5	0	20599.7	0	24723.8	0	21866.4	0	16642.9	0	24534.6	0	0	0	25855.8	0	30858	0	28948.4	0	29389.4	0	30459	0	28160.3	0	21136.5	0	28717.8	0	25825.1	0	19131.6
11.6381	28797.4	0	18736.1	0	26388.6	0	26420.3	0	19629	0	22297	0	20654.5	0	20896.8	0	16973.5	0	24164.7	0	17577.3	0	19462.1	0	16895.3	0	24743.5	0	44717.9	0	35332.3	0	0	0	21703	0	24140	0	32639	0	17840.4	0	22621.5	0	27666.2	0	32916.8	0	24202.1
11.658	30045	0	17762.4	0	22554.2	0	14868.6	0	26125.5	0	24732.4	0	28561.6	10767.4	13763.5	0	21350.3	0	24343.1	0	11290.3	0	20673.6	0	11650.7	0	38300.7	0	17439.9	0	27011.3	0	17555.1	0	27381	0	29801	0	22610.5	0	25267.4	0	26992.6	0	25722.4	0	33074.2	0	23369.3
11.6779	13320.9	0	25154.3	0	24555.1	0	19135.6	0	23005	0	20840	0	19949.4	0	32654.8	0	23792.8	0	20888.2	0	17722.2	5217.27	29798.3	0	32439.6	0	30204.1	0	26648.8	0	23397.5	0	36489.7	0	16673	0	32462.8	0	16310.7	0	19016.3	0	22703.9	0	24596.2	0	26615.4	0	27107
11.6978	20089.9	0	35634	0	20307.3	0	13723.8	0	16456.6	0	23033.1	0	35674.7	0	10222.2	0	24415.6	0	28763.8	0	22846.3	0	24862	0	20179.7	0	23368.9	0	21463.2	0	28925.4	0	16590.6	0	22201.8	0	22414.2	0	16064.9	0	23927.2	0	28378.1	0	13889.3	0	27502.3	0	21679.6
11.7183	23297.7	0	24248.7	0	25893.5	0	14856.1	6133.85	16307.5	0	24024	0	13435.4	0	18857.1	0	21875.3	0	26026.6	0	20830.2	0	24172.5	0	35240.8	8413.45	31240.3	0	24179.3	0	25239.7	0	21938.7	0	18805.8	0	25726.3	0	22170.1	0	31717.9	0	18116.2	0	36421.3	0	25614.6	0	23822.8
11.7383	20787.8	0	35029	0	29152.3	0	22931.1	0	21256.7	0	25530.8	0	34566.7	0	25315	0	17022.9	0	20920.2	0	23782.7	0	20394.4	0	23815.9	0	17556.8	0	24956.1	0	23765.1	0	17359.7	0	32283.2	0	26018.9	0	22793.2	0	19439.8	11742.3	22136.8	0	27401.2	0	23049.6	0	18214.8
11.7585	25894.2	0	35291.5	0	23182.4	0	16048.3	4455.2	18870.3	0	19185	0	25898.7	0	17584.3	0	16627	0	14719.3	0	24780.9	0	13836.4	0	20735.6	0	26109.7	0	31732.2	0	35566.9	0	24130.4	0	19322	0	22527.5	0	23654.6	0	22701.7	0	27470.7	0	25496.6	0	32460.8	0	23777.7
11.7786	22783	0	26485.2	0	17434.8	0	20019.4	0	18910.2	0	28151.4	0	36738.7	0	26869.7	0	19968.6	0	19992.5	0	20220.4	4846.73	27865.8	0	32300.4	0	31991.7	0	32114.1	0	19134.3	0	20756.3	0	21280.1	0	22713.4	0	16964.2	0	34700.2	0	24853.9	5628.61	17176	0	30699.1	0	25005
11.7992	24763.4	0	21279	0	30205.4	0	27162.1	3575.44	8007.6	0	23258.5	0	21072.1	0	18422.7	0	28848.3	0	16165.3	0	27320.1	0	17712	0	20794.6	0	27312.9	0	29967.7	0	24034	0	24299.9	0	19730	0	24154.8	0	20823.8	0	24698.8	0	18632.3	0	36578.5	0	22553.6	7670.41	31590.7
11.8195	16207.1	0	24071.3	0	26138.1	0	20773.2	5607.32	26117.2	0	29442.8	0	23628	0	25783.1	0	17846.7	0	25756.5	0	20401.8	0	17273.6	0	28854	0	13680.3	0	38920.1	0	27484.8	0	27389.6	0	25106.5	0	17280.5	0	25797	0	19433	0	29628	0	20803.3	0	25475.3	0	30460.7
11.8397	19140.4	0	37233.4	0	22754.3	0	23796.9	0	17244.9	0	24662	0	18966.3	0	34014.2	0	26299.7	0	25843.9	0	21165.8	0	21491.9	0	26627.8	0	35005.7	0	29740.1	0	20135.4	0	24723.6	0	24667.2	0	17639	0	20883	0	18982.5	0	21798.5	0	13652.1	0	17973	0	22294
11.86	25041.4	0	22829	0	23687.8	0	23550.1	0	20363	0	26838.5	0	20493	0	24765.1	0	17855.6	0	22503.7	0	25260.6	0	18699.4	0	19194.1	0	23919.9	0	24755.1	0	23832.6	0	27146.4	0	27457.4	0	30745.6	0	18160.5	0	30047.6	0	21297	0	25492.2	0	31055.6	0	16879.2
11.8805	19026.3	0	35375	0	13646.5	0	21570.4	0	17463	0	35672.9	0	20512.7	0	27994.3	0	20506.5	0	23451.3	0	20846.7	5523.66	18975.1	0	19973.9	7685.31	31209	0	34474.7	0	21161.7	0	27969	0	26416.9	0	14786.7	0	13811.6	0	31394.8	0	27146	0	25975.3	0	35914.7	0	27634.3
11.9008	23643.8	0	40422.3	0	22206.4	0	16991.7	0	19962.2	0	37877.4	0	26028	0	18320.5	0	24714.9	0	19806.4	0	15550.2	0	27945.6	0	34836.9	0	23201.8	0	24466.1	0	21390.6	0	30361.7	0	25521.8	0	24410.8	0	21870.2	0	25092.7	0	27680.9	0	24721.3	0	18559.3	0	33122.9
11.9211	25466.2	0	33232.7	0	29432.9	0	24864.3	0	22507.4	0	20498.2	0	16072	0	25933	0	21703.7	0	24970.8	0	13582.8	9334.79	19546.1	0	24000	0	20293.7	0	43919.9	0	22193	0	24885	0	15111.5	0	29976.6	0	22902.2	0	21859.6	0	28269.9	0	25513.6	0	27826.7	0	21147.2
11.9414	27367	0	28596.7	0	23933.2	0	14274.8	0	16821.3	0	20629.4	0	20569.7	0	20639.1	0	17131.3	0	29260.7	0	16778.1	6458.93	11403.2	0	20406	0	30947	0	36668.2	0	31051.9	0	26663.5	0	25498.8	0	24705.8	0	19050.8	0	26131.4	0	20766.8	0	24691.2	0	25968.3	0	22116.3
11.9621	22814.5	0	34061.4	0	23913.9	0	18538.8	4194.25	10555.4	0	29001.4	0	29341.3	0	26726.3	0	20601.2	0	27776	0	29194.1	0	14605	0	30762.5	0	24005.6	0	20914.9	0	26069.8	0	20351.9	0	26190.7	0	34502.8	0	11490.9	0	24257.7	0	32339.8	6336.79	24352.9	0	24834.9	0	22038.5
11.9824	22090.4	0	28647.1	0	40426.2	0	30394.4	0	26380.8	0	24289.6	0	25157.6	0	17655.8	0	20348.4	0	17324.8	0	29909.4	0	11647.7	0	21512	0	31452.9	0	33890.7	0	19832.6	0	33790.3	0	19611.4	0	22477.7	0	26844.4	0	22422.2	0	28744	0	15736.8	0	24912.1	0	18548.8
12.0027	15557.7	0	26789.7	0	19645.2	0	11878.2	0	17655.9	0	22233.2	0	13100.6	0	18208.6	0	22365.9	0	20492	0	20674.5	12850.8	27966.4	0	13832.1	0	28500	0	20685.3	0	33089.8	6434.67	34353.8	0	23564.9	0	0	0	11245.3	0	19066.1	0	20167	0	27066.2	0	28915.7	0	18298.9
12.0229	22859.5	0	24385.2	0	16655.7	0	17799	0	21061.1	0	33920.1	0	26938.7	0	16316.6	0	23817.1	0	23864	0	32999.2	0	25568.5	0	27552.3	0	17186.3	0	19563.1	0	28733.7	0	37572.7	0	31323.3	0	0	0	0	0	22821.4	0	23163.1	0	20631.2	0	17398.2	0	18281.4
12.0433	23384.9	0	23654.4	0	22015.8	0	17144.7	0	16790.7	0	34386.2	0	18151	8510.44	25093.3	0	16575.4	0	0	0	0	0	27651.4	0	0	0	16392.3	0	25456.3	0	26678.8	0	29138.3	0	16483	0	30169.9	0	0	0	18487.4	0	21854.9	0	18851.8	0	27292.8	0	0
12.0632	27622	0	33570.5	0	0	0	23399.9	0	19426.4	0	20430.6	0	22427.1	0	18178.7	0	26538	0	0	0	0	0	12837	0	24204.7	0	23564.2	0	35995.9	0	0	0	28470.4	0	0	0	0	0	30458.3	0	19920.5	0	38664.3	0	21324.1	0	18893.1	0	0
12.083	27699.6	0	28432.5	0	0	0	23123.9	0	0	0	19187.8	0	26839.8	0	24884	0	19567.8	11629.2	0	0	0	0	21055.3	0	21495.9	0	22771.3	0	26020.7	0	0	0	0	0	0	0	0	0	0	0	0	0	26371.1	0	36403.2	0	0	0	0
12.1029	28167.8	0	22022.5	0	0	0	0	0	19248.7	0	27616.6	0	27849	0	30309.5	0	22995.7	0	0	0	0	0	0	0	0	0	21356.4	0	27959.9	0	0	0	0	0	0	0	0	0	0	0	0	0	27075.5	0	22023.6	0	0	0	0
12.1228	21756.6	0	31270.7	0	0	0	0	0	0	0	0	0	31208	0	14749.7	0	15372.1	0	0	0	0	0	24498.9	0	0	0	19294.7	0	25014.6	0	0	0	0	0	0	0	0	0	0	0	0	0	0	0	0	0	0	0	0
12.1423	0	0	24644.6	0	0	0	42059	0	0	0	0	0	18756.1	0	36531.7	0	22316	0	0	0	0	0	0	0	0	0	0	0	21758.7	0	0	0	0	0	0	0	0	0	0	0	0	0	0	0	0	0	0	0	0
12.1617	0	0	0	0	0	0	0	0	0	0	0	0	0	0	16091.5	0	0	0	0	0	0	0	0	0	0	0	0	0	18220.4	0	80652.2	0	0	0	0	0	0	0	0	0	0	0	0	0	0	0	0	0	0
12.1811	0	0	0	0	0	0	0	0	0	0	0	0	0	0	0	0	0	0	0	0	0	0	0	0	0	0	23409.9	0	34400.6	0	0	0	0	0	0	0	0	0	0	0	0	0	0	0	0	0	0	0	0
12.2004	0	0	0	0	0	0	0	0	0	0	0	0	0	0	0	0	0	0	0	0	0	0	0	0	0	0	0	0	0	0	0	0	0	0	0	0	0	0	0	0	0	0	0	0	0	0	0	0	0
12.22	64138.5	0	40356.3	0	0	0	0	0	0	0	0	0	0	0	0	0	0	0	0	0	0	0	0	0	0	0	0	0	26390.1	0	0	0	0	0	0	0	0	0	0	0	0	0	0	0	0	0	0	0	0
12.2393	0	0	0	0	0	0	0	0	0	0	0	0	0	0	0	0	0	0	0	0	0	0	0	0	0	0	0	0	0	0	0	0	0	0	0	0	0	0	0	0	0	0	0	0	0	0	0	0	0
12.2585	0	0	0	0	0	0	0	0	0	0	0	0	0	0	0	0	0	0	0	0	0	0	0	0	0	0	0	0	37599.8	0	0	0	0	0	0	0	0	0	0	0	0	0	0	0	0	0	0	0	0
12.2781	0	0	0	0	0	0	0	0	0	0	0	0	0	0	0	0	0	0	0	0	0	0	0	0	0	0	0	0	0	0	0	0	0	0	0	0	0	0	0	0	0	0	0	0	0	0	0	0	0
12.2976	0	0	0	0	0	0	0	0	0	0	0	0	0	0	0	0	0	0	0	0	0	0	0	55440.8	0	0	0	0	0	0	0	0	0	0	0	0	0	0	0	0	0	0	0	0	0	0	0	0	0
12.3168	0	0	0	0	0	0	0	0	0	0	0	0	0	0	0	0	0	0	0	0	0	0	0	0	0	0	0	0	0	0	0	0	0	0	0	0	0	0	0	0	0	0	0	0	0	0	0	0	0
12.336	0	0	0	0	0	0	0	0	0	0	0	0	0	0	0	0	0	0	0	0	0	0	0	0	0	0	0	0	0	0	0	0	0	0	0	0	0	0	0	0	0	0	0	0	0	0	0	0	0
12.3556	0	0	0	0	0	0	0	0	0	0	0	0	0	0	0	0	0	0	0	0	0	0	0	0	0	0	0	0	0	0	0	0	0	0	0	0	0	0	0	0	0	0	0	0	0	0	0	0	0
12.3751	0	0	0	0	0	0	0	0	0	0	66622.9	0	0	0	0	0	0	0	0	0	0	0	0	0	0	0	0	0	0	0	0	0	0	0	0	0	0	0	0	0	0	0	0	0	0	0	0	0	0
12.3943	0	0	0	0	0	0	0	0	0	0	0	0	0	0	0	0	0	0	0	0	0	0	0	0	0	0	0	0	0	0	0	0	0	0	0	0	0	0	0	0	0	0	0	0	0	0	0	0	0
12.4135	0	0	0	0	0	0	0	0	0	0	0	0	0	0	0	0	0	0	0	0	0	0	0	0	0	0	0	0	0	0	0	0	0	0	0	0	0	0	0	0	0	0	0	0	0	0	0	0	0
12.4331	0	0	0	0	0	0	0	0	0	0	0	0	0	0	0	0	0	0	0	0	0	0	41703.6	0	0	0	0	0	0	0	0	0	0	0	0	0	0	0	0	0	0	0	0	0	0	0	0	0	0
12.4523	0	0	0	0	26601.5	0	0	0	0	0	0	0	0	0	0	0	0	0	0	0	0	0	0	0	0	0	0	0	0	0	0	0	0	0	0	0	0	0	0	0	0	0	0	0	0	0	0	0	0
12.4719	0	0	0	0	0	0	0	0	0	0	0	0	49298.8	0	0	0	0	0	0	0	0	0	0	0	0	0	0	0	0	0	0	0	0	0	0	0	0	0	0	0	0	0	0	0	0	0	0	0	0
12.4912	0	0	0	0	0	0	0	0	0	0	0	0	0	0	0	0	0	0	0	0	0	0	0	0	0	0	0	0	0	0	0	0	0	0	0	0	0	0	0	0	0	0	0	0	0	0	0	0	0
12.5104	0	0	0	0	0	0	0	0	0	0	0	0	0	0	0	0	0	0	0	0	0	0	0	0	0	0	0	0	0	0	0	0	0	0	0	0	0	0	0	0	0	0	0	0	0	0	0	0	0
12.5301	0	0	45802.3	0	0	0	0	0	0	0	0	0	0	0	0	0	0	0	0	0	0	0	0	0	0	0	0	0	0	0	0	0	0	0	0	0	0	0	0	0	0	0	0	0	0	0	0	0	0
12.5497	0	0	0	0	0	0	0	0	0	0	0	0	0	27227.1	0	0	0	0	0	0	0	0	0	0	0	0	0	0	0	0	0	0	0	0	0	0	0	0	0	0	0	0	0	0	0	0	0	0	0
12.569	0	0	35074.1	0	0	0	29684.8	0	0	0	0	0	0	0	0	0	0	0	0	0	0	0	0	0	0	0	0	0	0	0	0	0	0	0	0	0	0	0	0	0	0	0	0	0	0	0	0	0	0
12.5883	0	0	0	0	22170.5	0	0	0	0	0	0	0	32535.4	0	0	0	0	0	0	0	0	0	0	0	0	0	0	0	0	0	0	0	0	0	0	0	0	0	0	0	0	0	0	0	0	0	0	0	0
12.608	0	0	0	0	0	0	23470.3	0	0	0	0	0	0	0	0	0	0	0	0	0	0	0	0	0	0	0	0	0	0	0	0	0	0	0	0	0	0	0	0	0	0	0	0	0	0	0	0	0	0
12.6277	0	0	0	0	19946	0	0	0	0	0	0	0	23925.4	0	0	0	0	0	0	0	0	0	0	0	21593.1	0	0	0	0	0	0	0	0	0	0	0	43927	0	26026.4	0	0	0	0	0	0	0	0	0	0
12.6471	27740.7	0	0	0	27735.3	0	0	0	29812.3	0	0	0	0	0	23978.7	0	0	0	0	0	0	0	0	0	0	0	0	0	0	0	0	0	0	0	0	0	0	0	0	0	27509.6	0	0	0	0	0	0	0	0
12.6665	0	0	0	0	17557.3	0	21383.4	0	0	0	0	0	0	0	0	0	0	0	0	0	21521.3	0	22046.5	0	33273.1	0	23918.2	0	0	0	0	0	0	0	0	0	0	0	0	0	0	0	54066	0	0	0	0	48302.5	0
12.6859	0	0	24502.3	0	17806.4	0	26362.7	0	0	0	36446.5	0	17889.4	0	25843.1	0	0	0	0	0	0	0	0	0	0	0	0	0	0	0	0	0	0	0	0	0	0	0	0	0	26305.1	0	0	0	0	0	0	0	0
12.7057	0	0	0	0	0	0	0	0	33605.6	0	0	0	15857.7	0	0	0	0	0	26708.7	0	21515.6	0	0	0	24097.3	0	24622.4	0	0	0	0	0	0	0	0	0	0	0	0	0	0	0	0	0	0	0	0	0	0
12.7251	23503.4	0	0	0	26494.8	0	33294.2	0	31345.4	0	0	0	18569.5	0	0	0	0	0	0	0	38939.7	0	12362.5	0	0	0	0	0	32658.1	0	0	0	0	0	0	0	0	0	35060.7	0	39378.4	0	0	0	0	0	0	0	0
12.7446	35068.8	0	0	0	20844.6	0	0	0	0	0	0	0	0	0	29109.8	0	0	0	0	0	0	0	0	0	28812.8	0	0	0	31851.7	0	38690	0	0	0	0	0	0	0	0	0	0	0	0	0	0	0	0	0	0
12.764	0	0	0	0	16075.3	0	29718.6	0	42299.1	0	0	0	0	0	0	0	21967.9	0	0	0	0	0	17472.5	0	0	0	25657.1	0	40934.9	0	0	0	31084.5	0	0	43142.6	0	0	0	0	20083.5	0	0	0	0	0	0	0	0
12.7838	0	0	0	0	18585.4	0	18221.2	0	0	0	0	0	38315.8	0	16686.1	0	0	0	19826.2	0	0	0	0	0	18855.6	0	14789.4	0	0	0	0	0	0	0	0	0	40825.9	0	25250.5	0	0	0	0	0	0	0	0	0	0
12.8033	0	0	0	0	23178.5	0	15623.3	0	0	0	26459.3	0	19374.7	0	0	0	20019.4	0	19704.5	0	25854.5	0	21444	0	12845.8	0	26695.6	0	27170	0	0	0	0	0	0	0	0	0	0	0	24601.6	0	0	0	0	0	0	0	28108.3
12.8228	34150.7	0	20962.5	0	12725.2	0	31580.1	0	23052	0	0	22350.8	32140.8	0	0	0	21012.6	0	30715.6	0	0	0	12124.5	0	34289	0	0	0	0	0	0	0	0	0	0	0	0	0	34519.9	0	39707.4	0	0	0	0	0	0	0	23771.1
12.8424	0	0	0	0	10852.8	0	17501.6	0	20551.1	0	0	0	16439.3	13815.1	0	0	24144.2	0	17358.3	0	15306	0	0	0	25926.6	0	0	0	21181.3	0	0	0	30785.4	0	0	0	0	0	19814.8	0	28530.8	0	0	0	0	0	0	0	32305.7
12.8619	14686.3	0	0	0	27554.1	0	35688.2	0	34497.1	0	0	0	14850.4	0	20203.3	0	27529.6	0	21466.9	0	26725	0	12042.7	11528	17631.8	0	0	0	0	0	0	0	0	0	0	0	0	0	16474.7	0	16031.6	0	0	0	22775.9	0	0	0	0
12.8818	19247.7	0	17427.8	0	20157	0	30200.2	0	13032.2	0	28795.3	0	25676.7	0	29278.1	0	26230.5	0	29814.8	0	20893.5	0	30475.7	0	17618.6	0	0	0	47325.7	0	0	0	22782.3	0	36380.2	0	19395	0	15364.6	0	0	0	30288.2	0	24458	0	0	0	0
12.9014	17660.4	0	24994.6	0	25546.2	0	21343.6	0	0	0	18004.8	0	27529.2	0	14879.9	0	29929.1	0	24975.2	0	23287.7	0	14109.5	0	35498.3	0	22901.8	0	24067.3	0	43211.8	0	23291.5	0	0	0	0	0	0	0	28671.6	0	0	0	0	0	0	0	23522.7
12.921	0	0	29178.6	0	23124.5	0	17528.1	0	17784.8	0	21618.3	0	19120.6	0	26613.7	0	18686.2	0	21978.2	0	20285.5	16788.2	18067.6	0	21037.2	0	15256.1	0	17253.8	0	24215.7	0	27399.5	0	33225.5	0	30449.1	0	30579.4	0	15018.1	0	0	0	0	0	29419.7	0	41469.9
12.9406	20142.1	0	33872.9	0	13253.1	0	14060.3	0	0	0	0	0	26485.6	0	29584.2	0	0	0	0	0	0	0	35413	0	13539.8	0	20415.5	0	28824.8	0	0	0	22331.7	0	0	0	0	0	13523.8	0	35119.6	0	25674.9	0	19315.7	0	0	0	29551.3
12.9602	0	0	25572.5	0	20786	0	11132.8	0	14090.6	0	15374.1	0	12399.4	0	19970.2	0	24676.3	0	0	0	18991.6	0	23012.1	0	21040.2	0	19851.3	0	39653.9	0	0	0	0	0	0	0	0	0	41637.4	0	30343	0	0	0	0	0	0	0	30044.5
12.9798	25141.6	12958.1	14021.5	0	18294.2	0	25678.1	0	26705.5	0	26274.1	0	14141.4	0	12405.5	0	25785.9	0	19701	0	24358	0	31703.1	0	0	0	26762.2	0	0	0	0	0	28850.8	0	0	0	0	0	28806.7	0	12772.3	0	20355.1	0	26326.5	0	22659.6	0	35614.1
12.9995	25933	0	22195.9	12669.4	27405.4	0	16835.9	0	0	0	33179.7	0	24210.3	0	10064.7	0	16384.7	0	25622.4	14194.8	0	0	18176.8	10355.5	15544.9	0	27421.4	0	14577.9	0	0	0	25060.5	0	0	0	0	0	0	0	17984.2	0	19010.9	0	22909.9	0	33178.8	0	0
13.0192	15481.4	0	15159.5	0	25736.7	0	23248.1	0	0	0	16748.3	0	26340.6	0	14803.7	0	0	0	18509.1	0	22236.6	0	18394.5	0	19989	0	31844.6	0	15449.2	0	27937	0	0	0	32744.1	0	25628.8	0	21278.2	0	0	0	39929.2	0	27155.9	0	0	0	0
13.0389	0	0	23533.2	0	24476.4	0	25904.4	0	28200	0	16694.6	0	24264.1	0	36785.9	0	15321.8	0	0	0	26244	0	17609.8	0	28333.5	0	27346.4	0	39842.5	0	0	0	18475.4	0	0	0	21694.8	0	23129.8	11824.8	27786.5	0	37585	0	0	0	0	0	34490.9
13.0586	18615.9	0	14176.6	0	22795.5	0	12652.2	8722.92	30378.3	0	32046.5	0	26364.6	0	23835.6	0	34426.7	0	34345.8	0	0	12589	20746.1	0	13548.7	10450.7	23788.6	0	30506.5	0	0	0	27951.7	0	0	0	20871.6	0	36066.6	0	32139.4	0	0	0	23082.7	0	24336.2	0	40356.4
13.0782	17968.6	14951.4	24953.9	0	12875.5	0	35116.1	7891.78	23163.1	0	15177.3	0	32741.5	0	24370.5	0	34794.6	0	11366.5	0	26873.5	0	26124.4	0	12922	0	14757.2	0	38193.7	0	21334.1	0	25313	13654	20169.8	0	20548.3	0	28772	0	16164.7	11179.6	21962.8	0	0	0	0	0	35846.7
13.098	21613.3	0	39866.9	0	36486.9	11784.1	22323.5	0	14018.6	0	16665.3	0	12639.2	0	20450.7	0	23698.7	0	45195.5	0	24264.6	0	24839.2	0	18616.3	0	34810.6	0	28712.8	0	18808.6	0	25654.3	0	28999	0	0	0	26626.8	0	23731.9	0	25162.4	0	24123.9	0	32468	0	16569.8
13.1177	19512.1	0	22913	0	27449.5	0	19812.5	0	30766.9	0	26953.4	0	21097.3	0	20637.5	0	18401.5	0	15949.3	0	25897.3	0	19434.6	0	12529.8	0	20423.9	0	39208.5	0	19201.4	0	36256.3	0	0	0	26085.7	0	23440.4	0	31012.8	0	27978.3	0	18107.8	0	20240.4	0	0
13.1374	26313.6	0	24064.2	0	22268.5	0	16008.9	0	17496.2	0	16121.7	0	26320.8	0	32589.2	0	15723.7	0	23408.4	0	15814.1	0	34256.6	0	30514.4	0	21829.2	0	23136.4	0	20344.4	0	18285.5	0	30154.4	0	19067.7	0	19206.2	0	28382.1	0	22294.8	0	16413.1	0	12800.6	0	39864.2
13.1571	22397.1	0	22251	0	22807.3	0	31795.8	0	22388	0	38999.6	0	26383.6	0	32507.4	0	22470.4	0	31555	0	27001.3	0	32988.4	0	27748.2	0	15944.1	0	17565.4	0	36620.4	0	25188.5	0	25625.9	0	18998	0	19316.1	0	20245.5	0	27928.4	0	31194.9	0	22956	0	17002.5
13.1769	24298.8	0	26245.3	0	16573.1	0	19886.3	0	34929.9	10703.7	30457.7	0	29936.5	0	23848	0	25777.3	0	16979.5	0	26366.7	0	17523.2	0	18709	12922.7	23970.3	8960.96	38828.4	0	33407.3	0	28181.9	0	39179.2	0	0	0	16027.8	0	23143.8	0	37909.6	0	0	0	26026.8	15867.4	22557.7
13.1966	20397.5	0	25115.2	0	28601.2	0	25881.7	0	0	0	40162.9	0	23368.7	0	14585.6	0	37575	0	15341.6	0	24136.6	0	28788.2	0	24835.3	0	29173.2	0	14015.4	0	32789	0	22310.9	0	21347.1	0	0	0	14554.2	0	26259.5	0	25828.9	0	22794.9	0	27724.6	0	0
13.2164	25523.6	0	19308.7	0	28163.5	0	29427.2	0	20259.5	0	15514.8	0	40690.5	0	20013.4	0	23688.6	0	36670.2	0	19829.8	0	20948.5	0	23243.1	0	23507.8	0	16069.5	0	32581.9	0	20577.3	0	0	0	35505.7	0	26748	0	13989.1	0	31014.1	0	23506	0	21668.6	0	16167.1
13.2361	26988	0	14059.1	0	34189.1	0	27615	7087.92	19777.6	0	29484.6	0	31680.8	0	26470.5	7264.13	24046.5	0	26287.9	0	19724.3	0	33705.6	0	21744	0	24655.1	0	44401.2	0	15229.3	0	14794.4	0	0	0	0	0	26976.6	0	23034	0	34648	0	18960.5	0	0	0	0
13.2559	19376.6	0	26934.6	0	24598	0	25628.3	0	30284.5	0	19027.1	0	26495.1	0	19242.1	0	25802.4	0	37605.3	0	27871.9	0	28669.2	0	32371.8	0	17483.2	0	32388.1	0	25033	0	45723.8	0	31788.4	0	0	0	26203.5	0	19528.2	0	19193.5	0	30284.8	0	23342	0	18752.5
13.2758	22855.9	10417.4	15767.5	0	33948.4	0	23133.9	0	45289.3	0	30802	8567.8	22661.2	9082.02	21181.5	0	28138.2	0	22833.1	0	28817.4	10849.4	31310.1	0	12571.4	0	29823.3	0	16540	0	19727.7	0	18471.9	13531.2	0	0	16366.1	0	31459.5	0	14557.6	0	46070.3	0	30803.1	0	17100.4	0	17031.2
13.2959	23200	0	29001	0	25694.5	0	24864.7	0	28887.3	0	24949.3	0	18853.2	0	32798.5	0	16636.7	0	23930.6	0	26007.8	10432.9	27313.1	0	31771.6	0	28872.9	0	30080.8	0	41165.8	0	40506.9	0	27172.1	0	21291.5	0	28762.9	0	27927.8	0	45898.8	0	37134.6	19806.1	19632.8	0	17478.4
13.3157	25862	0	30121.2	0	38097.1	0	29137.2	0	21981	0	18215.2	0	33045.9	0	41055.2	0	27521.3	0	13745.2	0	26706.7	0	23982.1	7649.25	21411.6	0	21173.6	0	33027.9	0	16667.7	0	48593.3	0	21003.8	0	18302.9	0	29735.8	0	16288.8	0	30405.8	0	23459.5	0	25693	14037.4	25421.9
13.3356	30854.7	0	23626	0	22615.2	0	28297.3	5670.77	28866.4	0	31221.2	0	28846.4	0	26900.3	0	24660.5	0	24841.3	0	29887.1	0	25507.3	0	31978.6	0	23077.8	0	21906.7	0	17320.8	0	27096.6	0	25779	0	30038.4	0	26350.3	0	23061.1	0	35664.2	0	26222.8	0	32083.8	0	31975.8
13.3555	29528	0	41410.3	0	27271.4	0	28108.3	0	18362.5	0	20898.3	0	27838.2	0	34965	0	27027.6	0	29417	0	22979.2	0	26339.1	0	37484	0	28007.8	0	25397	0	36835.3	0	33151	10832.9	0	15938.5	33709.1	0	28611.2	0	28210.3	0	23861.4	0	22010.2	0	21535.8	0	23723.2
13.3757	27825.8	0	19595.6	0	33554.7	0	23215.4	0	22573.5	0	21930.1	0	38554.1	0	25232.7	0	26566.5	0	30177	0	24521.8	0	31721.7	7108.24	30341.5	0	25264.3	0	25917.3	13027.8	27423	0	35767.4	0	27431.9	0	12475.6	0	26691.9	0	29760.8	0	21168.3	0	35970.5	0	12612.1	0	39526.3
13.3955	28579.9	0	41597.7	0	21900.8	0	36519.2	5021.08	34211.7	0	28126.7	0	34094.6	0	25350.1	0	21723.2	0	31365.8	0	22781.3	0	32172.6	0	17588.3	0	35911.8	0	34332	0	31047.5	0	39480.7	0	21765.5	0	20523.9	0	30466.2	0	17510.1	0	28919.8	0	27563.5	0	14559.8	0	29511.6
13.4153	21623.6	0	23884.7	0	26105.8	0	25495.2	0	28570.1	0	26178.8	0	28965	0	33399.6	0	29803.3	0	26415.6	0	32423.4	0	27536.2	0	28192.1	0	32169.6	0	45724.7	0	43910.9	0	31359.9	0	0	0	17517.7	0	24305.8	0	22747.8	0	32199.3	0	39949.3	0	21783.2	0	29986.8
13.4352	33716.5	0	25615.3	0	25454.9	0	35346	0	20028	0	24274.2	0	27715.1	0	26180.4	0	34100.3	0	32061.6	0	31640.5	0	34052.1	0	31506.9	7284.75	27739.2	0	27308	0	16295.3	0	31533.7	0	13266.7	0	30999.1	11288.6	21044.6	0	32847.2	0	19181	0	26542	0	34833.6	0	31214.4
13.4553	25671.2	0	30926.4	0	32683.1	0	25646.3	0	13039.1	0	33275.5	0	22798.6	0	28306.7	0	32866	0	29226.8	0	25978.9	7881.42	23432.4	0	24402	0	19102	0	55562.6	0	27266.3	0	41871.9	0	19862	0	21364.7	0	22284.9	0	17748.1	0	33992.5	9170.86	34016	10355.6	20347	11000.2	11897.9
13.4752	31455	0	18824.3	0	28052.3	0	21453.5	0	29266.7	0	30378	0	30915.1	0	31743.5	0	22500.8	0	35088.4	0	30088.3	9924.16	21977.5	0	33006.5	0	39610.1	0	43211.6	0	33741.6	0	29424.8	0	42248.2	0	28008.9	0	21295.1	0	28772.2	0	28700.4	0	20417.5	0	21639.6	0	27395.6
13.4951	27521.2	0	33499.2	0	27808.2	0	24961.5	7944.82	24045	0	25205.7	0	33682.3	0	24861.4	0	41868.9	0	31287.6	0	30082.6	9441.91	25597	0	21001.8	0	22928.6	0	33272.4	0	39446.6	0	37166.2	0	36823.3	0	27155.5	0	25626.5	0	37698.9	0	34602.6	0	16456.1	0	13559.4	0	20543.6
13.515	23809.3	0	31993.9	0	21541.9	4984.34	15162.3	0	28761.7	0	22469.2	0	23681.5	0	35821	0	29656.3	0	29475.3	9735.87	25543	0	25928.2	0	31776.1	0	23013.6	0	33202.2	0	32489.6	0	39980.8	0	19406.1	0	23232.8	0	28500.4	0	34135.8	0	24488.3	0	40373	0	28286.2	0	14109.8
13.5349	30839.8	0	36843.8	0	17664.6	0	18220.7	0	19716	0	28742.9	11076.9	27019.3	0	20468	0	22207.8	0	32799.8	0	32153.1	8649.31	28854.8	0	25465	0	23673.1	0	34040.2	0	26834.1	0	34854.7	0	24082.8	0	25600.2	0	19860.6	0	29478.3	0	26506	0	21589.5	0	27011.5	0	36733.3
13.5551	30135.4	0	24672.4	0	29395.6	4288.86	25065.7	0	20685.9	0	31774.7	0	27753.1	0	18792.4	0	34149.4	0	27798.7	0	30404.5	8589.27	25710.5	0	24992.4	0	23267.8	0	36743.1	0	44786.4	0	33209.6	0	31731	0	20112.8	0	24659.1	0	38082.2	0	10379.6	0	13740	9878.67	27425.5	0	25285.3
13.5751	40647.9	0	31547.1	0	33358.6	0	29491.4	0	28978.5	0	26440.6	6891.19	30198.2	0	35423.6	0	20668.2	0	32385.3	0	31923.2	0	27581	0	25362.8	9584.94	28614	0	32386	0	23457.6	0	27737.5	0	25850.1	0	35653.3	0	21308.2	5441.57	39548.5	14519.4	32288.9	0	16845	0	28644.6	0	29725.9
13.595	29790.4	0	25461	9645.49	25184.1	0	24543.5	0	28078.9	0	36149	0	28555.7	0	24484.8	0	31264.6	0	29490.7	0	33133.9	0	22006.1	0	32711.4	0	26513	0	31180.1	0	18470.9	0	26701.2	9997.31	26764.4	0	39113.9	0	22709.9	0	16280.3	0	31782.8	0	23944.2	0	21475.9	0	20795.7
13.615	36107.4	0	24698.7	8223.51	24497.1	0	26389	0	19099.1	0	29620.3	5598.48	22579.1	0	31185.7	0	31279.5	0	28068.8	6422.91	28936.3	0	22165	0	22303.9	6773.73	31078.6	0	21743	0	38614.1	0	20694.9	0	25636.9	0	28289.7	0	24691.1	0	26229.2	0	26814.1	0	28308.3	0	22567.1	0	34783
13.6353	21533.6	0	23619.6	0	22624.3	0	20981.3	0	33358.5	0	23295.5	0	31101.7	0	28453.2	0	26236.5	0	32345.6	0	25990.3	9994.41	17800.6	0	26785.3	0	24289.1	0	31876.4	0	19440.1	0	17270.6	0	35543.7	0	30336.2	0	25823.3	0	27127.6	0	33993.3	0	23112.6	0	20856.6	0	42171
13.6553	31693.3	0	31111.5	0	24251.4	0	27377.4	0	29547	0	27169.5	0	29867.6	0	30168.8	0	35124.1	0	37276.4	0	21434.1	0	29055.4	0	29203.4	5606.65	29500.9	0	48033.6	0	16462.6	0	34273.6	8011.33	18972.6	0	27792.9	0	17256.8	0	28618.3	0	22550.8	0	30645.1	0	42173.1	0	27872.7
13.6754	19491.1	6525.52	28448	0	26640.4	4586.5	17996	6337.67	39297.1	0	24034.8	0	21448.7	0	21887.4	0	32109.9	0	20276.5	0	28587.1	0	20031.8	0	36828.2	0	33689	0	22101.4	0	28212.5	0	21644.4	0	18805.4	0	33127.5	0	18437.6	0	24015.6	0	36751.1	0	24554.2	0	28410.4	0	32271.9
13.6958	16782.3	0	32821.3	0	29297.1	0	23951.6	8260.88	23396.9	0	30277.5	0	25645.6	0	26478.4	0	36737.3	0	39060.9	0	29628.9	0	25184.3	0	28271.8	0	25065.7	0	28397	0	22818.3	0	44378.5	0	25302.2	0	38788.6	0	29482.6	0	25953	0	25355.5	0	22887.2	0	29790.2	0	27305.9
13.7161	23925.8	0	29170.4	8942.74	26127.1	0	28703.4	0	26956.6	0	42893.2	0	28571.8	0	25898.3	0	32686.4	0	25096.2	0	34642.4	0	24297.9	0	27191.5	0	34743	0	24483.9	0	32735.1	0	36559.9	0	22085	0	37276.2	0	28189.4	0	21708.7	0	15565.7	0	37549.5	0	27745.4	0	28137.7
13.7362	26201.3	0	33710.5	0	23767.3	0	21931.8	0	32935.6	0	28998.4	5913.85	30733.8	0	35654.2	0	25069.6	0	31740.1	0	29167.1	0	20219	0	44095.6	0	28040.3	0	28095.4	0	31634.4	0	32913.4	0	16856.8	0	27180.2	0	28357.6	0	29247.1	0	28115.9	0	32641.3	0	20317.7	0	30924.7
13.7563	30610.8	0	25069.1	0	27030.9	0	29236.8	0	18054.1	0	24536.8	0	27880.1	0	30246.8	0	36453.9	0	26336.6	0	25759.5	6871.74	21808.6	0	29992.6	0	37388.2	0	24512.3	0	30215.4	0	39709.5	10492.3	28703.7	0	31191.4	0	30434.5	0	28017.2	0	22623	0	32036.1	0	27893.2	0	25750
13.7764	30229.3	0	26507.6	0	24855.6	0	30559.8	0	16220.3	0	33356.1	0	29609.6	0	24428	0	25309	0	30731.4	0	26958.3	7793.34	19297	0	28387.4	0	34235.4	0	34260.5	0	27327.2	0	25046.1	9770.8	18446.1	0	31844.3	10905.6	17237	0	23186.5	0	23379.4	0	29841.5	0	25084.6	0	23536.5
13.7969	19324.9	0	29313.6	0	18504.9	0	26244.5	0	31235.7	0	30154.7	0	16298.8	0	27672.5	0	30888.9	0	29523.9	0	18210.5	8202.46	19669.2	0	27874.7	0	20173.3	0	35410.8	0	21554.7	0	40598.2	13387.2	27535.5	0	20076.1	0	31488.5	0	23616.8	0	28973.9	0	14942.2	0	19490.2	0	32796
13.8171	28949.6	0	21052.8	0	25367.5	0	26517.2	0	25793.5	0	31767.7	0	23849.9	0	27808	0	22524	0	33751	0	19092.4	6642.42	25026.3	0	29808.4	0	35335.1	0	33634.7	0	30283.7	0	42038	6128.9	19777.8	0	17492.2	9721.75	32108.5	0	36851.7	0	26903.5	0	17439.3	14811.5	27666.5	0	30416.7
13.8372	22721.3	0	33952.9	0	14789.9	0	29175.4	0	38977.3	0	40229	0	31103.9	0	26396.9	0	39570.1	0	27903.3	0	30112.1	0	31634.6	0	24727.4	5676.89	28173.3	0	40712.9	0	31435.1	0	24783.1	0	31974.4	0	31239.2	0	21007.2	0	28360.3	0	24387.9	0	24723.7	0	24795.1	0	38144.3
13.8577	25701.7	0	24522.9	0	27814.9	0	24281.6	0	23423.2	0	29385.8	0	22329.4	0	25546.1	0	29413	0	28737.4	0	31807.8	0	27342.2	0	26713.7	0	18180.4	0	36791.7	0	33878.5	0	21803	0	26621.8	0	35609.4	0	28996.5	0	19798.3	0	30824.2	0	29102.5	0	25665.1	0	41125.6
13.8782	23491.7	0	32634	0	31493	5932.15	28551.7	0	29019.5	0	24414.8	0	24963.6	0	18349.4	0	24544.2	0	16873.1	0	35304.9	0	27690.6	0	27470.2	5416	26689.3	0	27273.5	0	27459.9	0	16396.9	0	12670.6	0	29085.4	0	24921.7	0	30733.4	0	35534.8	0	27337.1	0	28395.7	0	37575.3
13.8983	23451.7	0	27467.3	0	21425.4	0	21940.4	0	29960	0	27108.6	0	29932.2	0	24586.5	0	25562.6	0	32581.9	0	30435.9	0	24380.3	0	21646.7	0	29471.4	0	25084.4	0	22475.5	0	21804.8	7356.03	26176.4	0	21635.6	0	30753.6	7638.21	26449.7	0	24424.6	0	29091.7	0	18699.2	0	38157
13.9185	29567.4	0	32419.1	0	25078.1	0	22122.7	6445.18	23799.7	0	23875.6	0	28331.5	0	21372.7	0	33128.1	0	38788	0	25956.5	0	21608.7	0	30742.7	0	22947.5	0	35129.7	0	41938.4	0	28165.2	0	31171.5	0	17703.6	0	32272.2	0	27583.1	0	25832.6	0	37084.7	0	24061.7	0	28035.8
13.9386	23906.4	7046.14	33291.9	0	16158.1	6317	25479.8	0	25401.2	0	27018.7	0	28594	0	35453.7	0	38750.5	0	23829.6	4575.16	26436.3	0	26290.4	0	39672.3	6941.15	27233.6	0	31304.2	0	17771.3	0	29201.1	10154	19270.8	0	29093.8	7815.88	27339	0	30316.3	0	27032.3	0	31320.4	0	26301.8	0	22561.2
13.9591	26694.4	0	23948.9	0	24669.4	0	26524.4	0	22144.2	0	31159.7	0	29366.1	0	18187.6	0	41462.2	0	24827.8	0	31910.4	5274.45	34217.8	0	27750.6	0	34262.4	0	30954.9	0	41323.9	10310	28870.4	0	18194.3	0	33251.9	0	25166.4	0	34803.3	0	26555.2	7963.39	30176	0	28997.2	0	24378
13.9793	32389.8	0	30469.9	0	25299.7	0	21695.6	4478.64	23413.2	0	32874.1	5294.17	22591.4	0	34895.3	0	31963.1	0	39498.1	0	31657.4	9492.92	14612.7	0	28118.2	0	25729.8	0	27319.9	0	29988.8	0	32933.6	9591.23	36448.8	0	29586.3	0	21065	0	21719.6	0	29937.4	0	34688.5	0	30463.7	0	31637.8
13.9994	38108.1	0	22954.4	0	25379.4	0	23036.7	4336.87	33770.1	0	32720.3	4703.59	27124.1	0	28632.3	0	26961.3	0	28285	0	23971.5	12444	24880.6	0	27527.9	0	18631.1	0	20612.5	0	35904.8	0	28909.1	0	20352.9	0	36234.5	0	20670.7	0	26409.4	0	32904.7	11722.6	38454.8	0	30951.3	0	26259.3
14.0195	24714	5688.89	29889.1	0	26823.9	0	32985.9	5654.11	21906.8	0	33778.3	0	19929.9	0	19717.5	0	31344.5	6554.17	32053.4	0	30592.8	0	14479.3	0	26513.8	0	25362	0	28318.7	0	20824.6	0	32239.9	0	28638	0	28959.4	0	28295.5	0	32648.2	0	24611.9	0	34610.7	0	37834.5	0	38198.1
14.04	28754.3	0	23694.1	0	22729.8	0	20707.3	0	26535.7	0	25496.4	0	31488.5	0	25482.4	0	33234.1	0	25144.2	0	34125	6907.74	25638.5	0	23454.1	0	19675.8	0	34995.5	0	33722.5	0	28153	5551.85	15545.8	0	26037.7	0	20680.9	0	21375	0	31886.4	0	24153.3	0	24669.5	0	30419.8
14.0601	14267.6	0	28507	0	31330.9	0	19103.1	0	22100.5	0	31057	0	26725	0	24172.7	0	29166	0	26304.5	0	31084.9	0	27330.1	0	21954.3	0	29184	0	34281.8	0	24208.9	0	38524.6	0	21743.2	0	31781.8	6295.65	20490.8	0	25664.2	0	17634.1	0	28904	0	31421.4	0	34895.9
14.0802	27290.8	0	27750.6	0	24653.1	0	28859.7	0	27331.8	0	28938	0	29987.4	0	28744.1	0	33657.4	0	26275.9	0	36807.5	0	16960.6	0	29800.3	0	26489.4	0	41940.5	5255.06	30104.2	0	32521.5	8615.91	16325.5	0	34062.4	0	26662.4	0	25953	0	38399.1	0	32782.4	0	33729.3	8731.01	27202.2
14.1003	27486.1	0	27214.1	0	33989	0	22783.1	0	19962.3	0	32980.7	6249.93	22073.7	0	28385.6	0	29383.8	0	40525.6	0	24911.7	6002.36	29648.5	0	22021.1	0	29069.8	0	36521.8	0	33443.4	0	22573	0	21889.8	0	25416.2	0	24969.3	0	26820.2	0	26768.2	0	28660.3	0	31510.8	0	26652.8
14.1204	21494.6	0	30986.8	0	24901.3	4329.65	32084.9	0	28894.8	0	30743.6	9601.94	23276.9	0	28911.1	0	19151.7	0	32632.2	5358.83	31415.9	0	32516.3	0	34084.7	0	29311	0	36421	0	46145.1	0	35881	0	21549.7	12396.8	26223.3	0	39703.7	0	28140.4	0	23506.3	5885.8	19824.1	0	23487.1	0	29138.2
14.1408	28313.5	0	27026.2	0	29124.7	0	34706.9	0	26187.9	0	33433.2	6391.15	27996.7	0	23155.7	0	33860.9	0	36306.8	0	26439.9	8166.89	21462.8	0	40525.3	0	26820.8	0	22646.7	0	41074.4	0	31695.1	9598.2	28026.5	0	31342.4	0	38803.5	0	33850.3	0	28483.3	0	40803.3	0	34084.9	0	47059.5
14.1608	12758.4	0	24965	0	28096.1	0	21184.7	0	34482.2	0	24611.6	0	28052.5	0	32342.2	0	37630.2	0	25293.7	0	26881.8	12565.3	29020.2	0	31229.8	0	25630.5	0	35509	0	23219.6	0	25086.4	6458.27	25227.3	0	22774.5	0	36899.5	0	34231.4	0	31463.2	0	28061.7	0	22988	7634.48	14943.8
14.1809	33499.1	0	27891.4	0	25482.6	0	21816.8	0	25463.6	0	34143.6	3618.65	30961.7	0	28604.3	0	28571.4	0	31112.7	0	26416.3	7445.27	25139.7	0	21484.8	0	34429.6	0	27387.1	0	25999.5	6534.65	40337	6423.08	23268.2	0	32058.3	0	35680.9	6549.74	33922.8	0	35101.2	0	36070	0	27018.5	0	42930.5
14.201	41276.8	0	31306.1	0	26428.6	0	24238.6	4319.34	27236.6	0	34160.3	0	33866.6	0	20958.2	0	32536.4	0	36612.4	0	31149.4	0	22519.2	0	29356.1	0	23150.3	0	36074.2	0	36336.3	0	27396.6	0	32396	0	30881.1	0	32239	0	23108.6	0	21003.1	0	22927.5	0	22495	0	23741
14.2214	29444.3	0	14930.5	0	23334.5	0	28037.6	0	28106.5	0	30931.6	0	24641.2	6221.36	27936.4	0	37719.2	0	30109.6	0	26325.2	7682.96	24812.8	0	23484.2	0	32212	0	30797.7	0	34926.7	6904.38	31072.6	0	23253.9	0	38985.4	0	26071.4	0	28374.5	0	32507.8	0	28483.6	0	39162.6	0	26306.2
14.2415	33318.6	6467.32	27579.1	0	30537.9	0	27751	5089.94	26795.2	0	21545	0	31890.3	0	26358.3	0	26266.7	0	34177.7	9721.2	33182.7	0	30702.2	0	23483.1	0	36372.3	0	34243.5	0	27481.8	0	29764	0	31740.5	0	38826.4	0	24724.3	0	24721.2	0	24857.8	0	25589.8	10717.4	23027.4	0	26719.7
14.2616	32905.7	4481.47	28511.1	0	28773.3	0	33694.8	0	32538.6	0	35698.1	5845.56	31210.6	0	33506.9	0	29608	0	26531.6	0	42506.8	0	29576.3	0	29725.8	0	36908	0	25583.6	0	23252.7	0	37119.3	6173.14	19810.7	0	29078.1	0	31228.8	0	36945.2	0	22063.6	0	48644.8	0	19095.6	5802.52	26626.5
14.2817	21378	0	22909.2	0	35184.8	0	22484.7	0	26042.6	0	32859.7	0	39866.2	4717.65	31211	0	38431.3	0	25319.2	0	28424.7	8024.7	31151.6	0	28841.6	0	32400.9	0	34556.1	0	26289.2	0	26201.8	0	28113.8	0	24873.4	0	27902.7	0	37931.5	0	29921.5	0	29384.8	0	37964.3	7185.43	23347.4
14.3022	24213.8	4628.52	37018.5	0	22253.4	0	30061.1	0	25128.7	0	30728.2	0	24395.9	0	26922.4	0	34853.1	0	26537.5	7130.65	28843	0	28587.7	0	21878.8	0	36811.2	0	30523.1	0	21275	0	34122.6	0	26169.5	0	23885.9	0	23035.2	0	29629.9	0	23121.5	0	33294.5	0	37811.8	0	26217.8
14.3223	38161.5	9293.96	25710.3	0	30713.5	0	24956.1	0	27324.7	0	30853.4	0	28676.1	0	29484.9	0	19276	10210.9	32083.1	0	25899.5	0	22103.1	0	28669	4258.29	41684.7	0	27256.6	0	24771.3	0	30275.4	0	40249.3	0	24236.6	0	28313.4	0	36398	0	24199.4	8033.56	28145.9	0	32614.9	0	31942.4
14.3424	25522.8	0	25613	0	26883.5	0	24803.2	0	24812.4	7871.26	28489.1	0	27134	0	28493.3	0	27883.8	10933.9	35850.8	0	33953	11856.4	37112.1	0	26279.9	4050.04	36114.5	0	31130.4	0	37682.6	0	24414.7	0	25011.6	0	44911.8	0	31965.5	0	28430.7	0	27993.2	0	38558.7	0	33562.2	0	31559.5
14.3625	35732.8	0	29059.6	0	29660.7	0	27993.4	0	31065.1	8062.97	29205.1	0	28849.7	6235.05	25907.8	0	28212	0	32359.9	0	35018.4	0	25204.8	0	31703	0	28455.3	0	30560.6	0	28711.6	0	33660.4	0	27973.6	0	28158.2	0	29696.1	0	30297.5	0	27864.5	0	31244	0	41203.2	0	34467.1
14.3829	20673.5	0	30712.2	0	27778.9	0	18360.6	0	24039.9	0	35570.5	0	28366.7	0	30914.5	0	26212.6	0	24008.7	0	34470.4	0	21929.4	0	38056.2	0	26693.9	4717.12	26764	0	21055	0	38493	0	32205.8	0	31775.3	0	20623.7	0	27155.5	0	31729	8265.02	30014.7	0	25523.6	6834.52	18352.2
14.403	32340.7	0	26541.2	0	36969.9	0	23610.5	0	31853.9	0	25819.7	0	32197.1	0	21086.5	0	33923.8	0	25969.3	0	22193.2	5608.12	26871.7	0	25035.7	0	22029.3	0	23978	0	24907	0	45623.7	10107.4	34976.5	0	24762.9	0	24851.8	0	32765.4	0	25109.5	0	32910.3	0	25945.7	5937.6	33075.8
14.4232	22397.9	0	28847.2	0	26944.3	0	14288	0	35531.8	0	25464.9	0	27367.2	0	35058.5	0	22933.1	0	35975.3	0	21652.2	0	30409.8	0	29047.2	0	22927.9	0	29804	0	22643	0	39782.7	0	28271.7	0	28161.2	0	23472.6	0	25985.1	0	36447.5	0	44939.9	0	32207.9	0	39439.5
14.4433	39502.9	0	27422.5	0	27520.8	0	22794.9	5358.28	26214.2	0	27401.1	0	32419.9	0	25807.7	0	30829.8	9778.88	32480.6	0	23372.4	0	24837.3	0	25904.2	0	26632.2	0	30281.6	6725.11	31891.9	0	32765.3	0	27976.7	0	20658.2	6805.68	28342.3	0	19720.5	0	22113.6	0	33244.6	0	28112.7	7449.03	31099.2
14.4635	21701.7	0	28213.3	0	35091.8	0	28989.8	0	26237.8	0	24283.5	0	26668.4	0	19420.4	0	41637.1	0	36979.3	0	29245	0	24508.1	0	29102.2	0	22460.9	0	36735.4	0	23614.8	0	32850	0	23390.5	0	37984.4	0	20794.6	0	30889.5	0	28755.6	0	29407.8	0	29327	0	31452.3
14.4837	30114.2	0	26203.6	0	27855.5	5414.63	17398.9	0	30774.2	0	33962	0	22189.9	0	27879	0	32755.6	0	17512.7	0	38082	0	19321.9	0	36999.7	0	25215.5	0	37121.9	0	28109.6	0	34629	0	24066	0	22077.1	10446.6	23776.2	0	25705.8	0	29514.8	0	38005.2	11156.3	29425.7	8535.74	32824.8
14.5039	19662	0	36127.2	0	21010.1	0	29657.2	0	31142.1	0	31653.5	5479.49	30373.4	0	25350.6	0	34095.5	0	35604.9	0	25119.8	0	28199.4	0	18809.1	0	29078.5	0	31133.1	0	21425.1	7352.78	27197	6216.54	41991.2	0	34561.9	0	31006.4	0	26162.6	0	29181	0	32267.3	0	29988.3	0	31369.4
14.5241	26840.6	0	31035.3	0	22846.1	0	22223.3	0	32464.5	0	33841.8	0	26528.7	0	22935.3	0	22740.8	0	25917.3	0	26762.7	5461.03	27615.8	0	23529.4	0	22246.7	0	35167.3	0	25622.1	0	33435.2	0	30320.5	0	26353.2	8370.48	21836.4	0	28910.1	0	39685.7	0	29527.4	0	21411.3	0	35348.1
14.5446	21258.9	0	33399.6	0	24664.7	0	18516.2	0	18777	0	29640.5	0	26690.6	0	39018.7	0	42298.6	0	38169.9	0	26735	0	19725.5	0	34403.2	0	20201	0	25723.9	0	30776.3	9567.14	37520.6	0	35180.8	0	29158.6	0	19058.7	0	23908.2	0	33564.6	0	24810.9	0	18657.1	0	28086.8
14.5649	27696.9	6133.83	36741.4	0	20479.9	0	23437.7	0	28793.5	0	23173.4	0	27992.8	0	26097.8	0	20703.8	0	23055.3	0	31819.6	0	28486.6	0	20603.9	0	24878.5	0	27516.5	0	30554.1	0	31701.2	0	35197.7	0	23687.2	0	22996.9	0	34876.7	0	34430.3	0	23223.5	0	24599.8	0	30227.7
14.5851	35664.2	0	36486.2	0	23013	0	18101.7	0	30778.3	0	27137	0	28921.9	0	27869.2	0	23156.8	0	40071.5	0	27682	0	29232.2	0	24665.2	0	33003.1	0	23196.3	0	26098.3	0	36180.7	5445.62	24412.8	0	36527.1	0	23678.4	0	28998.7	0	28683.3	0	26584.4	0	33327.3	9095.4	33141.3
14.6053	23179.9	0	35503	0	29771.9	0	27139.5	0	18575.4	0	33240.8	0	28957.3	0	17051	0	36672.6	0	27153.7	8005.15	20355.4	6151.58	17987.9	0	30581.8	0	25630.9	0	31734.1	0	33102.2	0	22102.6	0	26926.8	0	33604.4	0	26743.8	5613.09	20273.3	0	33534.6	0	29916.8	0	24657.3	0	28227.1
14.6259	28466.5	0	29549.5	0	37091.5	0	16745.2	0	24939.9	0	30328	0	21503.8	0	26024.1	0	33924.5	0	35234.2	0	15748.2	0	24404.7	0	27461.8	0	27447.7	0	35824.7	0	28935.9	0	36829	0	13962.9	0	26042.6	0	32155.1	0	24391.9	0	35924.8	0	37900.1	0	31754.7	7011.12	30576.4
14.6461	36323.1	4851.62	31159.9	0	18834.8	0	28779.1	0	22198	0	33234	0	28724.5	0	30163.8	0	28821.9	0	38270.2	0	22103.1	0	27077.4	0	23187.9	0	30131.9	0	32194.8	0	25757.9	0	36041.7	8415.28	28980.2	0	31086.4	0	27243.8	0	19571.1	0	28914.3	0	30167.9	0	15791.1	0	31987
14.6664	25065.8	0	26800.9	7438.97	22970.8	0	24732.4	6079.78	19381.9	0	25044.1	0	34006.7	0	26073	0	31855.4	0	25349	0	26399.7	0	24004.9	0	32717.2	0	22625.9	0	43007.6	0	26169.1	0	41884.8	0	43374.8	0	30689.5	0	32391.6	0	30673.7	0	27761.2	0	28385.2	0	31295.9	0	20992
14.6867	17368	0	32763.9	0	39676.5	0	20286.3	0	25726.4	0	29582.4	0	35336.2	0	25195.3	0	21998.9	0	26063.8	0	30538.3	0	22786.5	0	28394.4	0	33301.7	0	34674.3	0	34070.1	0	33926.4	0	27132.8	0	25908	6347.28	23650.2	0	26586.7	0	40839.2	0	28940.9	0	31119.6	7941.9	33096.3
14.7073	18647.6	0	34936.1	0	16894.4	4942.72	32029.9	0	33205.5	0	30678.1	0	25312.5	0	30194.1	0	21784.1	0	19786.1	0	21396.7	0	29150.5	0	31262.6	0	27033.6	0	31561.3	0	38454.9	0	32503.7	8616.01	17658	0	37633.6	0	19440.2	0	21900.4	0	28046.9	0	33968.7	0	30523.2	0	21301.6
14.7276	19612	0	33173.7	0	28954.8	0	24244.4	0	27037.1	0	30578	0	31713.7	0	20886.4	0	33732.4	0	28259.9	5346.77	24280.2	0	22185.5	0	28568.4	3747.08	19572.7	0	33459.3	0	24496.6	0	35143.5	0	29699	0	33347.3	0	26159.8	0	24425.1	0	25137.2	0	34817.8	0	29857.6	0	36251.7
14.7479	31273	0	25216.9	0	26921.4	0	17824.6	0	17010.4	0	22044.6	0	24688	0	27684.4	0	22196.6	0	21410	0	29357.6	4938.27	19202.2	0	31489.1	0	27104.7	0	21402.6	0	19938.9	0	30400	0	30162	0	32602.7	0	21058.7	0	24045.2	0	23624.6	0	25715.1	0	30098.9	6359.96	27300.7
14.7682	24491.5	0	24829.2	0	28601.8	0	24955.2	4408.36	33999.5	0	22909.5	0	20282.7	0	28733.3	0	24386.6	0	25896.6	0	21447.8	0	20298.3	0	31263.8	0	31510.4	0	25137	0	19496.2	0	30917.4	0	32503.9	8925.12	25929.3	0	22502.8	0	29770.8	0	32132.8	0	36017.1	0	35452.6	0	36094.2
14.7885	25064.9	0	29000.1	0	18751.2	0	21968.4	0	27073.9	0	30417	0	21642.1	0	24851	0	33667.2	0	30635.4	0	22447.3	0	23270	0	30656.6	0	27546.2	0	26447.1	0	23018.3	0	21826.4	0	22878.2	0	25556.4	7481.69	19353.7	5211.82	23788	0	34708.1	0	35326.8	0	36117.9	0	31999.5
14.8091	24593.2	0	23336.3	0	20186.5	0	24544.2	0	29209.5	0	19501.8	0	22555.5	0	21665	0	27479.9	0	24043.2	0	26005	6290.21	24060.3	0	27856.6	0	17319.6	0	29413.8	0	31952.2	0	26666.2	0	34552.7	0	31515.6	0	21872.1	0	27593.7	0	31754.3	0	32826.3	0	26667.9	5617	26930.4
14.8294	26471.1	0	25358.7	0	23873.5	0	21879.2	0	27037.6	0	21919.4	0	29158.4	0	31451.9	0	28087.5	0	27863.4	4629.68	20818.4	0	17125.6	0	26530.4	3908.4	33358.8	0	23498	0	25429.4	0	35971.7	0	34055.2	0	32883.9	0	28070.1	0	26271.8	0	33122.3	0	30643.8	0	27217.1	0	27810.5
14.8498	28549.9	0	23593.1	0	18141.7	0	25101.2	0	27136.4	0	26815.3	0	28302.1	0	21554.9	0	24549.3	0	25532.1	0	17228.2	0	27914.2	0	21413.6	4325.71	29484.5	0	25031.8	0	27804.4	0	31493.8	0	29898.3	0	25270.2	0	27725.7	0	27764.8	0	26956	0	28527.4	0	32544.6	0	29672.6
14.8701	25327.5	6463.57	21683.3	0	20903.5	0	28752.4	0	23865.6	0	24829.1	0	27185.7	0	25924.9	0	32294.9	0	32174.3	0	23152.2	0	26516.8	0	22381.7	0	18244.8	0	24802.2	0	20145.1	0	26932.9	0	38192.1	0	27870.9	0	27193.5	0	32039.5	0	31052.9	0	22342.7	0	29529.2	0	34133
14.8908	32448.5	0	29220.4	0	19444.7	0	23822.5	0	27384.2	0	21105.1	0	31811.4	0	24371.8	0	30937.1	0	28608.6	0	23047	0	28893.2	0	31060.4	0	18375.3	0	31721.9	0	32400.1	0	33781	0	25234.9	0	24583.5	0	19107.9	0	30003.9	0	36069.4	0	30451.9	0	35666.6	6672.61	37603.7
14.9111	34581.5	0	23129.4	0	31597	0	22182	0	20882.1	0	22966.7	0	29714.2	0	25263.6	0	25525.4	0	21272.9	0	21516.3	0	24561	0	21322.2	0	26105.2	0	31505.7	0	27615.4	0	39772.1	0	39495.9	0	29014.1	0	25384.5	0	20449.2	0	23590.5	0	25991.8	0	30091	0	25229.5
14.9314	21728.4	0	32408.3	0	23455.4	0	27398.3	0	37039.4	0	27972.4	0	32055.9	0	19081	0	28676.2	0	32432.3	0	20381.5	0	24005.4	0	20830.2	3454.61	27298.2	0	43189	0	24491.5	0	39875.1	5708.35	39899.2	0	36553.4	0	28540.4	0	29331.8	0	39006.2	4866.97	30603.8	0	26693.3	0	37147.8
14.9521	27754.1	0	27562.1	0	18371.1	0	24933	0	17076.1	0	27953.7	0	23810.3	0	27808.1	0	24364.2	0	26345.2	0	22497.6	0	29582.2	0	24869.5	0	33077.2	0	32701.2	0	26873.2	0	27356.2	0	30388	0	30023.2	0	21924.5	0	28532.9	0	23519.8	0	32719.8	0	18460.2	5212.94	29983.2
14.9728	22505.7	0	33018.6	0	30432.6	0	19661.7	0	29563.2	0	23630.5	0	26881	0	22606.4	0	24997.8	0	26165.6	0	23966.9	0	18554.6	0	25629.3	0	30241.5	0	31999.5	0	31124.6	0	26214.9	0	38793.9	0	24191.6	0	21781.3	0	17884.7	0	37617	0	29086.2	0	36590.4	0	28963.4
14.9932	24984.5	0	33882.1	0	29144.4	0	21851.1	0	21153.8	0	21216.6	0	24703.9	0	29422	0	25473.7	0	26931.4	0	25885.8	0	23615.4	0	31732.7	0	28326.6	0	21229.3	0	32423.2	0	37413.2	0	23458.8	0	33360.8	4358.53	21101	0	27844.5	0	26358.2	0	27414.9	0	20877.6	9275.42	35716.6
15.0135	31779.2	0	36951.2	0	21370.5	0	24838.9	0	28689.9	0	31350.4	0	31427.8	0	23844.6	0	33715.2	0	27703.2	0	27229	0	17295.9	0	33163	0	27802.9	0	29732.6	0	25324.3	0	38178.1	0	31468	0	27785.1	0	33887	0	18709.1	0	24405.6	0	27785.2	0	34095.8	0	29829.8
15.0338	22792.2	0	23407	0	24188.3	0	30906.7	0	25240.5	0	25583.6	0	33886.5	0	31092.7	0	23352.5	0	26557.4	0	24279.9	0	33283.7	0	28960	0	25675.2	0	36491.2	0	28310.9	0	26423	0	33735.2	0	27414.3	0	27135.6	0	27231.4	0	32743.6	0	19940.2	0	31414.9	8628.21	33916.9
15.0546	24248.7	0	31251.5	0	20021.6	0	21277.3	0	25499.9	0	23710.7	0	30204.3	0	30999.8	0	25246.2	0	27802.5	0	26005.4	6069.15	24588.7	0	24232.4	0	24062.8	0	31216.5	4805.31	33447.3	0	25951.1	0	33155.2	0	24130.6	0	28646.8	0	20515.8	0	30003.8	6874.96	30717.3	0	25746.2	0	32422.7
15.0749	26422.8	7199.24	22813.8	0	32056.2	0	23743.1	0	26371.3	0	20827.2	0	20839	0	27851.6	0	22432.8	0	21520.2	0	18162.6	0	22557.7	0	29399.3	0	29087.9	0	32173	0	26633.1	0	28905.1	8442.03	25125.5	0	26440.9	0	18135	0	30076.4	0	22902.1	0	26799.8	0	24859.3	5047.85	31088.4
15.0953	29206.7	0	37475	0	29209.9	4643.32	18940.1	0	17811.7	0	20600.6	0	31886.2	0	25663.5	0	20424.8	0	28129.4	0	23700.8	0	24621.7	0	29280.9	0	31371.8	0	36430.6	0	34440.6	0	21752.5	0	36824.9	0	36143	5459.06	27113.2	0	31329.9	0	35349.5	0	24603.2	0	23671.8	0	34410.1
15.116	22123.5	0	24081.5	0	25355.6	0	21162.2	0	21216.4	0	21931.1	0	30672.6	0	28330.6	0	22704.7	0	22885	0	23424.1	0	24916.7	0	24668.9	0	27433.5	0	40493.8	0	31943	0	29605	6925.87	31371.1	0	25691.2	0	25811.2	0	16038.4	0	31408.5	9130.12	32090.1	0	29555.9	0	21235.8
15.1364	29991.7	0	36034.2	0	26116.9	0	24567.8	0	17456.4	0	26905.1	0	25185.9	0	27591.3	0	12118.7	0	24361.2	0	24175.1	0	23172.8	0	24382.5	0	20306	0	36568	0	35252.2	0	29175.2	0	39083.8	0	30213.3	0	18107	0	15536.4	0	29141.1	0	25613.1	0	22872.5	0	16774.3
15.1568	22855.5	0	30103.6	0	24358.5	0	19297.6	0	16273.1	6996.49	29201.1	0	23262.8	0	13124.1	0	26182.7	0	24749.5	0	24605.5	6061.46	25710.3	0	27312.4	0	27207	0	35616.7	0	34672.4	0	19710	0	27153.7	0	23612.4	0	19515	0	25682.4	0	28885.9	0	31481.9	0	28961.7	0	35393.4
15.1772	21531.9	0	26522.7	0	20169.4	0	29480.8	0	18600.1	0	27257.6	0	29541.4	0	29183.6	0	26188.4	0	31806.7	0	24958.5	0	28483.7	0	24382.2	0	30991.2	0	32942.1	0	32410.7	0	29985.5	5287.95	35126.6	0	22803.9	0	28049.4	0	26987.8	0	26321.9	0	27551.8	0	19924.9	0	41284.1
15.1976	22148.9	0	23073.3	0	22220.8	0	18010.9	4525.81	21876.3	0	29675.2	0	19135.5	0	31993.1	0	12635.3	0	28314.2	0	34656.9	0	36641.4	0	24551.8	0	22652.1	0	40730	0	30673.4	0	29958.4	0	36108.3	0	28501.7	0	28106	0	26910.8	0	27423.9	0	23116.2	0	23054.2	0	29560.2
15.2184	26030.9	0	39069.3	0	27495.7	4780.11	30179.5	0	22363.4	0	28261.3	0	24835	0	26347.1	0	24697.7	0	26052.7	0	20511.4	0	22756.7	4219.63	23886.3	0	20720.9	0	33306.6	0	26106.3	0	21542.6	0	29217.1	0	34353.2	0	19366.4	0	27670.8	0	31484.4	0	34335.4	0	29785.3	0	28419.9
15.2388	23358.2	4826.45	30195.3	0	27101.3	0	22043	0	21637.2	0	25322.2	0	26372.6	0	26522.4	0	23620	0	18500.3	0	24015.3	0	32889	0	28747.2	0	24434.4	0	21483.6	0	28826.9	0	32890.3	0	30170.3	0	22451.5	5938.67	22827.5	0	26534	0	28859.4	0	27370.4	0	20028	0	26026.1
15.2593	25910.4	0	27397.7	0	18754.9	0	26595.1	0	19993.6	0	16605.2	6566.53	27438.4	0	19631.1	0	22365.2	0	27987.2	0	22025.9	0	25172	0	25554.5	0	28122.7	0	31489.9	0	27310.2	0	21109.6	0	23996.8	0	26378.6	0	25193.3	0	19315.6	0	23116.8	0	27286.3	0	31266.4	0	25773.4
15.2797	22138	0	34756.7	0	22793.6	0	19488.9	0	23740.8	0	28301.7	0	21296.7	0	24076.3	0	33804.8	0	31070.4	0	21964.1	0	24615.2	0	27079.2	0	28845.8	0	31186.2	0	34799.1	0	26408.8	0	25962.7	0	25676.3	0	26149.9	0	23323.4	0	38202.5	0	31421.3	0	23034.5	0	29056.3
15.3005	27205.2	0	26051.7	0	22449	3705.44	20795.5	0	30268.5	0	30011.5	0	19339.7	0	19117.5	0	26239.5	0	31081.7	0	25144.4	0	21384.7	0	23885.9	3893	22078	0	32586.8	0	36326.7	0	35487.4	6249.77	25476	0	28076.3	0	20165.9	0	21921.8	0	25353.6	0	33838.2	0	16527.8	0	30769.4
15.321	30118	4787.15	25504.3	0	31643.2	0	20693	0	28064.3	0	26026.3	0	26802.6	0	21232.8	0	26243.4	0	22713.9	0	30210.9	0	22062.5	0	23516.4	0	32742.2	0	30994.9	0	35097.9	0	39197.6	0	28384.6	0	24247.4	7392.05	24479.9	0	25691.2	0	33166.6	8231.03	28588.4	0	27739.4	0	26237.4
15.3414	26075.7	0	30812.7	0	19934.3	0	24466.7	0	22645.9	0	30428.2	0	24545.6	0	27470.3	0	33362.5	0	24346.3	0	26486.3	0	21464.2	0	31827.2	0	30142.9	0	33123.8	0	25435	0	35066.8	0	23470.9	0	34680.9	4941.04	25447	0	24459.2	0	27238	0	26957.5	0	29267.9	5400.56	19677.2
15.3618	24942.3	0	18834.3	0	28081.2	0	23580.9	0	26766.6	0	20157	0	26919.4	0	24428.1	0	28672.9	0	24775.9	0	27106	0	31953.9	0	25060	0	24958.7	0	35378.9	0	38601.2	0	28548.5	0	26949.7	0	29751.6	6671.39	29822.5	0	27920.7	0	31382.8	5957.92	29949.5	0	29715.4	0	29105.5
15.3827	20553.2	0	23258.2	0	25065	0	17812.1	3253.65	22803.8	0	25359.3	0	19574.6	0	32362.4	0	21053.4	0	25010	0	28503.1	0	17540.7	0	20082.5	0	24759.9	0	34825.3	0	37304.5	0	28424.7	0	35617.1	0	28728.3	0	23655.9	0	26276.8	0	35140.1	0	28735.8	0	28414.6	4804.62	36587.5
15.4031	26220.1	0	25597.5	0	26026	0	34066.7	0	27843.2	0	27895.8	4553.46	21219.4	0	26520.7	0	26214.2	0	20033.4	0	23599.5	0	23713.5	0	27198.1	5655.16	23463.8	0	33935.1	0	20382.3	0	31730.8	0	20067.6	0	29679.2	4334.2	25657.4	0	25151	0	25226.2	0	30473.7	0	26403.5	0	22613.5
15.4236	24551.1	0	24060.1	0	21211.9	0	27743	4832.49	24205.3	0	25330.7	0	24030.2	0	25623.7	0	23928.7	0	23920	0	27173.5	0	21219.6	0	27962.6	0	31410.2	0	29317.9	0	25447.6	0	30215.3	0	27877	0	37991.1	0	24157.1	0	24442.3	0	36394.7	0	34630.6	0	34629	0	24934.8
15.444	27211.2	0	30087.9	0	32818.9	0	31157.9	0	28638.8	0	33941.7	0	23331.9	0	16617.4	0	31196.4	0	18881.1	0	20882.3	0	18528.7	0	21472.9	0	31059.8	0	33597.4	0	26506.6	0	24028.4	0	35702	0	22382	0	18589.5	0	26497.1	0	23535.6	0	38520	0	30588.2	0	20772.9
15.4648	24045.8	0	36269.4	0	27097.5	0	24391.8	3626.36	29145.1	0	22353.8	0	36843.1	0	25154.1	0	26907.4	0	24745.8	0	24699.4	0	18231.3	3078.61	23940.6	0	26451.3	0	26842.4	0	28879.8	0	21974.9	0	19010.7	0	23506.1	0	21627.5	0	30352.9	0	30443.7	0	27622.6	0	26494.1	0	32242.9
15.4853	24285.2	0	22497.5	0	25680.8	0	23916.5	0	28568.8	0	27798.5	0	24966.8	0	26614.8	0	23237	0	27273.3	0	30539.4	3546.23	22955.6	0	20454.9	0	30147.9	0	33735.4	0	27325.3	0	26991.3	0	25615.6	0	33944.4	4883.09	23465.6	0	31833.9	0	23740.2	0	22540.9	0	33213.3	0	16897.4
15.5058	21730.3	0	24649.4	0	27433.1	0	22004.2	0	19092.7	0	21943	0	28879.7	0	25993.6	0	24637.1	0	25957.9	0	19256.9	0	19721.5	0	23791.8	3754.67	20031.9	0	36985.6	0	21543.8	0	28656	0	30733.8	0	25983.3	0	24651.9	0	18041.5	0	27750.9	3880.47	33793.5	0	33669.7	0	25983.9
15.5263	24208.1	0	27523.5	0	17295.6	0	23439.2	0	28439.3	0	26539	0	24903.8	0	22561.1	0	26958.8	0	21638	0	22130.8	0	24135.9	0	27755.7	0	27892	0	30328.9	0	23737.6	0	24883.1	0	30683.5	0	26924.7	0	20029.5	0	23937	0	23295.8	0	30435.8	0	29387.4	0	24987.4
15.5471	35201.9	0	20394.6	0	25535.1	0	20234.3	0	19799.7	0	24064.7	0	19705.9	4209.96	30220.8	0	37367.1	0	27603.8	0	18556.7	0	23871.5	0	18908.3	3565.5	31831	0	36008.8	0	27245.6	0	34825.5	0	28620.2	0	24261.5	0	27108.2	0	23166.9	0	25665.1	0	31138.4	0	27534.2	8919.61	34923
15.5676	22894	0	24653.4	0	23788.1	0	15737.3	0	16788.5	0	23919.4	0	23348.2	0	25131	0	32381.2	0	23618	0	27098.8	0	29426.4	0	27578.5	0	30947.1	0	32599.8	0	24281.1	0	33343.8	0	40486.7	0	24408.8	6084.58	24767.3	0	24190.7	0	27578.3	0	32480.7	0	19037.2	0	29938.1
15.5881	29978.5	0	26568.3	0	25147.8	0	20056.1	0	26208.5	0	22664.1	0	27807.2	0	25506.3	0	25107.1	0	25973.2	0	22962.2	0	22513.6	0	23515.8	0	31635.4	0	24412.9	0	28047.2	0	31653.4	0	29424	0	29359.2	0	22010	0	27861.2	0	27097.6	0	27645	0	31618.1	0	27326.8
15.6086	26532	0	19543.8	0	34471.9	0	25185.6	0	21806.5	0	26678.3	0	32962.9	0	19969.5	0	21360.9	0	22833	0	23177	0	26311.4	0	21209.9	0	31771.1	0	32485	0	24183.4	0	30055.9	0	31653.1	0	26587.8	0	18696.4	0	24511.8	0	25677.7	0	27332.9	0	18811.8	0	26613.8
15.6294	25611.3	0	17953.9	0	21421.8	0	24071.4	0	18937.1	0	28493.8	0	17992.6	0	32615.8	0	29576.7	0	23649.7	0	21137.5	0	26716.2	0	20808.3	0	26140.1	0	35870.1	0	25310.8	0	30148.9	0	25593.4	0	31723.9	0	16147.4	0	14160.2	0	31037.4	5339.02	23364.1	0	23146.7	0	26420.4
15.6499	21422.2	0	28456.5	0	17832.2	0	24502.9	0	24268.8	0	26106.1	0	25210.7	0	22037.4	0	29933.9	0	26315.1	0	27378.2	0	25603.3	0	23497.9	4078.79	30952.1	0	24181	0	24773.6	0	24056.5	0	25732.9	0	28816.4	0	18122.2	6276.17	20315.9	0	30556.2	0	30771.5	0	19334.5	0	28055.6
15.6704	25128.5	0	33527.6	0	26306.6	4352.77	22791.9	0	21585	0	28399.7	0	27427.8	0	20751.1	0	35876.3	0	30204.6	0	26903.1	0	23698.6	0	20879.4	0	25397.2	0	33987	0	22900.7	0	25500.1	0	22694	0	30528.3	3530.45	21428.3	0	25726.9	0	28653.2	0	33167	0	25945.6	0	27102.5
15.6912	26021.9	0	28670	0	24757.8	0	26661.4	0	22395.9	0	37401.5	0	29518.2	0	30133.2	0	22043.6	0	37712.7	0	24296.6	5654.78	18925.8	0	20160.6	0	30665.3	0	31300.2	0	15974.1	0	26446	5406.83	39032.8	0	28636	0	34660.8	0	34915.5	0	29598.1	0	24155.5	0	13979.1	0	30115
15.7121	27057.1	0	34383	0	21632.3	0	26586.1	0	33342.6	0	29733.9	0	23681.3	0	28363.4	0	25447.6	0	35716.6	0	21894	4437.97	23452.3	0	23863.2	0	18472.6	0	21377.3	0	27138.8	0	25197.7	7614.96	24825.8	0	30903	0	15666.6	0	23243.1	0	26749.7	0	34366.8	0	20870.4	0	32284.7
15.7325	23178	0	30028.3	0	23725.8	0	14622.5	0	16044.1	0	21238.9	5892.33	26391.5	0	29927	0	23392.8	0	29949.5	5125.2	21595.8	0	25001.7	0	28557.2	0	26744.1	0	26410.7	0	33308	0	31412.8	0	21298.5	0	23478.8	0	32330.9	0	24240.9	0	22407.3	0	23316.7	0	30370.4	6467.25	30107.5
15.753	24503.9	4654.55	34189.2	0	27422.9	0	21091.3	0	22952.9	0	20580.6	0	31659.4	0	29847	0	32544.6	0	24247.1	0	27772.3	0	28825.7	0	17663.8	0	26622.5	0	39383.4	0	25186.8	0	33328.1	0	29489.4	0	24919.2	0	19851.7	0	20118.4	0	30859.8	0	28435.7	0	21054.1	0	25849.9
15.7735	22741.3	0	29476.5	0	25537.7	3540.23	24754.7	0	20153.7	0	22357	0	30200.4	0	20581.8	0	27464.8	0	20518.8	0	23117.2	0	30051.6	0	18677	0	23198.3	0	26005.6	0	34407.5	0	24803.1	4276.19	27350.4	0	27094.8	4840.75	30859.8	0	22313	0	15691.5	0	28533.7	0	23925.4	0	26013.3
15.7943	33232	0	32620.9	0	23125.4	0	28409.5	4921.53	23648.5	0	33862.7	0	23987.5	0	26668.6	0	24090.2	0	25335.2	0	25489.9	4302.38	18734	0	28948.5	0	28894.5	0	28727.3	0	25868.9	0	32554.2	0	23291.6	0	29753.8	0	22318.1	0	22590.1	0	25441.5	0	14808.5	0	24626.2	0	27660.7
15.8147	28770.6	0	25265.5	0	26320.4	0	24356.4	0	29827.6	0	29006.4	0	35390.9	0	21523	0	27667.3	0	21575.4	0	23814.8	3694.81	21487.5	0	21674.3	0	22288.8	0	33019.2	0	25461.1	0	32170.6	0	23557	0	21997.2	0	30603	0	23484.4	0	24765.4	0	23293.2	0	23170.7	0	31399.2
15.835	34770.2	0	28166.2	0	22488.2	0	23287.3	0	29770.4	0	25768.6	0	29914.7	0	25192.9	0	30323.1	0	22029.3	0	23094.1	0	21566.9	0	27173.1	0	24281.1	0	32716.2	0	25376.7	0	24834	0	29518.8	0	26207.2	0	25840	0	33479	0	33090.8	0	26103.3	0	29296.3	0	27435.8
15.8557	29364.4	0	35332.6	0	21267.8	0	25166.9	0	20756.4	0	23800.6	0	31256.6	0	25945.6	0	31387.6	0	31286.6	0	19305.1	0	33118.3	0	23229.6	0	26356.7	0	26994.7	0	28662.1	0	21884.6	0	21726.9	0	19946.2	4551.28	25029.9	0	34450.9	0	31090.6	0	25257.4	0	21950.7	0	30540.2
15.8765	30011.2	0	24843.3	0	23158.3	0	24005.1	4672.88	24134.5	0	18718.7	0	20311	0	32137.4	0	24971.2	0	24141.8	0	24743	5565.68	27618.6	0	26455.3	0	26847.9	0	30644.4	0	28531.5	0	22949.6	0	22344.2	0	29438.8	0	25106.4	0	32467.2	0	34794.2	0	29562.5	0	21148.9	0	30442.5
15.897	28398.7	0	21167.1	0	26991.2	0	23142	0	20634.5	0	22234.1	0	30574.7	0	28721.9	0	25285.7	0	26231.9	0	25709.4	0	25687.4	0	28113.7	0	25837.9	0	33360.6	0	23087.8	0	36034.5	0	25971.4	0	29882.3	0	22285.9	0	31942.5	0	35679.3	0	20330.6	0	25201.3	5131.7	29191.4
15.9174	25226.6	0	31920.3	6771.24	29389.1	0	20080.5	6913.01	22322	0	25166.1	0	22725.3	0	20702.9	0	21089.1	0	27794.8	0	17324.6	0	22043.8	0	19058.4	3800.58	16089.2	0	34006.6	0	31505.6	0	24587.2	0	32056.5	0	24295.4	0	23401.3	0	24442	0	26592.5	0	16338	0	23552	0	24256.3
15.9379	28653.8	0	29631	0	25679.4	5030.04	18081	0	18111.7	0	21887.2	0	24743.4	0	20767.1	0	31232.3	0	23393.4	0	29504.7	0	31901	0	27829.6	0	26779.2	0	34154.9	0	30145	0	25009.5	0	25707.8	0	19259.9	4411.18	21193	0	23380.2	0	28758.4	0	19867	0	18540.5	0	24434.3
15.9587	20133.4	0	34324.3	0	25829.3	0	30941.6	0	21330.1	0	22687.3	0	32364	0	35525.1	0	29391	0	26291.2	0	23982.2	0	22704.3	0	26932.3	0	23421.5	0	30655.8	0	20456.7	0	26813.7	0	27863.9	0	26338	0	24741.8	0	24967	0	29220.4	0	33277.2	0	32342.5	0	28988.3
15.9791	27925	0	36770.7	0	30979.8	0	21845.7	0	26733.4	0	29468.7	4799.68	25743.3	0	23462.8	0	30450	0	20106.7	0	33509.4	0	27399.9	0	20881.4	0	34313.7	0	33838.7	0	26554.2	0	32691.8	0	29948.8	0	22447.4	0	27554.2	0	31010.1	0	27762.3	0	30054.8	0	25402	0	33873.3
15.9995	16771.1	0	26905.7	0	31607.6	0	19066.4	0	24556.3	0	23956.5	0	22260.5	0	29930.5	0	26480	0	28185.1	0	30684.2	0	26557.9	0	29780.2	0	24559.8	0	31590.8	0	19786.9	0	17753.5	0	21842.9	0	28764.2	0	25161.1	0	23962.6	0	27996.4	0	23441.5	0	17952.5	0	23678.3
16.0199	15970.6	0	24016.7	0	35570.5	0	22485.3	4880.98	29159	8182.16	24212.9	0	24809	0	28772.8	0	29975.6	0	31926.9	0	23347.1	0	18311.5	0	25702.1	0	27555	0	30592.6	0	27065.3	0	28229.6	0	26325.5	0	22158.9	0	24992.7	0	30715.3	0	20696.7	0	32247.3	0	27831.4	0	29493.1
16.0404	29709.1	0	28877.3	0	25260.6	0	20289.8	0	27290.9	0	30395.1	0	31992.7	0	20630.4	0	20513.1	0	29362	0	25033.4	0	21282.7	0	18956.3	0	22190.1	0	37228.5	0	30239.6	0	31057.8	0	26680	0	28243.9	0	25219.9	0	23013.4	0	26792.9	5009.39	35073.5	0	18972.8	0	22240.4
16.0608	27712.4	0	24579	0	25365.1	0	20099.4	0	23777	0	24634.8	0	24415.9	0	15344.7	0	31680.9	0	23577.7	0	25890	0	25964.9	0	21888.7	0	31130.1	0	38569.7	0	30709.2	0	19782.2	0	33559.1	0	23861.9	0	26061.4	0	35823.8	0	25513.2	0	22048.6	0	24253.8	0	29184.9
16.0813	26017.2	0	24243	0	35480	0	21802.8	0	25343.7	0	25713	0	22654.2	0	27946.2	0	25933	0	20253	0	19623.2	0	22158.7	0	18134.3	0	23821.1	0	36769.9	0	25291.9	0	30786.9	0	27404.2	0	25189.8	8048.46	24403.4	0	29961.3	0	27975.1	0	26625.4	0	28350.2	0	23846.6
16.1017	23440.6	0	27932.8	0	24536	4930.07	23680.5	0	28169.8	0	34324.9	0	28273.6	0	22992.7	0	27598.7	0	22640.8	0	27855.9	5684.36	23549.8	0	21203.2	0	23462.5	0	32135.9	0	22388.2	0	15838.5	7826.6	28851.5	0	31323.8	0	27265.3	3721.7	25548.3	0	30063.8	0	25843.8	0	25261.8	0	28480.8
16.1225	21601.8	0	28524.9	0	26031.7	0	21878.8	0	27429.8	0	34583.7	0	22386.7	0	30056	0	24639.4	0	26684.9	0	22744.2	0	30912.5	0	20870.4	2978.77	31060	0	34517.7	0	23624.4	0	25075.4	0	22036.7	0	33998.3	0	24850.1	0	26472.2	0	23878.6	0	26876.3	0	23078.6	0	26092.9
16.143	28499.3	0	21672.1	0	28494.5	0	24379	5909.92	17877.3	0	31107.4	0	26793.9	0	18947.8	0	33903.8	0	22402.7	0	15928.9	0	26357.9	0	24755.3	0	26583.2	0	37773.7	0	27341.9	0	29539.4	0	26647.2	0	18254.6	0	19922.8	0	30108.3	0	24744.6	0	26842.6	0	33145.2	0	29418.5
16.1635	28910.4	0	34955.8	0	27737.5	0	20871.9	0	24429.8	0	20418.9	0	31617.5	0	30794.5	0	28731.2	0	23919.8	0	22895.1	0	21240.2	0	30429.1	0	28081.6	0	30493.7	0	28199.8	0	29337.5	0	19372.1	0	30920.8	0	20255.4	0	25963.7	0	24052	0	26396.6	0	14862.5	0	30327.5
16.1839	24206.9	0	29828.7	0	20027.8	0	24948.6	0	21647.7	0	40290.4	0	30254.1	0	21456.4	0	27142.3	0	20447.7	0	20558.7	0	24477.9	0	26093.7	0	28038.2	0	42708.2	0	33172.8	0	37997	8374.58	26800.5	0	28840.6	4253.23	26805.1	0	31968.2	0	30867.6	0	24474	0	18775	0	28603.6
16.2045	25449.2	0	28212.4	0	26629.1	0	25283.6	0	22649	0	27628.4	0	26514.8	0	29578.8	0	30619.8	0	22345.7	0	32176	0	29060	0	24245	0	22270.1	0	36104.7	0	30064.1	0	27415.4	0	28232.5	0	24481.8	0	24239.3	0	21354	0	20987	0	21047	0	21549.3	0	30793.8
16.2253	18646.5	0	28277.8	0	20063.4	0	19572	4624.35	26488.4	0	23559.5	0	35418.8	0	25219.5	0	35909.4	0	23989.6	0	22070.2	0	19012.3	0	23731.3	3022.53	31745	0	33298.2	0	27373.7	0	27826.3	0	34111.4	0	25639.5	0	17291.6	0	29435.6	0	32879.8	0	27448.8	0	26397.6	0	36379.7
16.2458	31874.6	0	28871.6	0	24545.1	0	24769.8	0	20945.4	0	28399.1	0	26506.3	0	20782.9	0	36317.6	0	20574.3	0	25662.9	0	21631.5	0	24585.3	4759.14	26386.4	0	27663.9	0	25781.7	0	29612.5	0	30054.8	0	27312.3	0	23928.3	0	23798.1	0	25363.5	0	30320.6	0	20204.6	0	25608.3
16.2663	26885.1	0	27439	0	25660.6	0	21121.1	0	23312.2	0	30589.1	0	26438	0	33996.4	0	26720.7	0	15430.4	0	25245.1	0	33792.6	0	20833.4	0	26860.3	0	21302.5	0	21894	0	29404.9	0	16485.9	0	24513.4	3870.6	24090.1	0	30653.4	0	29314.8	0	34207.5	0	25332.3	0	29447.4
16.2868	24457.3	0	23523.4	0	23289.6	0	26694.3	0	23194.3	0	22051.4	0	22164.8	0	19046.2	0	25353.8	0	24498.2	0	22579.2	0	19046.6	3741.86	28586.7	0	23880	0	37394.9	0	25682.6	0	32367.4	0	22716.8	0	30448.2	3562.96	25412.5	0	21836.7	0	22869.6	3654.05	32685.6	0	29658.6	0	22167.4
16.3073	21642.6	0	30430.1	0	28250.2	0	19782.8	0	21846	0	28099.6	3806.63	26845.7	0	23127	0	26035.3	0	20779.4	0	24879.3	0	18143	0	27712.1	0	23574.6	0	21992.2	0	30116.5	0	20958.2	0	25200.8	0	30836.2	0	24618.5	0	26210.3	0	22681.9	0	28978.4	0	26740.5	0	33610.4
16.3279	29127.2	0	30080.7	0	25815.5	0	20187.5	0	36141.8	0	25485.5	0	35301.9	0	26854.5	0	26251.9	0	29999	0	22602.5	0	23341.7	0	26614.2	0	22084.1	0	25808.1	0	26081.6	0	30622	5369.94	23957.8	0	27079.3	0	26308.8	0	17679.3	0	32921.6	0	21747.7	0	18829.5	0	21353.6
16.3484	29588.6	0	25056.1	0	25275.3	0	26259.5	0	34767.1	0	26413.5	0	23449.3	0	21279.3	0	20276.6	0	25555.5	0	25948.5	0	22161.2	0	25314.7	0	20746.2	0	28329.4	0	21646.5	0	20676.8	0	17846.2	0	28684.5	5526.39	28840.8	0	25387	0	30668.1	0	28975.1	0	20163	0	33909
16.3689	26573.2	0	27187	0	19848.8	0	22796.4	0	23639.9	0	32145.3	0	25371.1	2881.16	14700.9	0	32299.9	0	20783.1	0	32195	0	28319.8	0	30437.9	0	29099.3	0	30760.1	0	26353.2	0	27062.2	0	21549.2	0	22855.9	0	23714.5	0	24703	0	27906.8	0	23913.3	0	24365.4	0	30437.3
16.3897	24506.8	6530.16	29428.5	0	29355.2	0	25081.2	0	25197.3	0	20300	0	32736.4	0	26690.2	0	29159.3	0	27551.5	0	30151.8	0	29503	0	29820.6	0	19219.9	0	25041.9	0	25287.1	0	31091.5	5151.91	24731.8	0	28622.2	0	28834.3	0	23175.3	0	29444.7	0	26404.8	0	24225.1	0	27243.4
16.4101	22971.5	0	31212.8	0	30451.7	0	26655.2	0	26992.4	0	28361.8	0	27042.2	0	31826.4	0	24735	0	27447.8	0	21721.2	0	22079.1	0	15516.2	0	34733.2	0	28089.1	0	28372.6	0	24025.7	0	28407.2	0	22836.5	0	25913.6	0	26881.6	0	23794.2	0	29731.4	0	25468.7	0	25628
16.4306	25955.5	0	27987.7	0	25665.2	0	26211	0	21860.6	0	30063.8	0	27660.7	0	23286.8	0	25765.2	0	20989.2	0	21992.9	0	25629.7	0	28643.4	0	23870.6	0	30135	0	25413	0	31934.8	0	20667.9	8599.42	25820.8	0	27840.3	0	23836.8	0	30253.1	0	36727.5	0	23704.2	0	22316.4
16.4514	31219.7	0	23119.4	0	23390.2	0	22954	0	21346.9	0	31106.3	0	30401.5	0	21674	0	29043	0	24175.3	0	21919.4	0	24475.2	0	29738.4	5070.16	26097.3	0	31965.1	0	27102.3	0	25597.4	0	28574.6	0	25570.7	0	15549.3	0	21116	0	24164.9	3338.58	23270	0	26566.5	0	34319
16.4722	23023	4588.97	30630.9	0	16162.6	0	27565.8	0	27165.2	0	28206.9	0	22494.6	0	29219.2	0	35394.8	0	25085	0	23375.1	0	20680.6	0	17387.9	0	26888.9	0	31850.3	0	24791.4	0	26082.9	0	27295.1	0	18416.8	0	24503.3	0	21721.6	0	28424	0	33172	0	20869.5	0	26267.6
16.4928	19061.8	0	27144.1	0	32984.1	0	30827.5	0	28929.1	0	26844.7	0	25526.4	0	31487.4	0	16125.5	0	19964.1	0	26885.8	0	25422.9	0	21949	0	34557.1	0	26449.1	0	33014.7	0	26463.5	0	32840.4	0	26618	4196.57	23258.8	0	22403.4	0	26716.6	0	20937.1	0	35763.7	4895.17	28518.4
16.5133	22781.9	0	25157.8	0	25877.7	0	20357.4	0	22668.7	0	28435.2	0	25477.9	0	15876.1	0	23768.5	0	32075.6	0	22748.1	0	22685.7	0	21046.7	0	21390	0	29383	0	23216	0	24697	6607.38	23403.4	0	28093.3	0	24524.3	0	26296	0	27219.7	0	25861.1	0	19221.5	0	23525.2
16.5338	20495.3	0	26166.6	0	23277.4	0	18238.5	0	26836	0	25480.3	0	24492.4	0	23436.9	0	30982.5	0	28543.1	0	24111.6	0	24208	0	30753.5	0	23484.2	0	28017	0	25230.9	0	26226	0	23788.3	0	24483.5	0	20785.6	0	33171	0	25272.5	0	20251.7	0	26735.7	0	29287.3
16.5542	29195.4	0	22687.1	0	26551.4	0	28284.9	0	23496.9	0	37116.9	0	28346.2	0	19892	0	27372.4	0	18832.8	0	20476.3	5193.16	22297.6	0	20006.9	4999.57	26705.5	0	30008.3	0	29015.2	0	25434	0	24502.1	0	23159.7	0	20613.2	0	25814.2	0	29049	6304.04	25466	0	30294.6	0	28533.2
16.5747	24142.6	3907.47	28986.2	0	21112.5	7529.72	23083.6	0	21187.5	0	34253.6	0	25144.7	0	25631.8	0	28643.8	0	26651.5	0	25991.8	0	31450.2	0	19110.8	0	30483	0	27301.6	0	25504.6	0	29433.2	0	20916	0	22818.4	0	17299.6	0	25215.1	0	21465.8	0	24608.4	0	28866.8	0	25411.6
16.5952	20822	0	31422.8	0	25401.1	0	28615.6	0	24435.7	0	30544.4	0	30051.3	0	23449.2	0	31686.3	0	25042.1	0	21236.3	0	23309.9	0	22625.8	0	25208.8	0	27769.1	0	33014.2	0	26422.2	0	23492	0	33592.1	0	29503.5	0	23790.1	0	24027.6	0	23778.4	0	28670.8	0	23556.9
16.616	22093.4	0	31529.5	0	26867.9	0	21790.5	0	25610.6	0	27322.3	0	36350.8	0	29025.9	0	37937.8	0	28371.5	0	18854.8	0	29579.4	0	27037	0	28729.7	0	31765.3	0	22374.7	0	25093.3	0	24255.8	0	25543.1	0	17352	0	32525.4	0	29840.6	0	23150	0	25497.5	0	18224
16.6368	28646.6	0	17870.3	0	19382.8	5330.01	27992.3	0	24056.7	0	32825.3	0	26133.2	0	25602.2	0	21266.8	0	28722	0	18607.9	0	25816.4	0	23469.6	0	23316.4	0	41724.5	0	24066.6	0	28544.9	0	30874.2	0	26706.4	0	28678	0	21903.2	0	20886	0	24050.5	0	27309.4	5381.91	24056.7
16.6572	29237.1	0	26176.3	0	24401.6	0	23104.3	0	26902.5	0	15723.7	0	28927.3	0	28280.8	0	25191.9	0	27307.4	0	19332.8	6152.38	21194.1	0	22171.6	0	22282.2	0	38957.4	0	35809	0	25467	0	23463.9	0	32836.4	0	18828.4	0	26249.8	0	25088.7	7930.95	22829.8	0	24373.3	5434.49	15884.3
16.6776	26581.8	0	28950.1	0	28825.5	0	27495.9	0	27790.1	0	24246	0	27631.7	0	24906.3	0	25523.2	0	27501.3	0	20817.6	0	25820.6	0	30770.4	0	33940.7	0	33536.9	0	26625.9	0	29208.4	0	26796.3	8176.74	24864.9	0	22256.1	0	25185.2	0	27711.5	0	33631.7	0	19419.6	0	29638.6
16.698	27853	0	32295.2	0	27197.5	0	22975.5	4767.95	26255.9	0	20896.5	0	24623.2	0	29528.9	0	20696.9	0	32120.6	0	31697.4	0	19686.9	0	30302.5	0	30623.9	0	28177.9	0	26142.1	0	22134.3	0	23841.4	0	25828.5	0	21611.8	0	28744.3	0	28657.7	0	17425.8	0	27987.5	0	27293.3
16.7185	24211.3	4055.7	36240.7	0	17218.7	0	26508.7	0	19298.3	0	25234.8	4198.56	26721	0	31064.7	0	30054.6	0	29981.1	0	22612	0	20509.6	0	32946	5893.01	28297.8	0	32790.7	0	25138.5	0	36585.5	0	26489.2	0	21228.8	0	30962.7	0	23227.1	0	29087.3	4584.79	27718.7	0	33238.4	0	27476.7
16.739	30259.1	0	31736.6	0	23492.5	0	29061.3	0	25663.2	0	19919.4	0	36290.1	0	33407.9	0	26240	0	24480.8	0	21353.6	0	23656.5	0	14198.5	0	23590.9	0	23042.3	0	24727.9	0	24417.7	0	33778.2	0	27388.4	0	31554.5	0	29101.9	0	35316.3	5259.45	33689.8	0	27238.7	0	24882.9
16.7594	25907.3	0	28419.7	0	26427.4	0	24565.2	0	18862	0	31256.5	0	26811.9	0	38322.8	0	18911.5	0	27557.6	0	21462.5	0	22233	0	27930.8	3833.11	25191.8	0	33791.2	0	24917	0	21080.3	0	33468.1	0	32299	0	22567.1	0	26176.8	0	31629.3	4986.6	25958	0	21244.5	0	29914.5
16.7799	24569.9	0	33512.1	0	24383.4	0	27860.1	0	23708	0	24517.4	0	40428.4	5747.67	26971.9	0	17354.6	0	30482.5	0	21777.7	0	22056.4	0	24681.3	0	26633.2	0	30974.7	0	26400	0	21647.4	0	26739.9	0	30815.3	0	23331.9	0	30166.5	0	23575.4	5357.59	30250.6	0	22382.3	0	26276.6
16.8004	39880	0	26349.4	0	27605.5	0	22852.2	0	32145.1	0	30614.2	0	26580.3	0	28970	0	25051.7	0	22854.8	0	26982.6	6192.09	30424.8	0	24041.4	0	29493	0	30461.5	0	21575.4	0	33353.3	0	20531	0	22878.8	0	26276	0	24923	0	21089.3	0	30900.7	0	22817.1	0	19284.1
16.8209	22880.2	7327.72	31059.1	0	26428.3	0	23394.3	0	23848.9	0	29470.5	0	17798	0	27220.2	0	22031.2	0	20181.6	0	23880.2	4615.73	30749.1	0	25593.9	0	23808.4	0	24704.6	0	29553	0	25383	0	34541.9	0	22413	0	30361.6	0	23987.4	0	28702.1	5117.97	36001	0	26364.8	0	23201.7
16.8414	18341.7	0	25416.1	0	31117.9	0	28293.4	0	23025.8	0	22270.7	0	28205	0	29564.1	0	29294.9	0	27395.1	0	23663.4	4526.1	25198.2	0	23187.8	5647.75	21108.8	0	28680.1	0	23553.2	0	26238.3	0	35036.6	0	29842.8	0	31112.3	0	29041.3	0	22171.5	0	38431.4	0	29056.1	0	26413
16.8619	25544.3	4273.77	26822	0	22380.6	0	25472.4	0	21421.4	0	23013.8	0	26465.8	4803.36	26777.2	0	25470.8	0	33195.5	0	23507.9	0	25940.3	0	20859.8	0	28818.8	0	33017.3	0	33265.9	0	33063.3	0	27234.6	0	14945.6	0	21814.5	4909.55	17832.8	0	28866.3	0	35643.2	0	31857.1	0	29921.1
16.8829	26675.3	0	20583.2	0	22981	0	23125.7	0	26364.4	0	31691.4	0	23414.9	0	24773.8	0	25802	0	19459.8	0	26098	0	35261.2	0	26106.3	0	24792	0	29468.8	0	23460.9	0	27402.9	0	32859.6	0	28203.7	3760.89	25824.1	0	21590.7	0	23146.3	0	27389.7	0	32704.4	0	30341.1
16.9034	20089.4	0	27032	0	21078.6	0	27965.8	0	23428.5	0	28862.7	0	26633.8	0	25136.4	0	25522.2	0	28615.3	0	25229.7	0	29493	0	23671.3	0	26819.1	0	32908.5	0	29909.6	0	26176	0	14211.2	0	30685.8	0	24156	0	28404.4	0	18842.7	6215.67	30436.1	0	21778.5	0	28578.9
16.9239	22423.4	0	29380.2	0	29250.8	0	27471.7	0	26316.6	0	25422.2	0	26857.3	0	25030.3	0	24060.5	0	27597.2	0	18558.9	0	20986.9	0	25953.9	4057.2	34288	0	29198.1	0	24533.7	0	24698.1	5768.82	32331.6	0	22077.7	6215.29	23059.1	0	19244.6	0	20250.1	0	31547.3	0	29379.5	0	27129.4
16.9444	27992.2	0	24187.2	0	25840.7	0	21166	0	22437.6	0	30307	0	23088	0	28714.2	0	29110.9	0	23574.6	0	19281.7	0	25138.7	0	31515.2	0	18741.8	0	37024.3	0	34775.7	0	21740	5204.16	26914.8	0	22165.8	0	28370.3	0	26779.5	0	26635.1	0	26838.4	0	26293.7	0	30341.2
16.965	27436.8	0	33172.6	0	19955.8	0	24844.8	0	30081.9	0	22539.1	0	27169.9	3986.83	31380.7	0	27747.8	0	24654.3	0	25416	3573.63	26360.9	0	24712.7	0	31170.3	0	24836.5	0	23068	0	32236.3	0	33078	0	20503	0	24927.1	0	21402.9	0	34087.2	0	25239.6	0	20964.7	0	26725.4
16.9856	22441.1	0	27167.3	0	22889.2	0	29345.2	0	25604.2	0	26535.3	0	33021.1	5147.4	28922.3	0	36117.6	0	28360	0	28353.1	0	26197.9	0	24034.3	0	36576	0	25978.7	0	24492.1	0	31488.3	0	31087.9	0	21873.3	5152.31	25773	0	29128	0	27337.4	0	26934.3	0	32620.2	0	31954.2
17.0061	22814.3	0	20253.5	0	24030.6	0	24933.9	0	21518.8	0	20025.7	0	30601.7	0	21697.9	0	21527.4	0	20904.2	0	20991.8	0	32057.3	0	23037.5	0	30008.3	0	28781.6	0	17751.1	0	30145.3	0	29432.5	0	26458.1	0	26950.5	0	29840.4	0	23512.7	0	30619.5	0	19445.4	0	28315.8
17.0267	37017.8	0	28848.2	0	26987.7	0	27164	0	26506.2	0	31137.6	0	23786.7	0	31337.6	0	34384	0	27175.2	0	32086.8	0	22133.1	0	26611	0	23755.6	0	30283.6	0	33076.8	0	24912.2	0	29556.8	0	25022	0	23329.6	0	22806	0	29175.6	0	24546	0	26247.7	0	17863.8
17.0476	26237.9	0	30860.4	0	27817.9	0	26538.3	0	15662	0	22437.8	0	28151.9	0	23690.1	0	24559.4	0	18123.6	0	19887.3	0	18310.7	0	22994	0	23763.5	0	31870.7	0	33853.7	0	21718.6	0	22375.1	0	23757.3	0	29464.1	0	32766.8	0	28422.2	0	28309	0	24359.4	0	33432.4
17.0681	25056.8	0	23954.4	0	24011.9	0	25229.1	0	24310.1	0	17070.6	0	27756	0	30421.9	0	33034.6	0	26439.3	0	19452.3	0	18804.4	0	22104.9	0	28723	0	24412.5	0	26318.3	0	24285.3	0	25398.9	0	29962.4	0	25956.2	0	27391.1	0	26568	0	36611.4	0	19586.7	0	25046.5
17.0886	26325.1	0	31209.5	0	22660.8	0	28087.2	0	20859.2	0	29630.2	0	29193.4	0	20462.8	0	19505.7	0	22396.9	0	26836.2	0	27235	0	21798.9	0	29199	0	22253.9	0	27657.4	0	31915.3	0	26954	0	30608.7	4845.56	30944.3	0	35144.6	0	30214.2	0	22043.4	0	22973.6	0	29156.6
17.1092	29951.9	0	28972.2	0	24202.2	0	27036.7	0	23806.1	0	27961.2	0	25677.2	0	35221.1	0	20621.3	0	27795.6	0	31309.2	0	25264.5	0	22205.3	0	21938.2	0	30622.8	0	25262.1	0	25983.7	0	28301.2	0	20128.3	5314.46	20307.3	0	29686.6	0	25943.9	4765.58	28827	0	32078.9	0	22694
17.13	23302	4016.31	35150	0	19512	0	19733.9	0	16219.9	0	25408	0	26127.7	0	24986.7	0	20940.8	0	22333.9	0	27241.3	0	22706.3	0	28895.1	0	26965.5	0	30562.7	0	26015.1	0	30809.7	0	25287.6	0	23642.2	0	16688.3	0	28842.7	0	27968.5	5503.27	27727.5	0	21050.7	0	30825.8
17.1506	27974.8	0	32615.7	0	24385.3	0	22993.6	0	30065.1	0	30965.3	0	20962.6	0	28105.2	0	28506	0	28205.4	0	25761.4	0	21662	0	20393.3	0	23107.4	0	30388.1	0	25505.8	0	29038	0	24050.6	0	26674.3	0	24271	0	23161.2	0	24045.4	0	24805.7	0	20889.7	0	23311.7
17.1712	29538.9	0	30628.5	0	29354.9	6094.67	16301	0	24055	0	24709.5	0	21339.3	0	27032.8	0	29027.1	0	26562.5	0	22421.2	0	19958.4	0	30056.4	0	22270	0	26290.3	0	31348.1	0	15495.4	0	29868.2	0	24971.5	0	21796.1	0	18976.6	0	24311.9	0	31791.2	0	25682.5	0	19354.8
17.1917	19099.5	0	34144.5	0	22096.9	0	26489.9	0	27348.3	0	27793.7	0	27325.5	0	22466.1	0	26495.6	0	28392.2	0	29552	0	27802.6	0	22205.7	0	24931	0	26300.9	0	37043.2	0	29649.6	0	23133.5	0	28590.2	0	21790.1	0	22016.7	0	19066.9	0	34299.2	0	23475.4	0	29889.4
17.2122	25077	0	29035.4	0	28388.5	3658.21	22036.5	0	24112.6	0	22528.9	0	26725.5	0	27051.4	0	34855.5	0	20392.2	0	34489.7	0	26173.5	0	22634.5	0	20833.9	0	28428.7	0	30863.6	0	24471.5	0	27011	0	26990.5	0	20232.9	0	25994.8	0	24522.6	0	29648.5	0	29473.6	0	28530.4
17.2326	28836.9	0	31098.1	0	26753.3	0	22969.6	0	21593.5	0	28159.7	0	29777.5	0	27943.2	0	26383.6	0	25006.2	0	26135.2	0	18902.1	0	27640	0	21673.6	0	24470.7	0	32637.1	0	25110.1	0	29060	0	30525.8	3724.39	21668.4	0	17110.6	0	31216.5	0	23110.8	0	22754	0	30818.4
17.2531	29881.2	0	33843.4	0	23395	0	19539.2	0	26760.9	0	25925.5	0	21086.7	0	22619.4	0	22373.2	0	33689.6	0	19561	0	28693.6	0	15858.8	0	23091.7	0	37660.2	0	31961.7	0	35670	5312.61	33333.4	0	28867.3	0	23654	0	25772.6	0	29393.1	0	28850.5	0	30197.8	0	32161.1
17.2735	24565.5	0	34646.5	0	29816.1	0	19580.8	0	15508.8	0	34927.7	0	33816.2	0	32584	0	25729.7	0	27892.7	3292.23	28117.6	0	32641.1	0	21603.1	0	38106.5	0	31365.6	0	24966.9	0	32338.1	0	20804.3	0	22911.5	0	17578.5	0	27569.1	0	27723.6	0	31390.9	0	27643.2	0	22257.2
17.2942	18394.2	0	24562.9	0	20337.6	0	22812.6	0	28722.3	0	27759.7	0	27225.7	0	27369	0	27266.9	0	24463.6	0	28557.7	0	22193.2	0	21469.8	4323.31	15026.4	0	28988.3	0	27470.8	0	29042.2	0	35888.1	0	18096.3	0	31256.4	0	35566.1	0	19896	0	28753	0	25298.9	0	19016.4
17.3145	25775.2	0	25993.7	0	24283	0	27969.4	0	27335.7	0	23045.9	0	28363.4	0	18258.6	0	29670.9	0	28052.3	0	21256	0	23959.2	0	21509.9	0	24608	0	31899	0	31582.4	0	42650.8	0	27998.6	0	20511	4013.82	23335.3	0	24729.8	0	24949.7	5385.56	27179.3	0	30396.7	0	23190.6
17.3348	23124	0	28036.4	0	20221.5	0	21911.3	0	22317.9	0	27336.9	0	20639.3	0	25468	0	35030.2	0	24689.5	0	18465.1	4874.13	22412.1	0	29503.4	0	27745.1	0	30495.6	0	33383	0	28707.8	4875.41	30218	0	20037.4	0	28704.3	0	25824.8	0	27099.5	0	28951.1	0	27278.2	0	27241.3
17.3552	24142.5	0	36184.5	0	25739.3	0	18861.5	4319.26	35327.7	0	29613.3	0	24142.9	0	24953.1	0	27067.7	0	33780	0	25105.3	0	22436.2	0	29573.8	0	27471.4	0	28282.5	0	36078.3	0	31322.4	0	30296	0	20765.4	3628.4	22659.9	0	21381.3	0	25458.2	0	29720.2	0	25601.5	0	28212.8
17.3755	19630.1	0	37887.4	0	33331.1	0	18854.9	0	38650.8	0	26656	0	29407.8	0	29816.5	0	29406.3	0	26086.9	0	25971.6	0	26875.6	0	24685.5	0	27986.1	0	28227.7	0	28307.3	0	21447.1	0	21240.5	0	24614.7	0	18527.1	0	22329.6	0	25856.5	0	38051.7	0	27083	0	30088.3
17.3958	20213.9	0	31069.7	0	25114.4	0	22744.9	0	24421.7	0	29609.6	0	29322.1	0	31537.6	0	31027.4	0	21187.9	0	21885.7	0	23679.6	0	23007.9	0	28862.9	0	27591.7	0	29446.4	0	41463.7	0	32719	0	34432.4	0	24630.1	0	35664.5	0	19472.5	0	32555.8	0	33167.1	0	25605.6
17.4161	23046.1	0	23539.7	0	36035.7	0	27634.3	0	15836.4	0	20728.7	0	30451.5	0	22843	0	35282	0	31236.2	0	22495.9	0	25086.4	0	31466.9	0	25005.5	0	35755	0	25315.4	0	30848.3	0	37258.7	0	26365.2	0	16932.3	0	25028.2	0	22775.4	0	21361.2	0	32543.4	0	23827.2
17.4365	32200.3	0	30270.1	0	24293.4	0	27030.6	0	30289.4	0	24067.4	0	28220.2	0	31682.4	0	24857	0	29872.3	0	20545.4	0	27178.9	0	27563.7	0	30117.6	0	32411.6	0	33821.2	0	27604.2	6221.08	26193.7	0	29503.2	0	21765.8	0	29360.7	0	27632.1	0	29534.4	0	31568.4	0	31832.5
17.4568	26779.1	3622.87	30178.7	0	21021.5	0	27624	0	32065	0	20131.8	0	27026.3	0	23971.3	0	28295.6	0	28677.7	0	19664.2	0	29184.3	0	30747	0	31008.3	0	31870.9	0	28307.7	0	18544.3	0	29991.7	0	22727.6	0	32941.8	0	25730.7	0	33378.6	0	24658.3	0	25661.2	0	23044.3
17.4771	26450.4	0	33566.3	0	31089.3	0	25102.2	0	16849.3	0	32563.8	0	25072.3	0	24545.3	0	22297.8	0	30030	0	20782.3	5306.24	35090.6	0	26764.8	0	23092.1	0	36823.3	0	30047.8	5875.15	23760.1	4671.82	25080	0	28027.1	0	25729.5	0	26508.7	0	25688.3	0	19460.4	0	36576.1	0	37049.9
17.4975	25624.9	0	32397.5	0	18362.5	0	24986.8	0	20254.9	0	21726.5	4457.44	35044	4145.93	19382.6	0	38358.3	0	27428.3	0	26441	0	27057.5	0	17726.6	0	32276.8	0	31263.7	0	25883.5	0	26393.2	0	27562	0	32879.6	0	33661.9	0	22201.4	0	28606.2	0	24355.9	0	27903.4	0	22025.3
17.5178	32396.1	3904.2	25857.7	0	29309.8	0	22459.5	5011.61	22201.9	0	17836.6	0	26591.8	0	31453.9	0	19175.9	0	22577.8	0	26725.8	4590.25	34580.2	0	26589.5	3521.07	31901.6	0	38651.2	0	39220.6	0	19044.7	0	33973.5	0	22892.7	4028.46	23735.2	0	28126.6	0	18490.5	0	28350.7	0	27212.8	0	35992.9
17.5382	22933	0	29451.3	0	22631.1	0	25265.9	0	27789.9	0	23512.4	0	30509.3	0	24453.5	0	32383.1	0	21658.8	0	27315.3	0	31995	0	21241	0	21535.1	0	28359.6	0	18460.5	0	35320.2	0	28393.6	0	22426.3	0	26665.8	0	25900.6	0	22289.3	0	34513.3	0	32559.5	0	29918.2
17.5589	23895.6	0	33542.6	0	26835.3	0	26129	0	24575.3	0	29658.6	0	25077	0	21143.3	0	19073.4	0	17223.8	5023.79	24558.3	0	21543.1	0	26434.2	0	25078.1	0	34546.1	0	20497.1	0	31732.9	0	25211.8	0	30362.4	0	23894.6	0	26053.2	0	26830	0	29833.6	0	25943.4	0	20230.9
17.5793	30222.1	0	39450.5	0	28919.5	0	28228.9	0	37369.2	0	27432.7	0	25238.2	0	27362.1	0	34660.9	0	25516.5	0	24650.8	0	26093.4	0	24440.3	0	29816	0	33386.9	0	32294.6	0	24753.1	0	17630	0	28704.2	0	25353.9	0	29705	0	27631.9	0	23033.7	0	20521	0	23323.5
17.5997	24243.3	0	35856.2	0	18184.6	0	21317.8	0	24748.3	0	30317.3	0	30802.6	0	34808.6	0	31662.2	0	17420.7	0	25929.4	0	23661.3	0	18965.4	0	37340	0	24350.7	0	28382.8	0	25960.6	0	23304.8	0	20077.2	0	29969.4	0	34398.5	0	29656.2	0	24504.4	0	22883.2	0	32133.6
17.6201	22356.6	0	33803.2	0	31107.7	0	31783.6	0	26166	0	23886.6	0	22694.1	0	29587.6	0	38283.7	0	22439.8	0	20823.8	0	29566.5	0	22315.9	0	30095.9	0	32140.6	0	26950.3	0	25683.6	0	20503.6	0	34156.4	4618.78	31421.5	0	21391	0	25791.3	0	20065.5	0	35494.7	0	31026.3
17.6409	28042.6	0	25659.6	0	23921.8	0	23818.7	0	14955	0	23197	0	31168.8	0	26143.9	0	31816.7	0	25691.1	0	25324.6	4605.51	30063.5	0	30962.7	4303.8	31294.1	0	32723.8	0	28241.4	0	23203	0	19413.6	0	18034.4	0	31256	0	28191.7	0	28354.6	4213.63	30261	0	37787.6	0	32095.7
17.6613	17149.3	0	33452.6	0	25829.8	0	27137.2	0	26140.8	0	31921.4	0	29622.1	0	33211.3	0	30695.3	0	33891.8	0	23667	0	26368.1	0	20722.2	0	28307.5	0	30933.1	0	22606	0	24202.5	0	25897.5	0	33134	0	26413.3	0	21462.3	0	28684	0	22490.3	0	30436.3	0	29410.4
17.6818	23597	0	33979.3	0	25854.9	0	21605.9	0	23360.9	0	23896.7	0	38054.7	0	23282.3	0	32919.9	0	20468.2	0	26263.5	0	26994.3	0	22424.7	0	33252.8	0	27882.2	0	36403	5480.64	29180.6	4712.36	18816.8	0	24517.5	0	30256.1	0	24011.2	0	25794.7	0	33648.9	0	26137.1	0	32495.4
17.7023	21505.8	0	24484.9	0	18470.2	0	19648.3	0	28694.8	0	27835.6	0	23072.4	3924.31	26934.1	0	26051	0	34146.1	0	22143.8	0	29462.6	0	19151.3	0	17610.1	0	36332.4	0	29485.2	0	30434.4	0	32006.3	0	25840.9	0	22916.3	0	24039.8	0	33006.5	0	27325.1	0	21423.7	0	26192.7
17.7231	29803.8	0	34708.5	0	26030.1	3580.57	29633	0	28309.3	0	40424.8	0	29213.5	0	14980.5	0	34212.7	0	23137.7	0	16434.7	5437.73	20410.4	0	17727.3	0	24039.4	0	36857.3	0	28406.4	0	23677.4	0	26618.5	0	33707.2	0	24982.7	0	24094.5	0	27020.9	0	31359.4	0	29386.4	0	24999.9
17.7435	23127.4	0	30578.4	0	24441.7	0	16374.5	0	22349.7	0	22899.2	0	25009.5	0	26784.4	0	30668.5	0	19367.5	0	28193.7	0	24426.5	0	31191.3	0	21357.3	0	24131.5	0	22002.8	0	29733.8	5996.54	36730.1	6387.4	26951.2	0	27548.7	0	22437.2	0	25337.4	0	22496.3	0	34314.3	0	24775.9
17.764	25056.2	0	37116.5	0	23285.2	0	25582.6	0	26541	0	29764.2	0	30023.5	0	30455.9	0	22754.9	0	29282.5	0	27896.8	0	13222	0	20936.3	0	29463.3	0	35141.1	0	28387.5	0	29010.9	0	16875.1	0	31583.2	0	24878.3	0	15389.3	0	22285.1	0	22459.3	0	20613.6	0	30020.2
17.7845	23485.4	0	30724.4	0	26580.9	0	20398.2	3733.46	31270.9	0	15264.6	0	27173.1	0	22840.2	0	33425.4	0	24703.3	0	23687.6	0	28536.8	0	24340.5	0	32042.2	0	43752.8	0	25853.9	0	30313.8	0	28185.4	0	24139.5	0	24037.9	0	34520.6	0	28196.9	0	30869.9	0	28371.5	0	30967.2
17.805	18765.4	3977.17	30892.2	0	26366.2	0	22663.4	0	30454.4	0	32380.9	0	36289.8	0	13922.1	0	34252.2	0	28571	0	23832.5	0	26003.8	0	21254.4	0	25816.6	0	32695.6	0	30092	0	31279.9	0	28925.8	0	29095	0	19856.9	0	32116	0	27551.2	0	33448.4	0	25620.5	0	32677.3
17.8255	24976.2	0	14341.2	0	22053.1	0	17116.1	0	24560	0	24739.7	0	26557.3	0	28764.8	0	35920.9	0	26956.6	0	25557.7	4070.81	27247.8	0	28907.4	0	28240.5	0	36923.8	0	25244.7	0	23310	0	19743.9	0	30934.6	3729.27	31923.3	0	25537.8	0	25922.9	0	34846	0	21530.4	0	28737.8
17.846	22454.8	0	36155.5	0	30714.7	0	19977.7	0	22250	0	21109.2	0	29206.4	0	24191.8	0	33911.2	0	30346	0	29172.3	0	28677.5	0	30966.9	0	21505.3	0	38810	0	30428.5	0	30967.9	0	30273	0	26605	0	29102.8	0	25958.8	5487.98	26938.3	0	20155.6	0	28785.5	0	31577.8
17.8665	22957.2	0	34077.4	0	25727.9	0	22415.7	0	28485.9	0	23867.8	0	34308.3	0	27119.2	0	30496.8	0	30931.7	0	22943.8	0	24390.6	0	22110	0	36592.7	0	37272.6	0	29809.9	0	36242.1	0	28199.5	0	30716	0	23500.9	0	15835.7	0	36892.3	0	25083	0	27073.7	0	27159.9
17.8873	21013.6	0	27177.6	0	22993.9	0	28257.6	4583.55	27488.7	0	19889.3	0	32505.4	0	25266	0	26690.1	0	27298.9	0	21343.7	4639.53	27821.5	0	19723.6	0	30442.3	0	26692.7	0	30002.2	0	25678.8	0	27463.3	0	12953.7	0	25105.3	3933.61	31172.1	0	26618	0	24024.6	0	21995.1	0	31023.2
17.9078	23463.1	0	31865.5	0	19173.1	0	19360.3	0	25432.1	0	26395.1	0	28776.1	0	23662.3	0	23821.8	0	22127.5	0	28317.8	0	27296.7	0	19651.9	0	24572.6	0	25640.8	5415.88	31218.2	0	27419.8	0	31576.5	0	30389.1	0	38528.5	5236.94	16234.6	0	31301	0	30082.9	0	29778.1	0	25923.1
17.9283	24873.3	0	39803.5	0	25391.7	0	19508.7	0	24459.3	0	23849.3	0	29104.6	0	23307	0	22351	0	32817.8	0	25254.8	0	21122.7	0	25463.1	0	25775.1	0	29572.5	0	37287.9	0	23014.2	0	35407.6	0	29874.6	0	27207.2	0	31327.1	0	23363.6	5158.22	28860.9	0	30174.2	0	29241.1
17.9488	34731	0	27608.7	0	20960.8	0	21586.2	0	33766	0	24622.7	0	24115.3	0	22269.5	0	25549.1	0	18395	0	29996.5	0	22449	0	20625.7	0	24878.2	0	28174.2	0	33234.1	0	36300.8	0	20428.8	0	22465.7	0	24363.8	0	19982.2	0	25146.2	0	22388.7	0	30841.8	0	30715.3
17.9693	26465.1	0	40224.6	0	25067.6	0	25704	0	12708.2	0	30208.2	0	25833	0	22456.3	0	26777.2	0	23275.5	0	20266.5	0	20046.1	0	22998.9	0	20469.9	0	43397.3	0	29138.5	0	27654.7	0	26796.8	0	26431.7	0	23498.9	0	22957.6	0	33579.2	0	25714.8	0	30185.8	0	33939
17.9899	25790.8	0	28715.6	0	26698.1	0	29452	0	26846.7	0	24733.7	0	29558	0	24706.6	0	30318.6	0	24882.4	0	27333.8	0	23731.4	0	17867.1	0	26147	0	26142	0	32935.5	0	28811.5	0	27375.2	0	29075	0	27217	0	27160.4	0	27483.8	0	28305.6	0	25067.1	0	27449.6
18.0104	24954	0	28783.2	0	17249.4	0	23842.5	0	23932.7	0	22781.9	0	30952.4	0	17965.1	0	21526.9	0	28535.2	0	23802.1	4279.57	24275.2	0	24264.5	0	20539.3	0	36441.1	0	29432.6	5251.12	25209.9	0	31393.2	0	23862.1	0	21518.9	0	24538.8	0	30057.7	0	28280.6	0	30136.2	0	24693.8
18.0309	23555.7	0	29301.9	0	23793.3	0	26891.4	0	26772.5	0	23837.5	0	25602.8	0	28131.7	0	34010.2	0	27162.7	0	32730.7	5012.14	29699.8	0	22811.1	0	27639.7	0	20705.2	0	24293	0	34173.7	5606.81	26997.6	0	28101	0	22999.7	0	22312.8	0	28219.4	0	29008.3	0	31329.7	0	24712.9
18.0514	25329	4601.12	25126.6	0	30642.3	4153.31	30611.8	0	19233.4	0	29465	0	25453.9	0	25747.9	0	31932.1	0	26172.1	0	14011.6	0	31895.5	0	28004.7	0	33140.2	0	39970.3	0	25932.8	0	24198.5	0	25379.1	0	26960.6	0	24695.8	0	24535.6	0	35408	0	36490.8	0	22278.9	0	29350.1
18.0718	23615	0	21686.2	0	27822.9	4173.9	24827.9	0	24183	0	25329.1	0	31136.6	0	25625.5	0	31601.3	0	32586.4	0	31153.9	0	26556.2	0	29264	0	24188.6	0	39384.4	0	29850.3	0	33066.7	0	28140.4	0	28620.5	3406.92	25689.3	0	24097.6	0	33717.6	0	44173.2	0	17973.4	0	30908.1
18.0923	27352.9	3570.39	30235.9	0	17708.7	0	19518.2	0	26091	0	20552.5	0	29949.9	0	26416.8	0	28842.9	0	22470.7	0	26963	5148.98	20473.4	0	28951.3	0	21371.9	0	32632.9	0	22343.2	0	28816.9	0	31237.5	0	27285.3	0	28125.9	0	30443.9	0	23187	0	38791	0	25429.9	0	37049.7
18.1128	29038.3	0	20655	0	22091.1	0	27041.2	0	37407.8	0	30413.1	0	29897.3	0	20712.7	4749.29	31802.4	0	25294.7	0	22045.9	0	23292.6	0	24640.2	0	29983.8	0	31246.5	0	21572.8	0	19028.2	5477.68	26745.6	0	25585.8	0	22165.8	0	25041.2	0	21655.7	3681.69	25774.7	0	29597.3	0	30930.9
18.1336	20899.6	3893.15	26141.3	0	18186.5	0	32218.9	0	20827.1	0	21906.3	0	32620.5	0	29026.8	0	34807.5	0	25707.2	0	29952	0	31488.7	0	30156.8	0	24437.3	0	29523.8	0	27123.8	0	22745.3	0	20516.4	0	30364.1	0	24118.1	0	25683.4	0	23418.1	0	29424.6	0	27713.3	0	31508.1
18.1541	42846.3	0	31861.4	0	28998.7	4028.99	34209.7	7595.09	27511.1	0	24108	0	31282.8	0	30190.6	0	32873.7	0	29657.7	0	16770	0	26265.4	0	33886.9	0	28800.7	0	25877.4	0	34028.4	0	31368.8	0	23290.1	0	16135.5	0	26561.9	0	26513.3	0	31043.2	0	34306.9	0	18499.9	0	31208.2
18.1744	31100.8	0	24217.9	0	33977.9	0	27718.4	0	25806	0	25679.3	0	30737.9	0	29103.3	0	27519.9	0	22426.6	4780.72	22866.3	0	20197.6	0	25868.5	0	23009.1	0	27773.1	0	33024	0	28702.6	0	37285.2	0	21384.2	0	29557.5	0	40248.9	0	20437	0	27184.7	0	22097.1	3803.53	34932.8
18.1948	30049.9	0	26334.4	0	18690.8	0	24093.5	0	18948.4	0	20481.7	0	27171.6	0	22951.6	0	29143.9	0	16817	0	24238.6	0	25407.7	0	31396	3479.25	25407.8	0	27441.9	0	25111.3	0	30426.5	0	27918.3	0	19889.1	0	31034.2	0	20674.9	0	24051.3	3352.92	30796	0	25889.3	0	26199.5
18.2152	31180.2	0	34891.4	0	28928.9	0	21599.9	0	25043.2	0	41560.6	0	23555.2	0	22182.8	0	27376	0	24272.5	0	21710.1	4210.84	27912.7	0	25841.3	0	27627.3	0	28500.6	0	26407.3	0	24409.3	4043.9	23728.2	0	25129.2	0	27356.3	0	28023.2	0	33203.3	0	25959.8	0	17284	0	26380.7
18.2356	27604.1	0	38745.3	0	24422.4	0	32418.5	0	23955.5	0	20841.2	0	24272.3	0	27331.6	0	32198.1	0	39275.4	0	28434.7	0	26570.6	0	32576.1	0	28380	0	36788.2	0	25494	0	33031.1	0	32151.9	0	29030.1	0	18186.3	0	17746.5	0	32184.3	0	34108.2	0	31259.1	0	30530.3
18.2559	22463.3	0	34192.7	0	22722.1	0	25168.1	0	27700.2	0	24516.6	0	25247	0	25614.2	0	28530.3	0	28936	0	37280.6	0	23197.3	0	27045.3	6515.86	31840.3	0	25280.2	0	30916.8	0	30928.3	0	29751.1	0	21615.4	0	22174.4	0	31736.2	0	32891.5	0	28763.4	0	29754.6	0	28481.4
18.2763	24803.1	0	37709.9	0	24598.1	0	30096.3	0	30277.7	0	24132.1	3640.3	29290.8	0	27394.6	0	25398.1	0	29206.6	0	29232.5	0	26639.2	0	23706.5	0	17549.6	0	22428.1	0	30729	0	42420.2	0	25345	0	24676	0	24705.4	0	30543	0	21208.1	0	34725.5	0	25210.6	0	37181.6
18.2969	16766.8	0	28749.9	0	26007	0	18932.7	0	33370.8	0	34842.3	0	30159	0	23483.5	0	26447.9	0	23471.1	0	22597.2	0	21829.4	3806.32	31707.3	0	29706.5	0	25303.4	0	26929.8	0	32534.6	0	29345.7	0	31018.1	0	24514.2	0	30794.9	0	28071.5	4591.49	22146.2	0	19105.5	0	29557.8
18.3172	20848.6	4314.39	24999.9	0	27870.6	0	27014.9	0	21529.6	0	19506	0	18277.7	0	19844.2	0	25116.7	0	29689.5	0	27451	0	30837.1	0	29978.7	0	23413.2	0	25273.5	0	26275.7	0	27522.9	0	22448.6	0	31091.3	0	32001.9	0	25275.2	0	24664.3	0	21776.5	0	27654.6	0	29506.3
18.3376	26214.8	0	28078.4	0	29083.8	0	23910	0	35904.8	0	23654.8	0	36498.3	5527.03	26438.1	0	23628.1	0	29227.2	0	26631.2	0	34508.5	0	26658.2	0	27361.2	0	31956.8	0	25009.7	0	34827.1	0	17521.8	0	26727.2	0	21994.3	0	26797.8	0	24522.6	0	29139.4	0	24631.5	0	27066.5
18.3579	20051.8	0	27555.2	0	25257.2	0	21243.7	0	33339.3	0	32402.5	0	36746.2	0	24034.9	0	32865.7	0	27904.6	0	26392.4	0	22958	0	30773.1	0	23735.9	0	29995.7	0	22773.9	0	28425.9	0	29026.1	0	20810.7	0	23087.8	0	27011.8	0	27452.5	0	29471.7	0	18555.8	0	22455.9
18.3782	25215.3	0	30461.8	0	24151.7	0	31478.7	0	24066	0	26930.3	0	25034.7	0	25559.6	0	32217.6	0	19841.6	0	22122.6	0	22532.6	0	28851.2	0	31843.4	0	18898.5	0	28255	0	26169	0	24039.2	0	27809.2	5696.36	22593.9	0	18568.3	0	20443.3	0	26363.6	0	32671.1	0	34168.1
18.3986	28682.7	0	31409.9	0	24083.5	0	36196.7	0	26459.5	0	31567.9	0	25725.4	0	22007.3	0	21129	0	25425.9	0	23589.4	0	32574.5	0	30942.1	0	24596.8	0	32378	0	34569.6	0	23287.8	0	27231.2	0	30756.6	0	22969.8	0	33114.8	0	21988.8	0	35272.3	0	28561.4	0	35883.9
18.4189	27772.3	0	31680.9	0	31848.5	0	22828.6	0	27766.5	0	23982.7	0	33923.9	0	31581.3	0	21171.7	0	22459.9	0	31252.6	0	24310.6	0	24432.6	3840.11	24305.5	0	40947.7	0	25717.8	0	26756.2	0	39660.6	0	26543.8	0	21927.2	5531.38	24928.3	0	29813.7	0	15951.1	5523.82	33152.3	0	42084.7
18.4394	33129.6	0	19983.6	0	19153.7	3766.89	26547.3	0	32117.1	0	32971.1	0	27702.6	0	29543.6	0	25117.4	0	29368.8	0	25687.4	0	31124.3	0	30509.1	0	19137.3	0	30321.4	0	18005.4	0	27897.5	0	27150.8	0	23793.9	0	25334.2	0	21231.7	0	30298.7	0	29668.6	0	21708.7	0	33934
18.4598	23003	0	30700.2	0	23522.1	0	21427	0	27766.4	0	32054.4	0	27756.5	0	24045.2	0	30349.8	0	26161.9	0	25930.8	0	28092.3	0	30299.5	0	26310.9	0	30727	0	37729.7	0	31943.1	0	28664.4	0	21815.6	0	24037.8	0	18352.4	0	30944.9	0	32958.4	0	26808.8	0	21394.2
18.4801	27153.2	0	33399.5	0	28472.7	0	24809.4	0	28124.1	0	17779.7	0	32635.6	0	18890.7	0	33852.4	0	30154.9	0	21976.3	0	21250.2	0	24106.9	4197.33	30897.5	0	25687.8	0	23391.6	0	32597.3	0	30074.8	0	14881.7	0	28305.7	0	26789.1	0	33778.3	4083.92	22541.2	0	19045	0	20332.9
18.5005	25165.7	0	30028	0	21590.5	0	24436.9	0	23763.3	0	27972.8	0	32451.8	0	26854.7	0	36439.8	0	25548.5	0	27764.2	0	25699.6	0	31205.9	0	23372.8	0	26187.3	0	20197.9	0	28703.5	0	24727.5	0	23170.4	0	30745.8	0	26886.8	0	25935.1	0	27468.6	0	26048.6	0	27104.2
18.5209	24678.5	5176.35	23642	0	27105.6	0	22105.3	0	26675.4	0	28199.1	0	25749.1	0	32004.9	0	34766.8	0	28136.1	0	22955.1	0	16647	0	19661.3	0	26182.3	5232.1	30545.4	0	21242.2	0	18416.2	0	24207.3	0	18335	0	26171.2	0	31245.9	0	29688.7	0	41553	0	33505.5	0	24544.6
18.5417	26685	0	46588.3	0	20857.7	0	23747.3	0	28782.6	0	22745.9	0	25776.1	0	31262.2	0	32810.1	0	27751.9	0	21607	0	21346.3	0	30175.1	5079.6	24913.5	0	28030.2	0	34164	0	25973.1	0	25097.4	0	24971.2	0	23455.5	0	29580.6	0	25813.1	0	34544.9	0	26025.6	5112.53	35328
18.5621	27818.1	0	26968.7	0	23663.9	0	21267.2	0	34285.5	0	21541.5	0	28117.2	0	22692.3	0	26694.2	0	28477.1	0	29192.6	0	24846.9	0	37204.6	0	25685.1	0	27181.6	0	31776	0	28907.9	0	15841.7	0	30754.3	0	27170.6	0	27106.2	0	31790.1	0	30882.3	0	24914.1	0	36717.8
18.5825	25025.8	5051.34	18575.8	0	33075.5	0	24632.3	0	23350.2	0	31713.7	0	30081.2	7084.62	25331.7	0	21857.6	0	26339.8	0	27159.3	0	26690.3	0	26518	0	33201.4	0	28497.6	0	28427.1	0	21594.7	0	33748.7	0	17370.8	0	27015.3	3950.69	24912.2	0	29366.2	4749.76	24876	0	22567.4	0	26122.4
18.603	23345.1	3691.09	23931.6	0	28699.8	0	28796.3	0	19775.7	0	32374.9	0	27879.1	0	23368.8	0	34191.7	0	19767.5	0	25224	0	33003.9	0	25549.7	0	26615.2	0	27847.7	4512.77	24767.6	0	29218.1	0	28010	0	23211.6	0	22048.9	0	19396.3	0	19243	0	26689.9	0	25604.7	0	38109.6
18.6237	28276.7	0	36344	0	31796.9	0	23568.7	0	21032	0	26426.3	0	23453.8	0	26043	0	28731.6	0	30393.4	0	26429.5	0	21834.1	0	23420.4	0	28228.1	0	28338.6	0	23749	0	35519.1	0	31923.1	0	29794	0	25090.5	0	16934.8	0	24228.4	0	20742.1	0	24643.9	0	30322.8
18.6441	26690.4	0	26830.2	0	24932.2	0	25531.4	0	27829.7	0	27743.5	0	29539.3	0	37138.6	0	31604.6	0	26920.3	0	24097.8	3549.98	33830.8	0	23599.7	3649.86	29387.3	0	24338.8	0	29400	0	26728.4	0	30894.4	0	30936.1	0	38264.5	0	28889.7	0	22160.9	0	23193.1	0	39854.9	0	22416.5
18.6645	29926.9	4396.99	27419.1	0	21180.2	0	22223.6	0	30360.7	0	29019.1	0	30218.5	0	32983.2	0	31391.3	0	31995.7	0	26976.9	0	26791.6	0	17605.7	0	29346.1	0	31656.8	0	42224.4	0	28039.7	0	26182.8	0	22397.8	0	29618.7	0	20151.2	0	20244.5	0	30866	0	29699.5	0	35548.1
18.685	25207	0	34369.9	0	23901.9	0	31771.7	0	23095.2	0	28395.5	0	30212.3	0	25333.8	0	35443.8	0	29861.5	5128.89	23759.4	6636.81	20538.1	5197.66	24068	0	28686.3	0	32889.4	0	21604	0	21389.8	0	22229	0	28714.6	0	28284.9	0	28704	0	29808.1	0	21986.2	0	30497.8	0	20868.8
18.7054	23654.3	4134.75	21496.6	0	19817	0	26971.3	0	24490.8	0	24639.4	0	26762.4	0	30099	0	34280.6	0	29371.4	0	20416.9	0	20998.2	0	21832.8	0	34586.6	0	24694.8	0	33452.2	0	31335.5	0	30396	0	22024.6	0	25543.3	0	26763.3	0	30149.9	0	21511	0	26996	0	31177.1
18.7262	31669.4	0	43281.4	0	17930	0	27178.7	0	26877.5	0	23975.8	0	31182.7	0	29320.7	0	24882.9	0	23551.3	0	23318.9	5843.38	21027.2	0	27289.8	0	30298.7	0	28818.3	0	20759.5	0	29330.2	0	31790.2	0	27651.8	0	21122.7	0	25190.9	0	33862.4	0	36236.3	0	17890.6	0	23415
18.7466	26902.8	0	34143.5	0	29432.1	0	25282.5	0	23695.7	0	27655.5	0	23865	0	27390.6	0	23770.9	0	23770.7	0	22213.9	0	27805.1	0	25533.2	0	22808	0	32327.2	0	32932.3	0	31847.2	0	33781.3	0	27733.8	0	32987	0	27805.1	0	27355.9	0	32997.8	0	28058.4	0	29723.8
18.767	26827.7	0	29195.5	0	22842.3	0	26689.8	4133.44	22067.6	0	32198.1	0	39610.3	0	28053.1	0	36130.4	0	31447.1	0	22830.1	0	29822.7	0	24273.2	0	23264	0	28835.8	0	25427.4	0	20231.4	0	25559	0	23978.7	0	20996.5	0	31781.7	0	27513.4	0	28993.9	0	33667.1	0	14921.1
18.7875	23078.3	0	28263.8	0	30603.2	0	29652.2	0	30463.2	0	31553.3	6811.84	16809.1	0	30823.3	0	25989.3	0	29624.8	5286.6	22909.6	0	25621.6	0	22915.1	0	21653.4	0	30134.5	0	23081.4	0	27804.5	0	34690.9	0	21720.3	0	19741.4	0	23628.5	0	29961.7	0	24419.1	0	19896.9	0	26240.4
18.808	24418.8	0	31600.9	0	22030.6	0	26382.6	0	18814.6	0	23857.3	4470.06	39038.8	0	23565.1	0	26256.1	0	22010.8	0	32480	0	26929.5	0	26739.6	0	21894	0	31893.4	0	26748.7	0	38903.8	0	31372.1	0	28379.7	0	21208.8	0	24997.6	0	25587.7	0	22374.5	0	33509.4	0	26667.4
18.8284	34702.5	6437.39	32155.5	0	32750.8	0	30604.9	0	20697.2	0	23956.5	0	36291.7	0	25592.9	0	33401.3	0	24961.1	0	19838.5	0	21830.7	0	23662.1	4469.61	29302.9	0	28295.3	0	25566.2	0	28063.5	0	27763.9	0	19780.6	0	29058.2	0	25838.2	0	18650	0	22229.9	0	17456.9	0	36815.6
18.8489	27958.1	0	34001.8	0	21666.2	0	24614.9	0	29897.3	0	22776.5	0	30853.7	0	27343	0	30827.8	0	28353.8	0	24582.6	4765.02	31623.1	0	15871.8	0	24903.5	0	33027.4	0	28716.3	0	20459.5	0	28526	0	23853.3	3534.69	31566.9	0	26574.7	0	29762.9	0	27672.1	0	21693.7	0	27736.3
18.8694	18502.4	0	40192	0	25134.9	0	29712.2	0	27868.1	0	22620.4	0	28357.4	0	24601.6	0	27545.7	0	33450.8	0	31678.9	3462.61	23903.4	0	20637.6	3389.33	31697.4	0	37300.1	0	24413.2	0	25987	0	26542.8	0	32724	0	33155.4	0	29072.9	0	25176.7	0	26104.4	0	22597.8	0	24483.6
18.8902	22622.4	0	27162.6	0	22047.1	0	31828.1	0	22360.1	0	28860.7	0	30197	0	26581.6	0	31849	0	20985.8	3633.52	29018.5	0	24312.3	0	15289	0	28526.4	0	35096.7	0	30417.5	0	29087.5	0	27299	0	27759.9	0	25138.7	0	25625.2	0	28870.6	0	29373.8	0	30451.7	0	36997.2
18.9106	20552.4	0	31356.5	0	24881.7	0	24006.1	0	23678.7	0	28221.4	0	29278.9	0	28723.7	0	28812	0	17143.6	0	27038.9	0	23776	0	25435.7	0	28187.2	0	30580	0	30017.2	0	25226.4	0	27265.5	0	22282.4	0	25559.3	0	23742.6	0	29154.9	4662.14	32754.3	0	26700.9	0	24335
18.9311	36037.6	0	33005.3	0	29408.3	0	24829.9	0	31177.2	0	22778.6	0	30946.9	0	30636.7	0	26695.3	0	26488.5	0	27157.9	0	25629	0	28247.2	0	33107.2	0	33965.6	0	31138.6	0	26934.1	4233.7	30640.5	0	15606.5	0	23158.6	0	29128.6	0	33948.9	0	27558.7	0	26905.4	0	35774
18.9516	35482.4	4682.03	35197.1	0	26446	0	17121.5	0	19630.8	0	26874.5	0	35132.3	0	22389.6	0	39571	0	23410.2	0	23168.6	4140.02	21100.1	0	25688	0	26187.8	0	33172.4	0	26205.3	0	23265.6	0	22924.2	0	27000.6	0	22027.5	0	20641.1	0	26542.3	0	33197.4	0	29096.2	0	27792.4
18.9721	27312.6	0	24034.9	0	29024.9	0	28543	3114.51	26802	0	25165	6375.69	30715.7	0	25602.7	0	34131.1	0	20519.5	0	18155	0	20315.5	0	25447.2	0	30019.8	0	37713.2	0	33734.4	6712.19	25490	0	31019.6	0	26498.8	0	25499.2	0	29248.7	0	21925.9	0	26864.4	0	24747.7	0	25776.6
18.9926	21240.7	0	35059.7	0	23455.3	0	28113.4	0	27983.4	0	21884.6	0	26463.3	0	24806.7	0	22861.3	0	28644.7	0	30299.4	0	23830	0	24705.3	0	33893.2	0	32418.3	0	31674.2	0	28389.3	0	24025.5	0	21656.2	4420.73	22737.9	0	28313.7	0	30344.2	0	40776.1	0	28412.7	0	42596
19.013	31097.7	0	33077.1	0	27029.1	0	26061.1	0	24181.6	0	27828.6	0	28950.7	0	32121.2	0	26831.1	0	25612	0	26435.8	7209.29	19342.8	0	24464.2	0	18103.8	0	27248	0	29400.4	0	30807.2	0	22604.3	0	33331.2	0	24973.1	0	27675.2	0	33887.9	0	29010.1	0	22968.5	0	28094.7
19.0335	25888.9	3625.01	36517.4	0	25662.2	0	22518.5	0	17167.9	0	31790.5	0	28908.5	0	34507.1	0	29077.6	0	31424	0	24818.2	0	28510	0	26539.3	0	18587.4	0	39159.3	0	22567.8	0	24651.3	3047.44	25936.7	0	28128.1	0	23820	0	20039.1	0	23149.4	0	29068.2	0	20243.2	0	34459.5
19.0539	27843.5	0	29669.8	0	33965.6	0	26742	3273.36	33906.2	0	31685	0	32968.3	0	25315.3	0	30588.4	0	27367.6	0	26432.4	0	21356.3	0	28762.8	0	29384.8	0	35812	0	22322.1	0	21833.6	0	32173.7	0	20501.4	0	26936	0	29944.2	0	23658.5	0	26921.1	0	36135	0	27706.2
19.0744	27080.8	0	34371.7	0	25197.2	0	19186.5	2942.72	29625.3	0	21767.6	0	24842.6	0	27768.9	0	31712.1	0	35636.4	0	21216	3486.98	30158.9	0	20214.3	0	18762.7	0	38770.8	0	28722	0	26083.6	0	27340	0	29840.9	0	25431.2	0	21248.8	0	23628.4	0	31233.5	0	16505.6	0	32067.7
19.0948	29668.4	0	29490.6	0	26793.6	0	30966.9	5606.29	33158.4	0	23691.4	0	25661.5	0	26063	0	22945.9	0	26269.7	0	29358	0	22310.8	3554.39	30382.2	0	36057.4	0	26455.8	0	20207.9	0	31312.1	0	28638.6	0	23533.7	0	24704.1	0	29499.2	0	25596.9	0	28378	0	17776.2	0	28006.6
19.1153	21089.3	3564.01	23543.3	0	31770.9	0	20293	4961.37	19899	0	23121.7	0	36530.4	0	20341.7	0	27019.5	0	23701.4	0	26817.8	0	26229.5	0	30137.2	4199.65	27340.1	0	28508.5	0	25630.2	0	26346.6	0	24359	0	21579.6	0	27235.6	0	30361.5	0	29698.8	0	24387.9	0	28688.2	0	30470.4
19.1361	20628.8	0	21063.2	0	25325	0	34590.5	0	25928.9	0	25106.9	0	23116.7	0	29345.7	0	27180.2	0	27759.2	5088.89	22499.5	0	24299.9	4302.79	32297.1	0	29504.7	0	26871.3	0	22244.7	0	29958.5	0	19451.9	0	19381.7	0	25247.5	0	24091.4	0	35395.4	0	29800.6	0	25162.6	0	27698.4
19.1565	24014.3	0	31182.6	0	32204.2	0	24436.1	0	32081	0	27205.9	0	30666.1	0	25991.4	0	24489.2	0	28623.7	0	21480.3	0	20509.6	0	30337.3	0	24860.1	0	21339.9	0	27750	0	23567.8	0	27944.1	0	22490.2	0	25979	4971.77	23033.9	0	27722.1	0	38470.9	0	20223.7	0	29625.5
19.1769	21545.2	0	23274.8	0	21234.3	0	22382.4	4847.19	20653.2	0	29296.2	0	28079.4	0	24328	0	33259.9	0	30135.9	0	36074.2	6218	28100.4	0	28798.7	0	33570.7	0	31919.5	0	26863	0	31148.3	0	20388.2	0	26123	0	29246.1	0	31850.8	0	28264.4	0	40855.7	0	25288.1	0	28199.9
19.1974	31187.8	3201.77	31714.1	0	29874.5	0	28305.7	0	27246.9	0	22729.2	0	27456.7	0	31505.2	0	29254.4	0	25290.7	0	26691.4	0	22489.9	0	23443.2	5990.88	26171.8	0	41953.3	0	29643.3	0	28980.3	4165.15	28415.1	0	27774.8	0	29589.4	0	30738.9	0	30745.9	3653.71	24454.5	0	23686	0	24027.9
19.2179	17961.7	0	35634.5	0	29832.1	0	19446.2	4623.41	32208.3	0	22255	0	25009.9	0	29388.8	0	33656.1	0	19696.6	0	22736.2	0	17123.5	0	29929	0	20603.3	0	27679.9	0	27938.4	0	29542.8	0	38210	0	25090.4	0	29117.9	0	23534.9	0	30666.4	0	23605.6	0	25727.3	0	29077.7
19.2384	27673.9	0	25420.9	0	20221.3	0	33081.8	0	28721.9	0	27169.1	0	30052	0	22298.5	0	23393.6	0	29499.4	0	25964.1	0	24085.2	0	27419.9	0	28315.3	0	25701.9	0	28890.7	0	22557.7	0	30647.9	0	21254	0	30935.1	0	25746.2	0	30831.9	0	33535.3	0	34623	0	27220.7
19.2588	29745.9	0	26161.4	0	29276.6	0	25638.8	0	21619.1	0	24922.5	0	19643.3	0	24397.5	0	32293	0	22773.8	0	26274.9	0	31165	0	20030.6	0	21877.7	0	27405.9	0	29295.1	0	22596.3	0	27385.2	0	24667.5	0	19405.3	0	21873.5	0	27444.4	0	28759	0	20415.9	0	33536.5
19.2793	24004.1	0	35583.3	0	31587.2	0	27483.8	0	21648.4	0	21448.5	0	30934.3	0	22209.9	0	35953.5	0	24181.2	0	30083.9	0	30279.7	0	25035	3958.72	27974.7	0	33526.9	0	33415.6	0	25088.8	0	22986.9	0	19852.9	0	29011.3	0	25989.5	0	26281.4	0	31250.6	0	32695.6	0	33287.1
19.3002	19380.2	0	28511.2	0	27232.7	0	25118.2	0	24621.2	0	30820.4	0	28341.2	0	27780.2	0	25694.6	0	26133	0	26036.6	0	25970.6	7894.59	20942	0	31672	0	30930.5	0	31267.4	0	24765.2	0	26986	0	24406.2	4732.3	32641.3	0	22731.6	0	25145.6	0	23414.9	0	15563.6	0	27952.9
19.3207	25710.7	0	28114.7	0	30762.8	0	31002.4	4243.13	33301.6	0	22683.1	0	28884.2	0	29339	0	41463.8	0	31513.7	0	30365.5	4152.48	24476.3	0	31411.3	6070.71	27792.6	0	41559.2	0	25570	0	25769.8	0	24957.9	0	31416.5	5204.49	29372	0	27984.4	0	31763.1	0	32305.2	0	16805.3	5993.64	31163.7
19.3412	32666.6	0	30830	0	31622.4	0	23306	0	25208.7	0	34651.4	0	32106	0	24682.1	0	33263.7	0	24489.3	0	23322.4	0	27849.9	0	36539.6	0	32489.6	0	38278.8	0	30199.2	0	26546.7	0	28383.6	0	24266.2	0	25960.3	0	27821.2	0	26461.1	0	19424	0	28441.3	0	28688.2
19.3616	31811.8	0	28548.1	0	28802	0	27911.6	4248.23	26531.8	0	19741.2	0	26507.2	0	27378.8	0	23123.7	0	36442.7	0	24499.2	0	26513.3	0	24910.6	0	26498.2	0	34117.5	0	23786.1	0	35537.7	0	29048.7	0	25329.6	0	28391.9	0	30388.4	0	21819.6	0	25558.1	0	19289.3	0	32706.6
19.3821	22656	0	31290	0	29280.6	0	35344.5	3647.37	25233.8	0	33018.6	0	27310.5	0	24037.4	0	27915.2	0	28609	0	25673	5121.2	26534.6	0	17097.5	0	25347.2	0	28890.3	0	31937.6	0	29171.3	0	26754	0	32079.8	0	34016	0	30473.9	0	19349.2	0	24520.7	0	22785.4	0	27995.2
19.4026	22831.1	0	23902.7	0	32030.3	0	23314.1	0	39294.8	0	34143.2	0	30017.9	0	26524.6	0	31397.8	0	22892.9	0	22751.7	0	28395.7	0	24853.3	0	25125.2	0	24748.8	0	23066	0	25264	0	27768.5	0	33343.2	0	29650.1	0	22781.8	0	22536.8	0	29467.4	0	26615.1	0	28080.9
19.4231	29353.9	0	27806.6	0	19964.8	0	24677.5	0	24656.1	0	31134.2	0	34166.5	0	28034.4	0	28269.9	0	25219.1	0	30617.4	0	25392.1	0	23783	0	26210.8	0	35579.4	0	26560.4	0	23950	0	39922.6	0	24379.5	0	24850.9	0	35619.8	0	24393.8	0	25011.5	0	22936.4	4249.02	33561.8
19.4435	28992.5	0	21877.1	0	28660.2	0	26646.1	0	30038.5	0	22775.8	0	28409.6	0	32805.1	0	30516.5	0	31464.3	0	34980.8	0	22073.2	0	35245.9	0	25630.5	0	29891.6	0	30970.3	0	22905.1	5245.73	27423	0	24465.7	0	23509.3	0	25448.8	0	35230.2	5527.47	26496.8	0	22956.9	0	36050.5
19.464	27273.2	0	40985.9	0	22980.2	0	25462.8	3588.39	27506.6	0	20707.9	5310.55	41209.3	6998.59	34124.5	0	27744.2	0	26033.1	0	24980.5	0	19113.5	0	23862.6	0	24974.9	0	35135.8	0	30856.1	0	28023.9	4021.27	30757.9	0	23807.8	0	18891.1	0	19598.2	0	29702	5903.84	27675.4	0	23253.9	0	28772.5
19.4844	32425.1	4220.61	31777	0	29545.5	0	27549.3	0	26738.2	0	27721.3	0	34697.5	0	29727.1	0	25013.6	0	27148.5	0	18842	0	31460.3	0	28579.2	0	24120.1	0	23046.8	0	30968	0	31602.1	0	42119.6	0	29705.6	0	24693.6	0	26564.5	0	35404.5	0	26629.2	0	28777	0	32501.6
19.5049	19277.1	0	42223.9	0	23402.1	0	27114.9	0	26207.8	0	19232	0	19508.2	0	32288	0	33280.5	0	22568.2	0	40683.6	4802.02	22791.2	0	22214.4	3110.36	24099.7	0	30954.7	0	24863.7	0	26682	0	27762.5	0	21908.7	0	25757.9	0	31436.2	0	28397	3294.85	25450.1	0	28468	0	29885.3
19.5254	22705.5	0	25319.2	0	25472.8	0	24035.8	0	20778.4	0	18193.7	0	28936.2	0	25247.7	0	32789.8	0	23929.2	0	27855.5	0	22110.8	4475.73	24557.3	0	31057	0	31419.8	0	29500.2	0	28487.1	0	27846.2	0	31344.7	0	27412.6	0	23433.5	0	28379.7	0	30542.6	0	24204.4	0	26686
19.5462	31011	0	33016.4	0	30286.6	0	28970.8	0	19109.5	0	28372.6	0	28824.6	0	22018.8	0	26579.4	0	29149.5	3377.59	30615	0	23216	0	23404	0	25336.1	0	36932.2	0	25104.9	0	17344.8	0	28675.3	0	25285.6	0	29697	0	30790.1	0	31949.4	0	29315	0	24471.6	0	22736.7
19.5666	25340.2	6268.32	20157.1	0	27873.1	0	34784.2	0	35048.2	0	30211.9	0	30556.1	0	22189.6	0	20467.9	0	26601.4	0	27218.8	0	26550.7	0	24302.7	0	28223.5	0	34939.8	0	21820.4	0	27927.6	3113.36	25137.8	0	32240.7	0	34452.5	0	34755.1	0	30198.7	0	25804.1	0	26600	0	31822.1
19.5871	26727.7	5519.76	28143.3	0	19344.9	0	33786.7	4553.65	31138.6	0	24399.7	0	28306.3	0	29149.9	0	28707.7	0	23002.6	0	24376.5	0	26353.7	0	20736.6	0	30499.8	0	34981.2	0	27986.6	0	23184.3	0	33035.3	0	28374.8	0	25026.2	0	28050.1	0	23299.5	0	22882.7	0	27562.2	0	25484.8
19.6076	22868.6	0	27569.9	0	14949.1	0	27812	0	28003.4	0	27134	0	28357.7	0	23080.8	0	29620.7	0	30163.5	0	19104.2	0	31318	0	26590.4	0	28488.1	0	28531.1	0	23323.8	0	31802.1	0	20226.1	0	34386.1	0	35956.4	0	24694.5	0	24161.2	0	26866.7	0	19557.4	0	31151.6
19.6281	32714.5	0	26968.9	0	24666.5	0	31249.1	0	23403	0	23613	0	28960.7	0	25082.4	0	29712.5	0	28892.4	0	29894.5	0	27907.4	0	25974.6	0	27648.6	0	25452.3	0	28015	0	26326.6	6470.83	27437.8	0	26859.5	0	35290.9	0	19552.1	0	29106.5	0	26183.1	0	26230.2	0	24043.6
19.6485	23635.3	0	23823.7	0	35643	0	28513.2	0	22826.3	0	22322	0	28768	0	22800.4	0	21173.2	0	27776.8	0	29859.3	3885.77	20904	0	30887.2	0	30464.5	0	31918.8	0	17670.3	0	24687.1	0	27903.1	0	28961	0	24840.1	4617.32	23574.5	0	28187.5	0	23291.3	0	26897.3	0	33262.8
19.669	22007.9	0	28520.4	0	27363.9	0	27092.7	0	35625.8	0	28926.8	0	44257.3	0	23847.6	0	27733.9	0	29774.9	0	24819.5	0	34663.1	0	30640	0	27700.4	0	34324.4	0	31416.6	0	34653.9	0	24466.3	0	26071	0	19638.4	0	35122	0	28462.5	0	31959.3	0	20248.9	4685.76	34867
19.6895	25789.2	0	37149.7	0	28935.4	0	22062.4	4992.52	29603.4	0	24397.6	0	32141.6	0	29430.1	0	34342.3	0	22305	0	30922.1	0	25944.2	0	17591.6	0	23276.2	0	35700.6	0	33653.2	0	33996.9	0	28006.2	0	19661.9	0	19371.5	0	19295	0	38970.1	0	25911.2	0	29332	0	28294.5
19.7104	30018.6	0	25883.8	0	25911.2	5170.5	27304.5	0	36403.6	0	27074.6	0	15817.6	3601.63	37078.7	0	27359.8	0	27502.2	0	34190.1	4190.46	25124.7	0	26037.3	0	23141.2	0	43016.3	0	25739.4	0	22379.8	0	23788.8	0	28831.5	0	32801.7	0	24390.5	0	24443.2	0	17453.2	0	30793.1	0	38744.7
19.7309	18025	0	32266.5	0	30451	0	21886.5	0	34579	0	27820.5	0	28821.4	5823.79	29233.5	0	33466.1	0	27726.3	5049.02	21643.7	4558.53	26660.4	0	20239.2	3830.67	23530.3	0	35066.7	0	36064.6	0	28423.9	0	26159.8	0	27696.2	0	27364.9	0	35988.4	0	29249.7	0	26707.7	0	26324.6	0	30734.4
19.7514	26990	0	27611	0	25771.3	0	28532	0	30286.7	0	18736.9	0	30901.4	0	34386.1	0	25906.8	0	21242.5	0	32490	0	23405.3	0	23934	0	24906.5	0	39081.6	0	25378.6	0	26087	0	30143.9	0	28495.5	0	22989.2	0	26556.8	0	24164.2	0	27727.8	0	26263.4	0	30503
19.7719	25710.4	0	30199.9	5628.64	29581.9	0	22111	0	31549.9	0	29522.6	0	29769.2	0	27542.8	0	24298.8	0	24115.7	0	20446.9	0	32542.3	0	19544.2	3552.87	25259.5	0	33145.1	0	27401	0	27252.5	3631.11	26186.5	0	26452.9	0	29907.2	0	34581.1	0	28786.5	5775.23	34971.3	0	27864.4	0	30948.8
19.7924	21973.6	0	35234.1	0	18783.5	0	24310.1	0	26879.2	0	27893.7	0	23779.9	0	20041.1	0	22547.7	0	30425.6	0	29740	0	32017.7	0	18569.3	0	23340.8	0	35030.9	0	28685.2	0	24024.8	0	28121.8	0	27039.1	0	27793.8	0	36936.2	0	31689.7	0	29073.6	0	28886	0	29619.1
19.8129	27453.3	0	33939.3	0	25568.4	0	29115.7	6386.28	27396.6	0	22344.3	0	25048.6	0	29213	0	26131.7	0	26340.2	0	25776.3	0	31183.5	0	34727.3	3997.69	25873.7	0	31662.2	0	25103.9	0	35102.7	0	28998	0	21080.1	0	25709.9	0	31570.3	0	26517	0	22820.1	0	21272.7	0	21921.7
19.8335	30249	0	40548.8	0	25336	0	22439.5	0	30077.1	0	27076.1	0	27439.6	0	27413.7	0	24150.3	0	20230.8	0	27239	0	20620.9	0	23821.2	0	34039.9	0	35115.5	0	30721.3	0	28392	0	27880.2	0	34618.3	0	23392	0	26845.7	0	25572.8	0	24600.2	0	27373.9	0	20555.4
19.854	26394.6	0	31459.5	0	23843.3	0	20859.8	0	23765.2	0	25965.6	0	32140.1	0	32188.1	0	33267.7	0	28567	0	24411.4	0	31674.2	0	24758.5	0	28134.8	0	31985.4	0	20644.4	0	26826.4	4929.62	22638	0	30573.1	0	23082.1	0	29542.8	0	27624.6	0	30581.6	0	26904.2	0	17777
19.8746	22603.6	0	34593	0	24471.9	0	28082.8	0	24502.5	0	23878.8	0	33208.4	0	32277.8	0	37564	0	24128.8	0	23982.6	0	36534.3	0	25213.9	0	19194.9	0	24521.3	0	36081.4	0	31910	0	33935.7	0	24187.1	0	21472.6	0	28358.5	0	31413.5	0	26464.6	0	26607.8	0	32424.8
19.8951	32846.9	0	22208.9	0	24903.6	0	22764.6	6490.37	27185	0	24735.5	0	30457.6	0	28233.4	0	34526.5	0	22608.7	0	20573.8	5341.79	30660.9	0	33179.1	0	34986.5	0	35132.5	0	28692.4	0	29706.8	0	21345.7	0	28662.4	0	24228.9	0	22065.8	0	28511.9	0	26961.1	0	31612.8	0	30988.6
19.9155	23897.9	0	31366.7	0	21622.7	0	23396.8	0	33569.6	0	23083	0	23140	0	29310.8	0	34504.1	0	22552.5	4590.51	32179.5	0	21428.4	0	25470.7	0	28939.9	0	26081.2	0	28257.8	0	23274.5	3650.6	29882	0	27516.4	0	35989.7	0	23232	5472.15	35000	0	29051.8	0	28344.7	0	36330.8
19.936	15994.6	0	35847.1	0	24809.1	0	21685.3	4508.99	24485.3	0	34005.3	0	27209.1	0	31478.9	0	26910.3	0	22954.1	0	20683	0	26861.7	0	20476.2	0	39599.3	0	26576.8	0	27305.1	0	27857.6	0	21758.8	0	24861.5	0	23293.4	0	26139.4	0	31800.5	0	27277.9	0	20765.7	0	26951.7
19.9568	26770.4	5210.99	29192.5	0	23271.6	0	24853.3	0	21103.9	0	23138.6	0	26850.1	0	20835.1	0	30702	0	31366.9	0	23152.2	0	24797.3	0	23421.5	0	21648.1	0	26004.5	0	27787.4	0	24228.9	0	32774.3	0	28179.6	0	21673.8	0	24002.5	0	20696.4	0	34782.5	0	27946.2	0	26093.2
19.9773	20972.9	0	18326.7	0	24543.4	0	19472	0	30899.4	0	31858.1	0	37738.8	0	32957.3	0	26792.7	0	29793.1	0	26441.9	0	25607.9	0	20901.6	0	21526.4	0	27366.7	0	31063.2	0	29204.2	0	28567.5	0	26271.9	0	24525	0	22820.5	0	33067.1	0	26087.2	0	26397.3	0	21515.7
19.9978	26296.5	0	43868.7	0	30535.3	0	25998.9	0	26915.7	0	20111.2	0	31775.4	0	24126.9	0	17921.2	0	27409.4	0	23313.8	0	33589.8	0	23569.9	0	19987.2	0	33709.3	0	28286.9	0	22382.1	0	27818.3	0	26554.4	0	24863.1	0	25955	0	26821.9	0	28019.4	0	26427.1	0	26368.2
20.0183	21650.5	0	31510.7	0	40294.6	0	23632.3	0	27745	0	30981.7	0	37795.4	0	35729.6	0	34394.5	0	24840.6	0	28248.4	0	28180.4	0	32894.1	0	26801.3	0	38179.9	0	23285	0	23284.7	0	32447.9	0	27036.7	0	22439.1	0	31291.6	0	39579.8	0	31873.4	0	27422	0	23993.6
20.0388	28662.1	0	29636.1	0	26374.8	0	27375.6	0	28547.2	0	26043.1	0	27610.9	3878.88	28434.6	0	39390.8	0	21554.6	0	20385.6	0	31372.7	0	36235.4	0	26633.9	0	25658.3	0	20096.6	4949.38	31722.7	0	25700.6	0	24342.8	0	25977.7	0	20882.4	0	27458	0	24798.6	0	32985.6	0	28209.8
20.0594	24269.1	0	31943.7	0	28318.4	0	24926.4	0	22004.6	0	23878.5	3981.7	22671.7	0	36128.4	0	17996.4	0	33151.1	0	24119	0	34056.5	0	27614.3	0	26419.2	0	27892.2	0	29692.3	0	32944	0	34136.5	0	30875.8	0	32492.2	0	27335.7	0	27565.3	0	23738.8	0	23743.8	0	24795.8
20.0799	32678.8	0	32170.1	0	35260.9	0	27452.1	0	27466.1	0	24673.1	6120.77	31736.8	0	26230.2	0	29021.8	5712.72	26042.7	0	32515.5	0	20915.7	0	18865.4	0	31969.8	0	38890	0	25376	0	19647.3	0	21029.4	0	29152.2	0	25558.5	0	31359.7	0	22960.6	0	25127.8	0	26228	0	32139.5
20.1004	30234.6	5602.61	33610.6	0	28341.3	0	24925.5	0	33263.9	0	32420.7	0	34872.4	0	24293.5	0	28518.2	0	28628.5	0	25131.2	0	26871.8	0	22513.1	0	30234.4	0	36958	0	20861.3	0	26214.5	0	36687.8	0	23855	0	28113.3	0	29349.3	0	35581.9	0	30440.9	0	34233.8	0	26476
20.121	24335.8	0	30646.9	0	28351	0	26704.3	4822.15	24665	0	25881.1	0	33999.5	0	27729.1	0	26613.2	0	25286.7	0	26157.6	0	26816.9	0	24500.7	0	24828.2	0	31206	0	23421.3	3768.11	31931.9	0	18047.2	0	35268.6	0	23795.7	0	26490.7	0	28955.3	0	25773.8	0	27800.8	0	26968
20.1418	23227.2	0	40141	0	22977.9	0	26253.2	0	27573.7	0	31308.1	0	24640.2	0	26833.2	0	27999.7	0	27384.9	0	22962.5	0	24167.8	0	27084	0	28428.8	4358.97	32780.6	0	27915.2	0	24443.4	0	23819.7	0	27958.1	0	22283.7	0	34103.2	0	27637.2	0	24025.7	0	33742	0	35537.1
20.1623	23968.5	4828.29	35689.3	0	27758.1	0	27091.8	4896.74	29668	0	28745.1	0	30793.5	0	24791.1	0	30303.6	0	18352.5	0	27306.2	0	27806.5	0	31164.8	0	32192.3	0	32153.7	0	25815.7	0	31420.3	0	22092.5	0	22378	0	29256.6	0	31177.3	0	30252.7	0	23124.1	0	30416	0	38559.9
20.1828	24205.2	0	34661.8	5223.1	26836.1	0	28016.8	0	29869.1	0	21958.9	0	25937.8	0	31951.2	0	35540.8	0	25744.9	0	21686.4	0	33841.9	0	24934.6	0	28731.2	0	31747.6	0	34514.3	0	22568.2	0	24601.4	0	19923.6	0	38499.8	0	30444.4	0	36484	0	30152.8	0	26717.7	0	40912.1
20.2034	24873.8	0	34626.8	0	26306.3	0	26117.8	4821.65	26169.5	0	32764.6	0	23238.6	0	32825.4	0	31686.3	0	23238.3	0	26581.3	0	34432.2	0	24454.7	3890.86	25059.8	0	28330.9	0	20495	0	27103.6	0	24612.1	0	32387.1	0	25803.1	0	26814.5	0	37972.9	0	20760.2	0	25760.4	0	27094.8
20.2239	17781.9	0	33203.3	0	20053.7	3695.98	30474.1	5358.59	32647.5	0	24108.4	0	29330.8	0	26545.2	0	40400.3	0	34077.9	0	21127.9	0	25343.7	0	28896.4	0	24042.1	0	32147.2	0	36361.4	0	30149.8	0	26064.8	0	34450	0	21695.4	0	23318.8	0	35163	6850.57	26426.2	0	26122.9	0	34842.3
20.2444	29416.2	0	23944.6	0	26104.2	0	31890.9	0	24997.9	0	27868.8	5611.3	28689.1	0	29517.9	0	32058.6	0	30010.5	0	17448.1	0	27224.4	0	21298.3	0	25878.8	0	27728.2	6942.21	35139	0	26209	0	29497.4	0	25751.1	0	25376.3	5007.82	34199.8	0	27927	0	24809.8	0	24999.9	0	34119.2
20.2648	27979.8	4366.3	23113.5	0	25740.5	0	28974.3	0	23820.4	0	23807.7	0	25056.2	0	15082.3	0	39741.3	0	31816.4	0	29604	0	27292	0	19295.8	0	26486.5	0	38083.7	0	22643.7	0	22981.3	3940.95	30838	0	25732.1	0	26326.1	0	29273	0	18666.7	0	34014.5	0	26197.2	0	35800.3
20.2853	24652.8	4821.97	29619.3	0	19637.7	0	22652.2	0	27803.6	0	33205.3	0	26890.9	0	31865.6	0	30588.7	0	20148.4	0	25683.4	0	24242.8	0	33001.3	5141.03	37072.5	0	29341.7	0	36278.6	0	24700.4	0	24048.2	0	21890.5	0	26836.3	0	21139	0	33236.6	0	28620.9	0	29869.2	0	27518.2
20.3057	32541.7	0	36160.3	0	29740.3	0	21561.7	0	24640.3	0	25530.9	4619.97	32547.2	0	28456	0	29839.3	0	24049.4	0	32135.9	0	21702.2	0	27931.1	0	31340.2	0	27539.8	0	25595.5	0	30715.9	0	27966.4	0	31199.3	0	30550.1	0	22464.2	0	34734.4	0	28886.7	0	31999.7	3840.47	30245.7
20.3262	29722.8	0	32307.7	0	33654.3	0	20609	0	31644.2	0	33366.5	0	19125.5	0	32243.1	0	20062.7	0	27525.4	0	19778.9	0	32027.8	0	28552.6	0	27267.4	0	36190.9	0	25877.8	0	24557.6	0	25400.4	5378.69	34654.8	0	24580.1	0	28420.2	0	26390.2	0	29487.8	0	29888.4	0	29358.3
20.3466	30519.3	0	33310.2	0	24988	0	21126.5	0	21499.1	0	28664.6	0	25845.8	0	25913.9	4414.54	38170.7	0	26675.3	0	27169.5	0	33376.7	0	24201.6	0	21436.9	0	33697.4	0	29068.3	0	31362	0	24265.9	0	32513.8	0	20378.7	0	25887.6	0	33971.5	0	28298.2	0	23001.3	0	27659.9
20.3669	27011.6	0	18894.7	0	21276.5	0	21126.6	0	31596.8	0	23863.5	0	36772.3	0	19528.3	0	34342.9	0	28099.2	0	25547.6	0	18107.8	4445.98	21142.8	0	28083.5	0	34309	0	23479.9	0	27096.7	0	28988.7	0	28279.1	0	29936.6	4359.18	33118.3	0	26333.5	0	32498.3	0	17373.7	0	27522.2
20.3876	26524.1	0	36299.8	0	22196.3	3334.9	32898.4	0	25803.4	0	26844	5178.15	29556.7	0	25207.2	0	32855.6	0	20567.7	0	26448.6	0	27769.3	0	20483.3	4716.81	29207.3	0	40262.6	0	22158.2	0	27774.6	0	29477.5	0	28017.3	0	30640	0	31383.4	0	33783.9	0	24039.9	0	29526	0	24819.1
20.408	25890.5	0	24754.7	0	24660.1	0	30103.8	0	25825.3	0	23727.4	0	37344.7	0	28958.5	0	42935.3	0	20077.8	0	28569	0	26479.9	0	17234.8	0	24434.7	0	30309.5	0	22369.6	0	26775.1	0	24247	0	25080.2	0	31724.2	0	24849.4	0	28913.6	0	29169.8	0	17462.3	0	21270.9
20.4283	21436.5	0	35998.7	0	17238.9	0	23959.1	4815.43	24820.4	0	28518.1	0	33439.6	0	30092.4	0	38395.5	0	26668.8	0	32334.7	0	21601.2	0	29102.3	3390.51	30888.6	0	22260.6	0	27388.9	0	30718.5	3817.43	31427.7	0	21553.2	0	21611	0	23886.7	0	28834.7	0	33125.9	0	21237.6	0	42582.4
20.4487	26712.7	0	36472.4	0	31536.9	0	22363.7	0	20022.8	0	20406.1	0	27155.6	0	30092.7	0	25762.9	0	25778.4	0	21324.3	0	16375.1	0	27424.6	0	25295.9	4641.53	30219.7	0	29763.2	0	30658.6	5568.9	30156.9	0	31492.7	0	24424.5	0	28132.4	0	29492.8	0	31054.9	0	23376.4	0	34536.3
20.4691	18298.2	0	26260.1	0	21657.4	0	24237.2	0	25631.2	0	28331.1	0	30187.1	0	29056.4	4322.68	40937.9	0	35671.3	4001.61	29009.7	0	25581.6	0	25872.6	0	25879.6	0	28206.2	0	28212.1	0	28554.1	0	27696.4	0	31097.7	0	26724	0	36305.8	0	21922.3	0	21230.7	0	32281.9	0	26580.5
20.4894	26638.4	0	28605.6	0	30088.6	5170.59	24415.5	0	31442.5	0	25347.7	0	29863.4	0	20715.2	0	20300.6	0	31727.3	0	26356.3	3250.48	22832.2	0	27978.3	0	31985.7	0	33200.8	0	24453.9	0	17575.2	0	30970.4	0	38304.3	0	23464.7	0	23811.3	0	30228.9	0	25308.1	0	32561.6	0	23952.3
20.5098	30594.4	0	22203.5	0	23811.4	0	27837.5	4242.44	21039.1	0	27803.4	0	30588.7	0	23311.9	0	33480.8	0	27912	0	21937.4	0	23201.6	0	30532.8	0	39159.6	0	30897.8	0	20820.1	0	23563.1	0	24504.1	0	34543.1	0	19895	0	26244.8	0	24924.9	0	29279.9	0	22515.3	0	17257.3
20.5301	30996.9	0	29634	0	25475.3	0	25314.9	0	27457.2	0	24064.6	0	36254	0	25379.2	0	28957.2	0	27714	0	29257.3	0	23104.2	0	27745.7	0	29898.5	0	27955.9	0	30564.8	0	19928.2	5282.33	30452.2	0	25773.5	0	31052.4	0	25385.4	0	22344	0	22117.4	0	28147.4	0	33311.7
20.5508	29568.9	0	27582.1	0	26116	0	21416.4	0	21685.8	0	27263.1	0	32875.4	0	22618.1	0	22147.9	0	39645.1	3948.91	32411.4	0	24850.6	0	19345.7	0	28822.4	0	27688.9	0	24338	0	25075.4	0	19429.2	0	28948.9	0	25155.1	0	26646.8	0	25285.9	0	23440.1	0	38071.2	0	38365
20.5711	26389.5	0	32596.9	0	26601.8	4843.83	24277.2	0	27371.3	0	32813.7	0	29803.6	0	24756.4	0	26646.3	0	26705.5	0	21806.3	0	22544.7	0	25516.5	0	16035.7	0	32312.4	0	31291.8	0	26466.8	0	28272.1	0	25318.9	0	26238.3	0	32476.5	0	36391.5	0	28365.9	0	27917.5	0	19634
20.5914	22392.4	0	25115.1	0	21509.3	0	19373.2	0	19611.2	0	23755.1	0	27063.3	0	22344	0	29484.3	0	29954.1	0	22620.8	0	25830.3	0	25772.9	0	23971.5	0	30295.2	0	22166.6	0	27849	0	30494.4	0	21815	0	22875.1	0	27669.9	0	26046.6	0	24968.6	0	21129.3	0	22727.4
20.6117	22584.5	0	31751.9	0	29428.2	0	26355.3	0	19218.8	0	24798	0	16863	0	27513.3	0	30629.2	0	26703.8	0	25800.1	0	31754.7	0	29053.2	0	22962.6	0	41227.8	0	34823.8	0	22025.4	0	22288.8	0	26282.6	0	28924.1	0	17844.2	0	22671.2	0	27244	0	22062.4	0	28595.4
20.6319	23695.8	0	33961.3	0	29010.7	0	30460.2	0	23375.3	0	26643.3	0	37122.3	0	22415.3	0	26862.7	0	24977.1	0	21193.5	4416.61	26673.5	0	32460.8	0	22786.4	0	33643.2	0	22659.5	0	22106.7	0	26770.4	0	28401.1	0	21355.4	0	31653.5	0	27824.2	0	29062.4	0	31107.1	0	25571
20.6523	19831.3	3615.53	33551.7	0	16731.2	0	23924.3	0	27314.1	0	23807.3	0	30345.4	0	24375.2	0	31553.2	0	30295.7	0	23709.4	0	39698.8	0	21329.9	0	19653.5	0	20975.8	0	24218.9	0	28325.5	0	29122.4	0	22156.4	0	26770.3	0	22094.8	0	29224.6	0	26888.8	0	29845.9	0	35842.2
20.6726	31904.8	0	22841.5	0	29597.6	0	26949	4825.31	28287.3	0	29823.1	6328.18	36097.4	0	26898.1	0	29122.1	0	31282.8	0	24033.5	0	23345.2	4562.24	23586.8	3931.79	25094.5	0	32721.8	0	28476.2	0	33208	0	19673	0	20315.9	0	22358.7	0	23569.1	0	31851.2	0	27374.1	0	24156.5	0	26814.9
20.6933	29816.7	0	27133.6	0	23125.2	0	18661.1	0	35045.1	0	20764.1	0	22021.8	0	26924.5	0	26108.8	0	28788	0	16602.5	0	28228.3	0	31656.1	0	23751.1	0	24012.7	0	32688	0	30165.4	0	28373.8	0	32305.7	0	29627.4	0	25306.8	0	27985	0	29743.8	0	31457.3	0	37252.2
20.7137	24694.6	0	24830.7	0	25154.7	0	31533.2	3356.31	29215.6	0	34842.9	0	44523.6	0	24582.9	0	19482.8	0	23601.8	0	28969.6	0	26837.1	0	33482.6	0	25550	0	30304.1	0	21519	0	35622.4	5243.49	23427.3	0	20643.9	0	25568.2	0	21301.5	0	16317.9	0	34970.5	0	22042.9	0	29104.5
20.734	23168.9	0	31485.6	0	27295.7	0	33431.1	0	24720	0	23074.2	4555.3	28579.1	0	24885.4	0	29400.9	0	20589.8	0	24588.4	0	22046	0	16740.9	0	30474.5	0	25567.8	0	28363.5	0	27006.6	0	20606	0	29454.3	0	26437.3	0	27499.7	0	36590.3	0	26244.4	0	30726.1	0	36255.3
20.7543	24801.1	4387.21	23136.9	0	20639.2	0	20876.4	0	30794.6	0	27149.3	0	23104.6	0	33269	0	24117.3	0	20994.6	0	26423.9	0	28733.6	0	26158	0	22255.7	0	36570.9	0	31171.3	0	30646.7	0	32141	0	26883.7	0	25225.4	0	25252.6	0	23247.8	0	24555	0	27198.1	0	25094
20.7747	28547.4	4864.94	29890.2	0	23876	0	21421.7	0	28745.6	0	27787	0	37049.5	0	22245.9	0	28644.3	0	30416.3	0	19007	0	24272.7	0	27447.9	0	36896.1	0	35090.8	0	21871.4	0	26280.6	0	16424.4	0	42522.9	0	25908	0	15185.2	0	18932	0	32906.4	0	29747.7	6875.46	27638.9
20.7954	29225.7	0	30260.1	0	24570.4	0	26254.7	0	31600.2	0	24112	0	22670.9	0	30828.6	0	31428	0	26168.2	6815.55	26172.9	0	39308.6	0	30480.3	0	24457.3	0	32757.3	0	32241.2	0	26033.4	0	28071.6	0	25841.3	0	31725.7	0	23494.1	0	28318.7	0	30434.4	0	21443	0	28469.8
20.8157	23958.4	0	25274.6	0	27447.1	0	26448.1	6498.26	19246.3	0	30964.4	0	48971.1	0	18821.3	0	32104.4	0	31951	0	24392	0	31716.2	0	29211.7	0	26713.7	0	33362.4	0	26208.4	0	31769.9	0	23348.9	0	24227.8	0	20586.5	0	19218.6	0	34506.9	0	34393.3	0	31048.3	0	23717.6
20.836	24908.2	0	37020.8	0	16861.4	0	25227.8	0	23028.2	0	29959.9	0	29054.1	0	21241.7	0	29173.6	0	17599.3	0	15857.5	0	31772	0	27607.9	0	19042.1	0	34638.7	0	41357.2	0	28858.9	0	31933.4	0	31177.2	0	21581.9	0	20191.3	0	23776.7	0	22732.5	0	29802.3	0	34479.8
20.8566	27782.6	0	23850.1	0	45102.4	0	28517.2	0	19433.7	0	34597.7	0	33386.4	0	35095.4	0	32303.2	0	25214.1	0	26190.8	0	26411.9	0	37295.7	0	33990.9	0	30417.7	0	25985.2	0	22565.1	0	22290.8	0	28913.8	0	37724.3	0	23993.8	0	37787.6	0	27251	0	21223.6	0	32394.8
20.8769	14676.2	0	36779.8	0	18831.3	0	34846.7	0	25369.3	0	19240.3	0	32066.3	0	28888.2	0	27665.8	0	22008.6	0	24682.2	0	18719.5	0	13137.9	0	26611.4	0	29974.9	0	24629.7	0	26173.1	0	24345.3	0	20336	0	31453.7	0	24068.9	0	44955	0	22668.5	0	31031.5	0	31044.3
20.8972	13495.7	0	24983	0	28911.1	0	25571.6	0	27524.6	0	26345.2	0	31667.2	0	32490.9	0	26199.9	0	23023.6	0	24900.2	6441.33	27203.6	0	24316.9	0	25051.8	0	29509.2	0	22391.7	0	34118.9	0	29753.2	0	21423.8	0	17565.4	4232.87	23935.6	0	31799.5	0	35367	0	22395.6	0	25429.3
20.9174	25486	0	30253	0	28978.6	0	23795.2	0	30951.4	0	36581.3	0	32452.8	0	22550.8	0	27466.1	0	34285.2	0	21742.7	0	28239.7	0	31200.7	0	17699	0	25717.5	0	31010.4	0	26283.2	0	25212.9	0	37144.6	0	21380.9	0	17302	0	30504.4	0	23991.2	0	32076.9	0	35719.3
20.9377	15749.9	0	27059.1	3633.13	33128.1	0	26235.6	0	34852.6	0	25817.8	0	40109.5	0	24408.9	0	27297.9	0	30127.4	0	21748.6	0	25143.7	0	37622.2	5124.59	28023.6	0	28762.4	0	32443.6	0	18489.3	0	25861.5	0	25098.5	0	31802.5	0	24566.9	0	26943.4	0	26620	0	24151.4	0	28630.6
20.9582	27191.4	0	26502.5	0	16768.6	0	39462.3	4724.08	19743.9	0	18031.1	0	25085.5	0	21359.6	0	26666.9	0	25545.4	0	20845.3	5295.69	18463.7	0	24016.7	0	26334.2	0	34827.3	0	27061.3	0	24931.6	0	23357.6	0	27514.8	0	26341.7	0	27396.7	0	34529.7	0	31129.5	0	17074.9	0	36257.1
20.9784	23075	0	28146.2	0	27608.3	0	35571.3	3972.45	21335.4	0	31215.2	0	34165.2	0	31948.2	0	24862.3	0	28434.4	0	32486.2	0	29815.1	0	23269.2	3264.42	29905.3	0	30727.4	0	30209.2	0	0	0	27030.5	0	27427.5	0	19311.5	0	21784.1	0	21913	0	28318.6	0	31771.4	0	34199.1
20.9986	27152.2	0	32557.7	0	28909.8	0	20190	0	19516.4	0	29293.1	0	29218.6	0	29805.1	0	32631.4	0	32433.9	0	24535.1	0	22989.2	0	27832.3	0	27686.3	0	34560.1	0	36060	0	0	0	26910.4	0	25569.7	0	26898.3	0	22331.8	0	33949.9	0	28534.1	0	23770.9	0	30741.7
21.0187	26058.3	0	28908.8	0	27651.7	0	18971.5	0	26753.2	0	33561.1	0	23627.9	0	25505.8	0	38078.8	0	24127.3	0	22278.2	0	28161.4	0	19749.5	0	19958.7	0	39179.2	0	26391.5	0	33086	0	28739.4	0	38624.1	0	21311.3	0	22096.1	0	30263.2	0	21687.6	0	36301	5300.45	29840.6
21.0389	26292.7	0	30482.4	0	22248.7	0	19982	4407.08	25490.2	0	34849.8	0	25039.3	0	29353.4	0	24893.1	0	27134.5	0	21235.5	0	25203.3	0	21081.8	0	37105.2	0	31262.4	0	23906.1	0	0	8051.73	18552.7	0	39222.2	0	25127.9	0	28762.6	0	28742.3	0	36161.7	0	20593.8	0	31457.7
21.059	22804.1	0	30388.8	0	20858	0	27078.9	4874.33	21205.5	0	18111.2	0	25205.9	0	27798.9	0	31731.8	0	33163.7	0	32842.9	0	27057.1	0	29148.2	0	18776.9	0	32981.2	0	32832.7	0	22820.7	0	24251.3	0	25693.6	0	30869.2	0	30722.4	0	38293.7	0	29649.8	0	31278.2	0	34339
21.0792	21617.4	0	27768.7	0	26296.6	0	24855.8	0	22814.7	0	18275.9	0	24447.4	0	16731.4	0	31523.1	0	30714.1	0	28478.6	0	23168.8	0	27723.3	0	29286.6	0	32098.6	0	31373.2	0	26195	0	19848.1	0	25871.7	0	28741.9	0	30041.5	0	27812.6	0	34625.8	0	28167.6	0	25463.6
21.0994	34272.5	0	23296.3	0	22965.1	0	28665.1	0	27982.2	0	24281.9	0	25930.2	0	35514	0	34223	0	23358.1	0	30638.5	0	37591.8	0	26092.7	0	23883.9	0	29625	0	26062.2	0	24987.5	0	27487.3	0	20586.5	0	28419.4	0	16631.8	0	34487.7	0	23476.2	0	31375.6	0	18708.3
21.1195	30307.6	6128.51	24319.5	4789.53	23367	0	36657.7	0	30971	0	23031.7	0	24601.1	0	24267.2	0	29095.9	0	12434.7	0	35737.3	0	21975.4	0	25498.8	5503.46	23501.8	0	32957.2	0	31067.8	0	0	0	19523.9	0	35739.3	0	26653.1	0	26388.6	0	27013.2	0	27156.3	0	21960.1	0	26361.7
21.1396	13814.7	0	24680.8	0	26344.8	0	19123.8	0	35516	0	32204.8	0	27137.5	0	24987.8	0	31609.2	0	24341.3	6490.43	23059.9	0	34797.8	0	28502	0	25947.5	0	24102.2	0	29592.1	0	18742.7	0	18865.3	0	33001	0	30379.3	4921.69	31037.1	0	32915.4	0	26218.4	0	23461.1	0	29653.5
21.1597	24545.9	0	33842.9	0	22862.3	0	19423.8	0	30446.5	0	25416.4	0	37147.5	0	24259	0	26082	0	25595.4	0	26381.2	0	23630.4	0	31591.8	0	16865.4	0	31387.1	0	27116.4	0	0	0	21761.7	0	31864.1	0	26904.6	0	22214.8	0	20855.8	0	17678.3	0	23470.3	0	25894.6
21.1798	21583.2	0	31824.2	0	32228.8	0	25686.7	0	32315.6	0	20715.8	0	31761.2	0	24126.4	8249.9	33823.1	0	25051.1	0	25658.3	0	26994.2	0	20791	0	30165	0	32871.5	6058.31	22162.3	0	0	0	25874.3	0	25067.2	0	21000.9	0	21883.2	0	24907.8	0	31902.9	0	27260.1	0	26221.8
21.1999	21840.4	0	21700	0	26856.1	0	20478.1	5766.85	24209.9	0	22167.2	0	22153.9	0	29284.9	0	34694.1	0	30447.3	0	29045.2	0	26912.1	0	24242.5	0	35566.6	4015.03	29732.1	0	23474.4	0	21238.7	0	25881.7	0	31339.3	0	25947.4	0	30431	0	28272.9	0	29730.3	0	28588.8	0	35379
21.2203	26174.5	0	37941.5	0	32361.4	0	16955.3	0	26092	0	26391.3	0	34682.8	0	27755.8	0	34209.5	0	31750.3	0	30818.9	0	23541	0	25374.1	0	35574	0	43054.4	0	29748.2	0	0	0	28371.1	0	22522.3	0	19757.1	0	25285.4	0	23746.3	0	26718.9	0	24031.1	0	36704.1
21.2404	20687.5	0	20998.6	0	29669.4	0	26991	0	29936	0	32286.5	0	22220.6	0	35049.5	0	38479.3	0	24816.1	0	27802.3	5273.79	29531.9	0	27485.6	0	22947.2	0	31085.7	0	27946.9	0	20007.7	0	29595.6	0	19980	0	20855.6	0	24725.3	0	29116.2	0	17997.9	0	33147.9	4766.92	29303.2
21.2606	24706	0	25179.3	0	26948.2	0	30865.7	0	26484.7	0	19526.6	0	30613.1	0	25189.2	0	34819.6	0	28754.3	0	36886.5	0	21698.8	0	20068.7	3945.53	33492.5	0	30929.9	0	27962	0	0	0	33682.3	0	22447.8	0	21968.3	0	30172.8	0	28218.2	0	25677.5	0	23786.4	0	26952.2
21.2812	26395.9	0	28423.7	0	28494.9	0	29412.4	0	24499.6	0	34905.7	0	30583.6	0	33121.7	0	25852.5	0	23393.8	0	26189.1	0	24837.1	4969.08	19888.1	0	22346.1	0	22695.2	0	30349.1	0	38556.8	0	22490.4	9857.95	25248.5	0	30494.9	0	23719.7	0	20794.6	0	31228.8	0	22716.3	0	33286.7
21.3015	22030.9	6109.04	22871.1	0	33520.6	0	23376.3	0	29434.8	0	24246	0	22967.7	0	36111	0	21632.5	0	32819.8	0	25401.9	0	35189.7	0	29289	0	24201.3	0	30438.7	0	30936.2	0	0	0	28251.5	0	23274.5	0	22188.1	0	26235.9	0	24380.8	0	37314	0	23876.9	0	24936.4
21.3217	23220.9	0	33299	0	27235.6	0	27693.8	0	33383.2	0	27763.6	0	38951	0	32300.1	0	31356.2	0	19890.1	0	23595.6	0	22029.5	0	30552.2	0	19941.3	7834.54	24750.3	0	11988.6	0	0	0	36659	0	23797.1	0	25305.9	0	26174.6	0	26534.6	0	19663.1	0	30598.8	0	28758.6
21.342	27432.6	0	33075.3	0	32027.4	0	27110	3668.31	24184.8	0	22585.2	0	28157.1	0	29521.6	0	32298.5	0	32471.3	4388.78	34873.9	0	29657	0	23486.1	0	27633.1	0	32717.5	0	33378.2	0	30938.3	0	21965.7	0	26343.2	0	24934.9	0	27270.4	0	28584.3	0	38900.9	0	22350.1	0	38129
21.3627	29819	0	26314.6	0	25438.1	0	17677.1	0	28533.7	0	26788.7	0	35334	0	23358.4	0	24526.7	0	28170.2	0	22765.8	0	28577	0	27210.8	0	23076.5	0	27365.2	5696.22	24926.6	0	0	0	30611.2	0	24398	0	21983.7	0	21813.2	0	26713.9	0	27022.6	0	19019.1	0	24825.2
21.3833	23072.9	0	28098.7	0	27851.9	0	27542.4	0	33324.2	0	24836	0	26004.1	0	29144.8	0	34378.1	0	29243.2	0	19697.6	0	26400.2	0	29886.3	0	29513.9	0	36192.1	8229.83	28110.1	0	27536.8	0	19194.6	0	23462.7	0	29368.6	0	22878.2	0	31991	4212.49	29030.1	0	28614.8	0	19583.5
21.4037	29816.9	0	28871.9	0	24418.5	0	26878.3	0	27336.4	0	24497.5	0	27418.3	0	19886.8	0	26558.9	0	28212.8	0	30760.7	0	27190.7	0	29156.8	0	27105.6	0	33995.8	0	26630.8	0	21859.9	0	37908.2	0	24618.4	0	23243	0	20532	0	26490.1	5014.19	37264.4	0	24030.3	0	32723.3
21.424	33357.3	0	35246	0	29519	0	20057.1	0	22440.2	0	28034	0	33034.4	0	28138.3	0	31031.3	0	25418.4	0	21208.3	0	29484.3	0	22391.1	0	36342.6	0	27442.9	0	32306.5	0	41871.3	0	34111.2	0	22038.4	0	21908.8	0	25828.6	0	26703.7	0	26583.6	0	20442.8	0	40793.4
21.4444	25642.9	0	20277	0	27009.3	0	26122	0	24207	0	26522.1	0	32445.1	0	27702	0	34334.4	7969.67	27213.4	0	30325.9	0	28260.2	0	29534.6	0	34988.7	0	35578.8	0	27812.4	0	26946.9	0	32669.6	0	32277.5	0	19155.8	0	23562.4	0	26867.4	0	29238.3	0	26316.4	0	34368
21.4648	25179.6	0	34984.9	0	25269.7	0	33469.7	0	31886.3	0	26885	4590.03	32825.9	0	33007.2	0	30176.1	0	19245.6	0	23781	3859.76	30114.5	0	19193	0	30074.4	0	30796.2	0	24255.1	0	13609.5	0	27929.1	0	22914.1	0	26599.4	0	22192.7	0	26631.7	0	28144	0	35153.9	0	27692.8
21.4852	22100.3	0	32147.8	0	30589.3	0	26577.1	0	24043.4	0	30118.9	0	31410.3	0	17212.7	0	32621.5	0	27684.9	0	22779	0	25686.4	0	21917.5	0	20168.6	0	34908.9	0	29278.2	0	35163	0	31706	0	23047.2	0	29072.6	0	19254.6	0	27711.8	0	28701.6	0	23257.4	0	24652.5
21.5056	28170.9	0	33281.9	0	23178.1	0	24288.8	0	19096.4	0	25459.5	0	34180.7	0	31889.6	0	31754.4	0	30629.3	0	24666.3	0	26949.5	6394.06	25553.2	0	27456.1	0	27806	0	30621.8	0	34444.3	0	25872.7	0	24876.3	0	23240.3	0	22052.5	0	33519.6	0	32325.1	0	27326.3	3831.82	29124
21.5264	26521.9	0	27503.1	0	24384.5	0	29736.5	0	31571.4	0	28164.8	0	28778.9	0	28064.3	0	23897.4	0	28170.1	0	24247.5	0	28017.8	0	34781.3	0	24283.1	0	28926.7	0	21134.8	0	21407.5	0	23628.9	0	26811.6	0	24356.5	0	23336	0	38804.2	0	27483.9	0	29767	0	26753.8
21.5468	24368.1	3423.96	34976.9	0	25799.4	0	28689.6	0	28341.6	0	27440.2	0	25675.8	0	32267.7	0	29348.1	0	23026.1	0	25571.6	0	27228.1	0	24968.4	0	25661	0	30458.2	5737.06	32130	0	33671.6	0	26757.2	0	31431.9	0	25071.2	0	22146.1	0	25038.4	6777.12	23107.8	0	38344.5	0	31597
21.5673	23481.7	3004.66	21583.5	0	27038	0	24186.3	0	25630.4	0	26162.1	0	33092	0	24453.2	0	18813.9	0	34196.3	0	26673.3	0	29394.6	0	22254.1	0	18123.2	0	30515.2	0	26969.8	0	21967.9	0	25188.7	0	20618.4	0	26603.3	0	33718.1	0	33779.6	0	26340.1	0	25114.6	0	26086.4
21.5878	25229.4	0	33721	0	29352	0	26410.8	0	31523.3	0	41864.4	0	24502.8	0	23591.1	0	20741.4	0	35186.7	0	25278.3	0	20538.4	0	23086.2	0	19400.8	0	21481.7	0	26978.9	0	21652.7	0	26617.3	0	25449.9	0	33291.9	0	17311.7	0	25905.2	0	28564.6	0	23829	0	31973.2
21.6083	24837.4	0	23195.3	0	26898.2	0	32726.5	0	33024.9	0	23511.9	3598.83	22775.9	0	24574.4	0	33315.4	0	33001.9	0	29710.1	0	27324.9	0	24467.9	0	31663.3	0	32866	0	24876.7	0	24106.1	0	30079.9	0	31997.4	0	22271.8	0	29514.1	0	29063.3	0	32938.9	0	31179.8	0	29033.6
21.6293	25299	0	35261.2	0	30075.1	6893.55	23399.8	0	23380.3	0	21408.8	0	38208.3	0	31579.4	0	30511.5	0	21983.7	0	26754.4	5293.33	20634.2	0	27609.5	0	26604	0	41466.6	0	29451.2	0	23506.2	0	28262	0	30595.3	0	28831.2	0	23527	0	28260.2	4873.75	16582.8	0	39822.9	0	28404.4
21.6498	23223.8	0	33133.6	0	28533.1	0	25891	0	27928.4	0	25036	0	30490.9	0	23315.3	0	28681.3	0	24238.5	0	28588.6	0	24817.6	0	25346.5	0	16073.3	0	24492.6	0	35613.8	0	26840.2	0	22539.6	0	25834.9	0	27151.3	0	20731	0	32051.4	0	24316.2	0	20684.8	0	35892.1
21.6703	22872	0	32435.4	0	21342.1	0	24658.2	0	22875.1	0	29502.7	0	31985.9	0	22417.3	0	28525.2	0	25794.9	0	30256.6	3031.99	25022.8	0	26407.8	0	29717	0	32366.6	0	19329.4	0	22677.6	0	27009.3	0	27310.9	0	24699.2	0	25400.3	0	30092.5	0	36232.5	0	24829.8	0	28402.6
21.6909	32191.7	0	24730	0	26755	0	20900.3	0	23058.7	0	24503.3	0	29657.6	0	25838	0	35187.2	0	27328.2	0	28564	2592.64	18559	0	27593.8	3189.78	18761.1	0	37131.5	0	28990.9	0	31493.3	0	26404.8	0	29867.9	0	19922.2	0	26492.6	0	26520.2	0	26332.4	0	24490.6	0	28115.8
21.7115	30842.2	0	37157.5	0	25514.7	0	28519	0	28076.5	0	32472.1	0	21553	0	35214.4	0	20981.5	0	27301.5	0	25587.1	3634.68	28747.6	0	17963.8	0	28434.2	0	36988.8	0	26194.2	0	21693.9	0	27825.5	0	25739.2	0	20439.2	0	29902.1	0	27273.8	0	26438.4	0	25756.4	0	25562.8
21.732	26378	0	30873.8	0	23846.5	0	24144.7	0	21713.7	0	27165.4	0	29921.1	0	23041.1	0	32370.6	0	29942.2	0	29969.1	0	22874.3	0	24120.7	0	36414.2	0	33794.6	0	30408.1	0	24259.5	0	30831.7	0	26551.8	0	25127.3	0	22970.8	0	33149.2	0	19277.8	0	31442.4	0	33748
21.7527	24092.1	0	28869.3	0	23580.2	0	20421.6	0	26789.3	0	28356.3	0	28593.2	0	27850.4	0	27498.7	0	26207.8	0	23975.7	0	24701.4	0	23363.7	0	22503.2	0	36682.4	0	27944.1	0	21690.1	0	30741.5	0	22789.2	0	24490.6	0	22940.3	0	26505.6	0	28716.6	0	20568.7	0	27895.8
21.7733	21139.4	0	32391.5	0	19904.6	0	18084.4	0	34020	0	23069.9	0	25481.4	3209.8	19428.7	0	28486	0	35126.3	0	26293.3	0	22529.9	0	22833.6	0	22530.9	0	27721.1	0	24322.4	0	16353.9	0	26530	0	19263.5	0	23316.7	0	27536.7	0	33047.3	0	25135.9	0	28556.9	0	36969.9
21.7942	27661.4	0	29420.9	0	30232.5	0	28376.7	0	27098.5	0	35378.7	0	29259.8	0	24281.4	0	26444.6	0	28435.6	0	20561.9	0	23719.4	0	19964.8	0	23433.4	0	29361.4	0	32116.5	0	18983.8	0	21020.9	0	23045.8	0	24874.9	0	30902.4	0	24490.5	0	29705.2	0	17298.9	0	31552.2
21.8148	24786	0	27882.7	0	27500.4	0	22966	0	31331.6	0	18316.6	0	31560.2	0	26706.7	0	33631.1	0	23737.1	0	20562.5	0	22509.8	0	26574.6	0	25133.6	0	34144.8	0	29407.3	0	27924.8	0	24622.4	0	23210.1	0	20709.8	0	29666.6	0	20763.5	0	34624.4	0	29035	0	29704.2
21.8355	23287.6	0	28673	7403.09	30885.6	0	16507.6	0	28737.4	0	34116.3	0	27914	0	19446.9	0	30007.2	0	20815.8	0	21245	0	25260.2	0	26390.4	0	25481.7	0	27895.2	0	26368	0	22803.8	0	30175.9	0	25307.3	0	21404.3	0	17199	0	26942.1	0	28311.7	0	25051.4	6503.16	23862.4
21.8561	26615.8	0	28120.7	0	19909.8	0	21307	0	35850.9	0	27988.9	0	26898.1	0	22425.5	0	25554.5	0	28564	0	29190.7	0	27941	0	22808.6	0	24138.3	0	38024.2	0	18864	0	26976	0	26565.6	0	28222.6	0	36980.4	0	27018.2	0	22557.6	0	21428.9	0	28096.2	0	25322.7
21.8767	20682.2	0	26958.8	0	27807.5	0	21833.8	5055.54	24153.7	0	28926.9	0	19614.5	0	26007.4	0	26161.4	0	30263.4	0	25306.3	0	27610.5	0	29173	0	28214.4	0	31544.6	0	30841.7	0	23068	0	30129.6	0	24601	0	24119.8	0	24043.8	0	20986.4	0	24382.7	0	23455	0	31967.4
21.8973	23026.3	0	25071.5	0	29548	0	22819.6	4155.55	25624.2	0	18217.8	0	39371.6	0	21926.4	0	22651.8	0	21060.5	0	20534.4	0	25745.1	0	22848.2	0	33780.6	0	32866.5	0	25125.1	3695.27	23505.8	0	27984.9	0	15124.6	0	20204.5	0	35716.2	0	20992.1	0	17886	0	26548.7	0	32855.6
21.9181	33337.1	0	21799	0	24036.7	0	25039.1	0	28139.9	0	21923.6	0	20614.8	0	23691.9	0	39730.2	0	25140.5	0	28770.2	0	21347.6	0	23556.3	0	18449	0	34407.8	0	31580.2	0	24242.7	4675.31	26911.6	0	19283.6	0	18943.6	0	20262.5	0	29636.1	0	22447.7	0	16199.1	0	31455.3
21.9387	28069.2	3788.69	32786.1	0	32966	0	31830.9	0	27352.4	0	19443.2	0	21819.1	0	25917.1	0	33851.4	0	25307.4	0	26766.6	0	18749.1	0	27533.2	0	24265.7	0	39142.8	0	22555.7	4915.57	27529.4	0	23650.9	0	23230.8	0	22889.5	0	22273.9	0	31611.6	0	27894.6	0	18653.1	0	28743.8
21.9595	21798.4	0	30947.2	0	24025.8	0	25917.5	0	25614	0	25498.4	0	26591.3	0	19561.9	0	21528.8	0	23727.7	0	21620.8	0	19067	0	24957.5	0	29351.8	0	34167.5	0	34871.1	0	28745.2	0	23179	0	30748.2	0	24028.7	0	21346.6	0	25996.6	0	28775.3	0	35993.6	0	24091.5
21.9801	20469.8	0	27294.4	0	26466.1	0	15044.4	0	32537.8	0	27854.4	0	23380.7	0	19114.3	0	47799.4	0	15705.7	0	23505.9	3298.82	21949.7	0	20525.1	0	25393.4	0	31062.1	0	25439.2	0	21062.9	0	29551.6	0	21360.2	0	27656.6	0	27498.1	0	21320.7	0	31930.9	0	17769.7	0	23547
22.0007	24809.6	0	34505.5	0	22350.4	0	19204.3	0	25609.1	0	19484.3	0	25727.8	0	26043.2	0	20064.6	0	18473.8	0	25335.3	0	22451.7	0	26523.8	0	27303.1	0	26330.1	0	28645.9	0	26259.5	0	23566.8	0	24549	0	28917.7	0	17417.2	0	33340.7	0	23429.3	0	20501.6	0	26114.1
22.0214	21383.1	0	33332.4	0	28321.3	0	23329.4	0	23415.4	0	26116.2	0	28599.5	0	28330.9	0	28284	0	20318.3	0	26838.4	0	28748.7	0	25404.1	0	21960.3	0	29291.9	0	21608.5	0	20235.3	0	24621.3	0	25024.7	0	20516.3	0	26109.9	0	27516.9	0	23692.7	0	25430.5	0	27169.3
22.0425	19211.9	0	34571.3	0	23120.8	0	16368.2	0	28421.4	0	26180.6	0	22120.5	0	26657.7	0	30443.4	0	22781.4	0	23991	2656.49	23829.8	0	23271.5	0	29137	0	19483.8	0	19688.8	0	27928.2	0	28136.9	0	26134.3	0	20817.7	0	26708.1	0	24774.5	0	27516.9	0	24860.9	0	28893.2
22.0632	18839.7	0	27228.5	0	31110.3	0	20229.8	0	25798.3	0	23719.8	0	24060.7	0	22770.2	0	28757.1	0	27692.3	0	19881.1	0	23092.3	0	16989	0	28342.8	0	30561	0	28064.1	0	19204	0	26054.6	0	26318.1	0	26246.8	0	22761.9	0	21115.3	0	19520.7	0	23582	0	23794.1
22.0838	27471.4	0	28145.1	0	21996.1	0	24997.4	0	21804.4	0	26634.5	0	23618.1	0	21031.8	0	31358.8	0	27746.6	0	24694	0	19169	0	29375.9	0	20017.6	0	32851.4	0	27689.6	0	24740.5	0	27731.4	0	18118.4	0	20828.3	0	24731.6	0	20295.2	3959.3	31601.9	0	25641.1	0	23719.8
22.1045	19302	0	35804.9	0	26784.3	0	19962.6	0	25258.7	0	15107.4	0	24340.4	0	24226.9	0	23379.2	0	23664.5	0	20898.8	0	29234.9	0	24744.2	0	22308.2	0	28491.3	0	19330.9	0	31310.1	0	27018.9	0	25413.8	0	24271.7	0	25757.2	0	19824	0	28497.6	0	17346	0	29687.9
22.1255	22790.3	0	34676.9	0	26346.5	0	18940.4	0	23157.4	0	19633.3	0	25355.4	0	35359.4	0	30950.5	0	15973.7	0	23180.7	0	19594.9	0	20651.6	0	29089	0	30665.1	0	25558.5	0	30422.1	0	24312.4	0	26350.5	0	21602.3	0	25097.6	0	26361.1	4075.31	24308.4	0	24842.5	0	24526.9
22.1462	26449	0	31125.8	0	20917.3	0	18793.4	0	24808.6	0	25070	0	23432.7	0	31701.9	0	30013.3	0	17509	0	23358.8	0	22602.5	0	23196.5	0	21533.8	0	31830.7	0	22907.7	0	25353.9	0	20316	0	16580.3	0	24954.6	0	22959.9	0	26838.4	0	27639.5	0	24277.1	0	31693.4
22.1669	18805.2	0	29756.9	0	26709.4	0	23142.9	0	26649.8	0	25754.5	0	30058.1	0	21881.1	0	27297.6	0	21470.9	0	20624.4	0	21931.9	0	19859	0	25400	0	31329.7	0	27267.7	0	13927.6	0	22072.2	0	24183.6	0	25614.2	0	20599.5	0	22486.1	0	21356	0	28311.1	0	27261.1
22.1875	23985.7	0	32100.2	0	19648.4	0	25674.4	0	23396.7	0	21755.2	0	22197.8	0	17832.7	0	34111.6	0	23489.8	0	15513.3	0	21559.1	0	19059.5	0	26598	0	27606.3	0	31054.8	0	23917	0	26510.4	0	17667.9	0	18698.7	0	21050.9	0	27707.6	0	23650.3	0	25776.2	0	21473
22.2082	20035.3	0	29627	0	23053	0	22423.9	0	25888.3	0	23149.9	0	28836.2	0	17902.6	0	24197.3	0	19792	0	23387.1	0	26818.4	0	18352.5	0	25832.4	0	28285	0	20981.4	0	23859	0	31244.7	0	19508.2	0	22765.7	0	21442.9	0	31572	0	25426.5	0	22270	0	33611.8
22.2289	19282.4	0	19809	0	17640.9	0	24937.7	0	29642.8	0	20377.5	0	25101.7	0	25724.4	0	28215.5	0	19178.8	0	21560.7	0	24862.6	0	21019	0	29667.5	0	26264.4	0	25295.5	0	14974	3341.46	29678.6	0	21700.5	0	23150.5	0	20170	0	26993.4	0	27114.6	0	23509.5	0	27592.4
22.2495	19212.3	0	27860.9	0	18740.7	0	19795.9	0	17847	0	23057.8	0	18412.2	0	20892.9	0	19705.9	0	26960.7	0	25093.6	0	21818.9	0	18679.1	0	24462.1	0	24469.1	0	23359.6	0	17729.7	0	29886.6	0	19232.6	0	17091.8	0	27143	0	26179.9	0	26677.8	0	30789.3	0	26295.8
22.2701	16438.1	0	29070.9	0	30141.3	0	23849.1	0	21924	0	24980.6	0	25642.8	0	26140.9	0	21156.7	0	29400.7	0	20784.9	0	18801.6	0	17222.3	0	23276	0	23621.9	0	26294.1	0	27380.5	0	25538.3	0	26971	0	24784.6	0	19171.4	0	26457.1	0	26779.9	0	20915.3	0	24198.8
22.2911	27493.4	0	21706.6	0	18356.1	0	22485.5	0	23643.4	0	16599.9	0	28221.7	0	26156.4	0	26166	0	27167.9	0	25211.6	0	22757.6	0	21768.2	2710.79	25918.8	0	25987.6	0	19621.4	0	24586.8	0	29611.4	0	19772.7	0	21670.8	0	23740	0	28675.9	0	31845.7	0	16924.2	0	25180.9
22.3117	23104.1	0	29083.1	0	18250.1	0	15980.5	0	21815.6	0	24373	0	26779.2	0	23386.8	0	26897.6	0	24499.2	0	19549.7	0	21418.1	0	20559.1	0	26218.5	0	25821.9	0	21456.3	0	31773.9	0	23990.7	0	28384.4	0	18215.6	0	23032.2	0	23104.3	0	16937	0	16811.8	0	28049.8
22.3324	24690.6	0	24294.6	0	15601.7	0	19120.1	0	22602.9	0	17781.8	0	36947.7	0	22291	0	19637.9	0	21061.4	0	23157	0	16492.7	0	25508.2	0	23842.1	0	29516	0	26202.1	0	23839.6	0	29148.1	0	22745.7	0	25937.8	0	20735.2	0	25376.2	0	31756	0	18942.6	0	24790.5
22.353	17511.3	0	34756.3	0	25891.1	0	19446.2	0	19113	0	25822.5	0	30261.6	0	25915.2	0	22734	0	14995.4	0	27125	0	19265.4	0	16235.8	0	24021.1	0	31627.1	0	22584.9	0	17221.6	0	22690.2	0	23174.4	0	28730.6	0	20030.9	5355.38	21576.1	0	26533	0	19548.5	0	26709.6
22.3736	18871.1	0	34239.9	0	23815.2	0	23668.9	0	25291.6	0	19984.1	0	27583.6	0	20600	0	22290.4	0	13321.8	0	21373.5	0	18972.8	0	26197.2	0	27404.5	0	27479.2	0	22885.4	0	16469	0	21995.9	0	17800.5	0	23649.9	0	20714	0	23150.4	0	23324.3	0	16383.7	0	28466.4
22.3943	20711.6	0	29333.9	0	18343.1	0	17380.8	0	25990.3	0	24539.5	0	26395.9	0	30444.1	0	24798.5	0	22736.2	0	21327.2	0	20207.1	0	21318.8	0	21976.6	0	28023.9	0	24054.1	0	24718.8	0	20464	0	23659.5	0	23645.5	0	19818.6	0	23164.5	0	30082.8	0	29439.1	0	29201.9
22.4151	15917	0	24474.3	0	13934.2	0	21696.2	0	25801.3	0	23136.8	0	26769.2	0	18493.8	0	23069.9	0	19741.2	0	16879.4	0	14898.9	0	16235.1	0	32973.7	0	29234.3	0	20173.4	0	22140.9	0	25140.5	0	17232.3	0	14754.3	0	28193.7	0	31159	4217.92	27349.3	0	17487.6	0	28134.6
22.4361	21285.2	0	31904.3	0	18412.8	0	14349.1	0	28801.3	0	19091	0	23110	4640.29	20499.8	0	21266.8	0	18277.4	0	28161	0	20490.9	0	18453.2	0	19832	0	20455.9	0	23376	0	16805	0	22477.9	0	20034.9	0	18599.7	0	21521.5	0	19075.4	0	18580.8	0	19362.9	0	24212.4
22.4569	16253.7	0	28799.2	0	18756.1	0	21230.9	0	20004	0	28751.5	0	22895.1	0	21160	0	31659.3	0	19278.6	0	18847.5	0	25971.8	0	15173.9	0	20607.4	0	30782.5	0	26259.3	0	22919.6	0	21979	0	22016.3	0	17547.5	0	23918	0	23325.3	4538.29	19663.9	0	22797	0	18439.8
22.4775	26477.6	0	24468.5	0	20382.9	0	28172.8	0	21219.8	0	15999	0	26960.9	0	21709.9	0	23823.8	0	19172.6	0	22527.7	0	24737.2	0	21137	0	20121.2	0	17981.2	0	29348.6	0	22834.3	0	19207.3	0	28106.7	0	20510.1	0	24694.8	0	26135.2	0	19982.1	0	19318.9	0	22728.4
22.4982	28196.9	0	25378.3	0	19386.1	0	20914.3	0	16265.2	0	21352.8	0	23477.4	0	21320.3	0	29397.9	0	20026.7	0	17239.8	0	21807.4	0	20430.1	0	25818.7	0	26403.2	0	23339.7	0	18817.1	0	26595.3	0	26948.9	0	16622.6	0	26911.6	0	23372.9	0	27071.1	0	23379.1	0	26256.5
22.5188	20918.3	0	29507.4	0	22575.4	0	18484.7	0	16065.5	0	18185.6	0	21718.7	0	26538	0	23833	0	20836.6	0	18793.6	0	23009.9	0	26662.4	0	23183.3	0	26657.3	0	19835.3	0	16497.2	0	25272.9	0	22794.3	0	27682.9	0	21536.6	0	29459.9	0	20535.3	0	20720	0	25635.9
22.5398	18045.1	0	25636.7	0	31273.8	0	24096.5	0	17241.9	0	30332.5	0	28003.9	0	23797.9	0	28044.8	0	20282.5	0	19855.4	0	19940.7	0	24725.8	0	21800	0	25654.2	0	30189	0	25748.5	0	25371	0	25416	0	20337.8	0	22891.2	0	24740.8	0	29868.6	0	21049	0	28245.3
22.5604	27379.4	0	23743.3	0	22524.4	0	19322.3	0	17981.3	0	24738.4	0	28118.9	0	22097.7	0	26567.4	0	20840.9	0	19032.9	0	19640.2	0	16977	0	21646.3	0	27131.6	0	16330.5	0	20778.6	0	23874.8	0	28024.9	0	25221.6	0	15856.2	0	23750.8	0	26641.2	0	25725.7	0	17058.6
22.5811	15534.8	0	27850.5	0	17351.7	0	22349	0	17551.6	0	18926.8	0	25748.8	0	18818.5	0	21367.3	0	15695.3	0	17535.9	0	16195.9	0	18349.7	0	27030.3	0	23433.6	0	16289	0	17694.3	0	26519.7	0	22015.3	0	17915.1	0	29074	0	22835.6	0	21689.9	0	19416.8	0	24200.6
22.6021	18337.5	0	25011.4	0	24394.9	0	20900.8	0	16357.2	0	19719.8	0	17915.4	0	20626.7	0	24168.2	0	22017.8	0	22645.2	0	19041.2	0	17680.4	0	20260	0	27026.6	0	23171.2	0	24811.1	0	17314.8	0	11231.5	0	23105.7	0	18936	0	22840.4	0	18420.7	0	18111.9	0	19168.6
22.6231	22631.5	0	24489	0	17638.7	0	21480	0	26273.9	0	31115.1	0	24001.8	0	19981.3	0	23651.4	0	22788.9	0	17230.4	0	20869.1	0	19854.1	0	22534.3	0	21577.8	0	19168.1	0	14787.7	0	17545	0	22718.5	0	21092.8	0	21611.2	0	24658.8	0	23503.7	0	27063.7	0	17557.5
22.6437	24946.5	0	23901.7	0	24348.7	0	19885.8	0	22004.5	0	21107.8	0	27776.6	0	18923.5	0	25373.4	0	17090.6	0	21268.7	0	18268.4	0	20135.9	0	18364.1	0	29948.3	0	19862.4	0	19647.8	0	20729.3	0	21962.7	0	13685.6	0	22182.5	0	19853.2	0	15889.2	0	20316.8	0	29755.4
22.6643	12344.1	0	14626	0	16460	0	17222.7	0	19368.9	0	19085.7	0	22013.6	0	19890.2	0	20642.9	0	17401.4	0	23800.2	0	16939.7	0	26812.4	0	24118.1	0	27822.6	0	24483.9	0	21953.5	0	26866.4	0	24851.4	0	22804.6	0	20213.3	0	26964.9	0	27628.8	0	16858.6	0	24363.8
22.6853	17293.8	0	27788.6	0	14604.2	0	24692.2	0	13981.3	0	23572.6	0	23985.5	0	24237.6	0	24403.8	0	22052.8	0	16933.6	0	23170.9	0	25836.2	0	22153.1	0	26314.2	0	27426.1	0	23921.4	2936.77	28979.9	0	23855	0	18183.2	0	17570.1	0	26164.8	0	17728.4	0	25014.4	0	23187.5
22.7063	19968.7	0	22425.4	0	23266.3	0	21819.5	0	23240.4	0	25414.6	0	22444.8	0	22861.3	0	20007.9	0	22709.6	0	14697.5	0	27886.6	0	18021.2	0	21639.1	0	28148.9	0	24488.2	0	20394	0	25510	0	27970.8	0	20485.9	0	18515.8	0	21742.1	0	23971	0	24507.2	0	27037.4
22.7269	13632	0	35440.8	0	21180.1	0	17648.5	0	20652.9	0	22717.1	0	23454.1	0	23127	0	33388.6	0	21340.5	0	14365.9	0	18481.9	0	22685.8	0	26122.7	0	25709	0	19647.1	0	27071.1	0	21493	0	17491.1	0	20760.8	0	20322	0	26819.7	0	17534.9	0	19565.4	0	34590.9
22.7475	21438.2	0	19327	0	14408.9	0	22479.5	0	24253	0	20124.3	0	20526.6	0	22729.1	0	24593.1	0	20221	0	18634.5	0	18060	0	33633.4	0	27799.6	0	20263.5	0	20184.3	0	20445.9	0	21800	0	21054	0	23845.2	0	24257.1	0	25678.4	0	27653.3	0	17212	0	18351.7
22.768	17944.3	0	19977.7	0	21376.4	0	17936.5	0	23404.1	0	23427.7	0	19873.5	0	20642.1	0	23183.6	0	15849.3	0	12087.6	0	24299.1	0	16478.4	0	19935.3	0	22801.7	0	16750	0	26130.4	0	20126.6	0	21350.1	0	23938.9	0	25562.8	0	21302.2	0	25812.2	0	23192.7	0	20267.8
22.7885	25813.6	0	27377.3	0	17018.9	0	22709.9	0	22158.2	0	27902.3	0	23264.1	0	31931.1	0	21399.1	0	24263.9	0	20484.5	0	18952.7	0	18410.2	0	17901.1	0	19220.8	0	19899.5	0	19008.7	0	28806.9	0	26045.9	0	25586.7	0	22186.6	0	32696.2	0	17926.9	0	24336.7	0	29118.7
22.8093	22728.5	0	21335.3	0	19714.4	0	20253.3	0	25490.9	0	17611.6	0	27255	0	24934.8	0	18394.7	0	19983.8	0	21097.6	0	17098.3	0	14838	0	21646.8	0	27599.1	0	20799.1	0	23987.4	0	13938.7	0	19191	0	23533.3	0	17880.1	0	21762.7	0	18326.4	0	11412.9	0	18487.5
22.8297	17621.4	0	23718.3	0	20801.2	0	13283	0	19039.9	0	18619.4	0	21800.8	0	22072.2	0	21518.3	0	22668.1	0	19213.6	0	19730.7	0	24287.9	0	17368.2	0	26607.8	0	16752.5	0	21191.4	0	21366.1	0	19652.5	0	16353.9	0	22993.8	0	23042.2	0	22630.3	0	17667.5	0	28885.4
22.8506	17801.7	0	29164.5	0	18714.8	0	17614.3	0	15762	0	19977	0	19638.5	0	22028.6	0	23052.1	0	17417.4	0	15515.1	0	16431.6	0	22397.3	0	20501.7	0	26897	0	22386.1	0	19027.5	0	16175.9	0	15305.7	0	19688.3	0	22620.1	0	28818.8	0	21638	0	26126.6	0	24980.4
22.8711	20609.1	0	29731.3	0	20072	0	15999.8	0	18923.6	0	20176.6	0	25022.1	0	26420	0	22198	0	16070.6	0	20125.6	0	17883.6	0	19430.7	0	23276.2	0	23138.9	0	19260.2	0	20016.9	0	19962.4	0	20070.1	0	16456.4	0	21507.4	0	20245.1	0	12288.8	0	22739.9	0	29191.6
22.892	17748.2	0	19794.5	0	23696.9	0	18519.4	0	22895.4	0	20200.1	0	23633.5	0	23254.1	0	20947.9	0	23491.8	0	26737.2	0	24991.7	0	20546.2	0	23584.1	0	26780.7	0	17225.3	0	16285.8	0	17708.7	0	22540.7	0	13663.4	0	14330.2	0	17190.7	0	19872.3	0	25977.5	0	23648.5
[truncated: 15 more columns]

## Sheet: (3) linear regression
A1	A2M1_M3_lowmass.mzML_12	A2M1_M3_lowmass.mzML_13	A2M2_M3_lowmass.mzML_12	A2M2_M3_lowmass.mzML_13	A2M3_M3_lowmass.mzML_12	A2M3_M3_lowmass.mzML_13	A2M4_M3_lowmass.mzML_12	A2M4_M3_lowmass.mzML_13	A2S1_S3_lowmass.mzML_12	A2S1_S3_lowmass.mzML_13	A2S2_S3_lowmass.mzML_12	A2S2_S3_lowmass.mzML_13	A2S3_S3_lowmass.mzML_12	A2S3_S3_lowmass.mzML_13	A2S4_S3_lowmass.mzML_12	A2S4_S3_lowmass.mzML_13	A3M1_M2_lowmass.mzML_12	A3M1_M2_lowmass.mzML_13	A3M2_M2_lowmass.mzML_12	A3M2_M2_lowmass.mzML_13	A3M3_M2_lowmass.mzML_12	A3M3_M2_lowmass.mzML_13	A3M4_M2_lowmass.mzML_12	A3M4_M2_lowmass.mzML_13	A3S1_S2_lowmass.mzML_12	A3S1_S2_lowmass.mzML_13	A3S2_S2_lowmass.mzML_12	A3S2_S2_lowmass.mzML_13	A3S3_S2_lowmass.mzML_12	A3S3_S2_lowmass.mzML_13	A3S4_S2_lowmass.mzML_12	A3S4_S2_lowmass.mzML_13	B2M1_M3_lowmass.mzML_12	B2M1_M3_lowmass.mzML_13	B2M2_M3_lowmass.mzML_12	B2M2_M3_lowmass.mzML_13	B2M3_M3_lowmass.mzML_12	B2M3_M3_lowmass.mzML_13	B2M4_M3_lowmass.mzML_12	B2M4_M3_lowmass.mzML_13	B2S1_S3_lowmass.mzML_12	B2S1_S3_lowmass.mzML_13	B2S2_S3_lowmass.mzML_12	B2S2_S3_lowmass.mzML_13	B2S3_S3_lowmass.mzML_12	B2S3_S3_lowmass.mzML_13	B2S4_S3_lowmass.mzML_12	B2S4_S3_lowmass.mzML_13	B3M1_M2_lowmass.mzML_12
Retention time	Base peak intensity	Base peak intensity	Base peak intensity	Base peak intensity	Base peak intensity	Base peak intensity	Base peak intensity	Base peak intensity	Base peak intensity	Base peak intensity	Base peak intensity	Base peak intensity	Base peak intensity	Base peak intensity	Base peak intensity	Base peak intensity	Base peak intensity	Base peak intensity	Base peak intensity	Base peak intensity	Base peak intensity	Base peak intensity	Base peak intensity	Base peak intensity	Base peak intensity	Base peak intensity	Base peak intensity	Base peak intensity	Base peak intensity	Base peak intensity	Base peak intensity	Base peak intensity	Base peak intensity	Base peak intensity	Base peak intensity	Base peak intensity	Base peak intensity	Base peak intensity	Base peak intensity	Base peak intensity	Base peak intensity	Base peak intensity	Base peak intensity	Base peak intensity	Base peak intensity	Base peak intensity	Base peak intensity	Base peak intensity	Base peak intensity
4.88123	19961.4	0	24980.5	0	14557.8	0	21774.8	0	28837.9	0	15572.2	0	31314.2	0	14608.7	0	28952.8	0	21729.4	0	32536.2	0	29097.8	0	18794.7	0	30916.1	0	16876.2	0	19861.8	0	30170.9	0	26673	0	21256.3	0	28526.6	0	9968.92	0	28795.9	0	19327.7	0	34850.2	0	19445
4.90123	18945.7	0	27184	0	14524.8	0	22644.7	0	15378	0	25737.9	0	20472.6	0	23702.4	0	44438	0	27217	0	18615.2	0	21548.5	0	29436.8	0	50899.6	0	31833.2	0	21770.2	0	27688.5	0	26081.3	0	21269.3	0	18666.6	0	29841.8	0	29616.7	11450.9	23738.8	0	30561.3	0	24161.9
4.92127	38287.3	0	25747.2	0	32593.4	0	27594.8	0	14553.9	0	20302	0	18961.3	0	24268.6	0	47680.3	0	32336.8	0	30910.5	0	19213.7	0	16457.7	0	30984.7	0	33988.1	0	27854.2	0	28029.3	0	23670.7	0	16329.2	0	29249.9	0	26640	0	45835.7	0	31652.9	0	18367.9	0	29107
4.94143	56802.9	30610.4	29207.8	15393.1	27612.4	0	37302.2	0	31960.5	0	30947.2	0	19678	0	27698.7	0	60926.2	14050.2	49905.2	0	34756.7	0	27367.7	0	23426.7	0	46839.3	0	43129.9	0	31049	0	54288	32684.9	28235.2	0	27055.3	0	38386.4	0	26731.5	0	44764.4	19278.7	35763.5	0	19501.1	0	31653.6
4.96149	59498.4	64929.6	36386.9	20329.4	29647.4	0	46273.4	0	23273.5	0	16407.7	0	23031.5	0	28910.5	0	80162.6	25493.5	53784.4	26560.6	41908.4	0	45261.3	15709.7	27357.6	0	61304.9	0	63319.6	0	27108.3	0	82170.8	46280.2	29675.6	0	32257.4	0	46408.1	0	12833	0	68334.4	34068.6	57530.8	0	39722	0	59202
4.98154	75339.8	102642	45841.7	62325.7	22192.2	0	44757.9	52161.4	34819.7	0	34399.1	0	20480.4	0	21528.1	0	99224.5	45259.2	87439	24716.2	64297.8	0	75262.8	0	40514.4	0	69249.7	0	57401.8	0	33217	0	121984	82097	30367.6	0	41641.9	0	55349.7	30893.3	32610	0	99171.6	49904.1	61531.1	0	43074	0	92590.5
5.00154	93316.1	151752	57998.4	66238.7	38127.4	19472.5	62616.4	70378.2	38817.2	0	30098.6	23400.1	27392	0	33418.8	0	186483	66759	116719	55224.2	54390.4	21237.6	77521.6	0	33021	0	99592	0	111331	43497	18695.1	0	203215	114289	38379.4	0	79514.6	39704	99090.2	45408.2	43111.6	0	115230	70733	126680	54895.1	68714.9	43789.7	98512.9
5.02154	142724	206530	84235.7	99444.4	52392.1	53066.3	62868.7	98497.3	40495.8	35142	32449.2	42337.7	41749.7	0	60655	37386	229285	79879.4	154989	61083.6	99437.5	23826.4	113393	45936	38855.6	0	133345	37537.7	103047	62809.5	31228	0	261369	183015	73314.7	20436.8	102760	60942.4		0	38100	39304.1	142125	109146	249211	91047.1	91802.1	69277.7	162844
5.04164	147872	288461	123481	167521	64807.8	80136	93410.1	149774	58229.6	40379.2	57461.4	67680	43671	27305.9	53763	85802.8	342784	145563	241525	103337	160319	41873.9	171211	66221.2	78368.7	0	170277	39932.4	172181	80582	38964.8	0	347765	230703	105200	46891.8	159145	118179	247713	140409	68172.3	66253.1	191520	131187	284100	123628	109365	74571.7	295345
5.06169	231573	406426	163617	219139	79723.8	156165	132276	231145	82616.6	87084.2	71475.5	97636.9	50858.4	61023.8	57627	114473	400195	153124	335891	136597	222314	60087.8	269353	129139	83995.7	0	196349	44994.2	180169	83871.7	53793.9	0	511442	303456	150434	67096.2	175345	152631	405617	211676	102223	128801	208360	153230	424055	197664	129627	108193	423028
5.08171	233061	498968	207116	317873	105831	210557	161174	283749	85164.3	133212	88152.5	181869	72337.7	90218.7	65539.2	139558	457864	183970	387083	175149	241602	122215	323565	141085	115015	0	269320	66065.9	285320	119817	68244.2	0	714795	450189	237601	160323	262782	195142	600415	315248	124822	170805	279699	164322	603044	279026	225243	177510	533471
5.1017	278530	557035	225401	360747	167438	323467	201030	359446	137960	185777	118337	281287	113824	156570	112078	220603	543881	202554	463016	209555	390833	160404	383875	214069	139520	60965.8	296573	64037.3	0	0	96717	0	784248	492631	373150	172195	360485	294792	712684	423510	194278	227456	300382	180227	808757	400736	254686	244160	649160
5.12169	356667	598392	273907	391117	205785	365289	221466	421857	173243	287814	113221	297568	129375	221949	150379	264464	564421	246549	485828	246424	455598	223177	508256	242058	183827	63861	287565	74782.3	244801	139671	178019	0	764578	457174	554696	292634	419704	318700	894086	566023	240305	316200	352536	245586	824972	378996	341693	298060	736236
5.14172	357561	661123	317732	484796	237406	475812	272171	546140	242643	446464	185018	339040	197793	296853	181222	353773	765186	282949	452012	198827	465505	230726	630540	343664	228873	79000.7	317720	85827.3	248163	116852	207560	0	718910	459471	628661	336936	449498	442115	1.13694e+06	615528	244730	368298	346821	265602	867688	433152	386985	314951	693284
5.16186	348484	669319	317130	477409	304071	572289	324752	631771	252820	452182	167723	403689	226590	389737	191689	352035	714592	255790	439708	234930	641604	273863	663592	343316	329044	121108	353641	101560	234317	119969	0	0	799298	538051	853763	408821	540468	474049	1.0959e+06	665129	281039	403642	379389	237082	828581	371894	418734	402868	770346
5.18195	308742	613996	303228	421781	316776	597741	319901	635519	222777	465975	204321	508738	249597	425367	209632	387974	685037	262500	480474	222779	554740	206404	621011	352684	388519	144911	340864	72875.4	239637	120858	417720	99757.9	746035	480379	867398	440045	584418	477650	1.15408e+06	657757	318294	432923	330538	243637	903930	385058	491705	445596	645496
5.20207	292600	493880	244868	352682	341266	710832	372766	692298	270444	431790	203455	505713	197953	392603	187699	348225	599805	262213	357587	174615	422820	177423	510091	310233	394325	117984	349300	77629.4	265711	127864	385589	125149	576526	350617	891548	453906	589871	518896	954165	508313	270783	461531	312851	191517	705678	378077	535343	421143	620143
5.22215	239210	488550	230330	302999	348555	658541	312725	594838	255887	468748	227950	474854	206002	309043	143177	298710	443122	189675	367981	135343	374410	178211	462182	301610	326504	114156	264331	66392.4	212061	105698	409474	111144	481333	320453	933633	478529	604355	501692	1.03913e+06	535958	290462	349283	268119	173217	576106	264869	386312	384027	471938
5.24218	236765	382319	182256	259231	332451	563195	298036	542474	242867	440808	188776	425995	189207	290758	132926	236203	420570	136560	249648	116814	327542	132778	419510	228487	300018	95760.7	236184	58993.6	202883	106228	390719	105063	291308	209753	822320	413780	591836	531184	861863	507608	205209	281554	236992	132294	505687	203966	384076	350538	450094
5.26226	160648	258469	135874	216535	274720	483538	215546	417226	180146	347042	157632	316339	195908	283772	97694.9	193614	291010	117995	236004	91647.1	331719	110748	454390	207740	245003	91751	199358	34209.6	214904	112944	359609	92815	214741	154662	696718	350924	545155	470939	624495	299569	163243	281128	164693	115012	447361	201612	312501	231006	391234
5.28242	140366	224109	134703	161469	243471	459315	183244	300968	198979	284124	152060	239484	151472	210733	106049	192333	201193	71614.8	183462	82521.5	228794	80462.5	308582	155271	206055	76722.5	0	0	196154	77371.3	368358	84274.7	239729	160966	646191	316220	492240	454908	534392	309333	166228	232407	144833	83853.5	432422	186395	280745	237313	289133
5.30249	103656	183537	119952	142645	248885	422282	155079	251819	144422	212340	132111	203038	115806	176491	95558.8	152703	175635	66740.9	165443	54446.1	196106	71001.5	284555	165868	0	0	109009	0	166394	79860.5	315771	83645.6	206713	126712	548433	287142	391944	379016	442838	223040	146728	181098	129851	74492.1	302401	123154	189145	145917	234229
5.32249	93116.6	156347	88369.9	114292	139560	312341	109622	177889	106952	194683	94765.2	163729	104617	152888	97121	110860	168927	52385.6	118658	43838.2	161955	67401.4	251645	120795	0	0	108093	0	189256	76174.2	279079	70275.8	185031	115351	413466	196901	325711	243484	370916	194982	124954	136745	95164.9	51057.2	218118	101314	190731	138180	199441
5.34245	84185.6	130644	100090	97004	163388	213735	110336	166554	124217	143473	89054.1	121760	104157	129626	65827.2	96229.2	147582	43167.1	110641	38430.7	135114	52401.9	172352	92450	144090	45992.6	92640.5	0	158982	75643.8	226172	0	144719	90489.8	345343	191500	209239	228930	346089	157865	105431	126550	104261	41846.8	191078	93529	134518	92462.7	158259
5.36244	67775.8	98483.6	68045.1	80154.4	135283	210950	74933.2	127318	68006.2	120899	56211.3	101739	66488.2	93866.5	72665.6	74999	112455	28469.8	104423	33869.3	136344	41974.4	187138	77011.2	104993	0	76961.8	0	141040	58787.9	158053	0	137514	75083.6	283002	143511	238609	152468	208056	102938	103568	105673	82619.2	43264.8	206853	74966.7	120494	101844	130619
5.38298	64013.5	86739.5	77578.5	66664.9	106940	177355	87092.1	102750	95403.6	97011.4	65590.6	74734.2	70214.8	70076.3	69136.5	70284.7	111045	44886.7	103842	38466.8	115888	50824.6	141839	61417.2	104428	0	80926.2	0	0	0	189444	0	123445	60675.2	253617	108436	193047	127648	221439	115504	78985.6	107422	60333.3	35096	178455	63570.3	99775.3	61691.9	104894
5.40306	72776.2	82339.3	67301.4	52605.5	108901	135530	91160.7	108076	63814.9	91040	77163.9	75526.3	59809.3	79374.1	41584.1	42906.2	93425.8	0	73358.4	13191.5	111748	33033.7	139159	60666.3	93247.7	0	80211.4	0	105422	39581.3	137045	0	102448	63633.7	207548	81106.5	154348	114519	220906	99189.3	73084.1	91271.8	72379.4	29165.4	143398	57328.1	102996	65264.8	117869
5.42301	53099.2	65258.1	60518.8	47346.9	99608.3	118503	78455.5	84660.1	63022.5	92865.8	61210.6	69303.4	62696.1	68560.5	48429.8	40455.1	104119	29065.8	78010.7	19579.9	93934	28423.4	115619	54090.2	90038.6	0	81822.9	0	89088.5	0	109367	0	93539.2	41220.2	193347	76218.5	98390.1	87514.8	196774	93656.1	71811.9	0	59741.8	34483.5	142585	46537.3	97266.3	61301.7	112276
5.44301	54063.1	52396.3	57793.1	27245	95111	96772.5	67614.6	57616.9	81884.3	82482	52554.1	59596.6	51222.3	0	48524.7	38838.2	87431.1	0	83292.3	33752.4	93558.7	25517.4	92816.5	54472.6	71962.3	0	68451.1	0	64487.4	0	100115	0		0	178150	71433.7	131065	96990.4	189800	86862.4	54265.1	41528.7	70040.8	18687.3	144854	55673.8	87484.6	59756.3	102869
5.46301	46105.5	53168.3	41746.5	32848.9	66910	100426	64672.6	40220.5	58827.3	44412	49608.5	51049.5	72165.6	49160.2	44503.8	33153.6	70418.4	0	61319.3	19071.1	77594.2	0	115928	37814.7	77554.2	0	50726.8	0	63554.8	0	104064	0	81037.5	53150.5	150258	54787.5	92714.2	69886.2	146660	60509	70412.7	46201.7	77290.3	28329.1	110694	44349.6	75286.3	47524.1	76516.7
5.48307	42990.8	31868	59310.6	33001.5	71280.7	79725.8	66853.5	47212.4	45193.1	39402.6	49949.2	39825.2	69798.4	0	40153.5	23909.1	87562.8	0	59349.1	11283.1	71309.1	0	90518	0	54366.8	0	82576.3	0	71248	0	74827.5	0	79441.7	38325.3	126171	54360.8	100226	61682.1	105271	52002.6	48642.7	47140.9	44434.5	14013.1	70398.6	26945.2	58871.1	39041	82552.7
5.50307	62683.9	49362	52226.4	43145.8	74554.2	81462.9	79320.6	48035.9	56205.6	0	51973.9	0	44550	0	64727.4	15040.2	62605	0	44784.3	0	70422.4	14858	79840.4	0	51872.9	0	57911.3	0	58606	0	76355.4	0	82550.3	24490	126489	57627.7	80329.4	0	101831	0	56409.9	28034.2	55413.5	0	68500.1	0	74799.8	37264.8	71535.3
5.52305	48852.4	52392.3	57705.5	24567.5	55450.9	60186.2	60675.5	45405.9	59264.3	0	53443.1	23790.7	48294.4	34838.1	40645.7	0	63465.5	0	57999.1	0	47740.4	15838.7	78348.5	25151.8	51856.6	0	52450.4	0	64510.2	0	79983.4	0	63503.3	26435.8	105865	41287.5	88774.5	0	75072.2	32667	44197.9	0	48788.6	0	81458.2	21638.4	52649.3	22722.7	79358.7
5.5434	55524.2	41546	37520.8	11720.2	50586.5	42003.5	48542.4	40182.1	34585.2	0	41342.5	0	62021.8	0	59872.5	0	90486	0	45939.4	0	51608.8	14508.9	72826.4	17496.6	48218.9	0	41840	0	48515.9	0	52473.8	0	68803.4	23471.4	90259.5	43314.7	82735.4	55143.6	125795	0	36730.3	0	50158.1	0	80391.9	17197.2	63630.6	0	62542.2
5.56341	44862.8	35020.4	42440.7	13432.3	57990.8	51896.2	34150.3	27044.1	50582.7	0	50460.2	20943.3	51383.3	0	39157.2	0	55253.6	0	53177.6	21299.2	62164.6	12826.2	61719.3	0	35417.1	0	54789.3	0	45023.1	0	60812.4	0	74901.4	14867.6	92708.8	0	70338.6	0	82902.4	0	51723.6	33163.8	46451	21507.6	65908.9	17320.9	58034.7	27810.3	62228.7
5.5834	40308.8	35719.9	45043.2	19643.4	64142.5	47504.2	36043.4	0	40151.6	0	37161.4	0	55777.4	0	40519.2	31888.5	52734.5	0	60182.3	0	56876.1	0	65088.4	0	49080.9	0	52207.4	0	37566.5	0	62600	0	62504.2	0	72396.7	30967	75000.9	0	56073.4	0	44903.3	0	53519.7	0	71140.9	17596.3	45825.8	0	63651.4
5.60337	48327.1	32070.5	43435.2	24409	60031.7	35125.8	55144.5	28503.3	42812.5	0	42829.4	25804.8	42416.7	0	39250.6	0	68018.6	0	54796.8	0	62170.5	0	53195.4	0	45780.1	0	60181.2	0	48059.6	0	40631.5	0	64211.9	0	68651.6	23696.7	68315.5	0	66354.7	0	45968.6	0	47960.9	11799.3	64988.4	0	72564.5	0	65525.5
5.62328	47671.6	25313.1	55277.7	15368.7	58305.7	37347.4	50970.2	24980.5	42946.6	0	51810.2	0	37901.9	0	47042.4	0	59278.7	0	52985.7	0	43386.9	0	68826.5	22703.1	46213.4	0	58356.6	0	56623.1	0	55543.2	0	64914.4	0	65531.4	0	62942.9	0	79416.4	0	42908.1	0	62291.4	0	63971.1	11587.3	45259.7	0	61665.5
5.64322	46318.4	16397	47168.1	12004	67101.9	31000.8	40994.9	0	53292.3	0	38910.9	0	46511.7	0	52383.6	0	48024.6	0	57599.9	0	66024.8	0	53881.8	0	38615.8	0	46799.8	0	47195.9	0	62722.4	0	64422.6	0	64085.1	0	50657	0	64082.6	0	52490.4	0	54173.8	0	75429.7	0	59028	0	54318.7
5.6632	55857.4	21727.5	38487.1	0	57231.9	26218.5	44329.1	0	38339.6	0	42022	0	56286.6	0	44616.3	0	48233.9	0	46639.7	0	63707.2	0	65981	0	48270	0	51866.8	0	48953.4	0	40969.6	0	51952.8	0	87961.5	0	61919.7	0	54865.2	0	55265.7	0	57719.4	0	67810	0	55762.7	0	48113.7
5.6835	64630.4	0	53594.3	8824.42	49147.6	0	55806.9	23920.3	48493	0	50024.9	0	27891.6	0	55618.7	0	66999.6	0	53136	0	47668.5	0	68999.8	0	41790.5	0	53790.1	0	39717.3	0	55918.5	0	47458.7	0	69954.8	0	72770.7	0	77405.6	0	49089.5	0	55706.6	0	74048.5	0	63246.1	0	39890.9
5.70341	56058.5	13866.1	40202.5	0	46430.7	0	41345.3	0	43294.8	0	43517	0	36074.2	0	42254.1	0	56389	0	45887.5	0	74907.1	0	72036.8	0	43042.6	0	33778.9	0	48000.8	0	45753.8	0	64017.1	0	73798.4	0	49750.9	0	61785	0	46846.8	0	43156.7	0	72838.9	0	61891.7	0	69976
5.72329	48722	22569.4	51091.4	16835.5	43848.7	0	51370.2	0	53872	0	46619.1	0	47108.2	0	39468.1	0	55988.6	0	44232.1	0	56634.2	0	51416.7	0	51183.5	0	59677.9	0	62900.6	0	56837	0	54585.7	0	79847.8	0	48067.1	0	69124.4	0	44609.4	0	58569.4	0	51034.3	0	39583.9	0	57688.5
5.74327	43101.4	18278.7	54944.6	14853.6	58940.4	0	46894.3	0	49027.8	0	39281.1	14137.3	55280.9	0	55772.1	0	67502.4	0	59895.7	0	60580.1	0	54289.8	0	47603.2	0	49634.6	0	49370.3	0	65819	0	72975.7	0	64286.7	0	50970.2	0	53663.6	0	27706.4	0	53257.2	0	68588.1	0	64210.1	0	65443.4
5.76321	53069.5	11348.6	63559.4	0	48104.9	0	49862.4	0	55766.1	0	47495.9	0	39671.1	0	74274.4	0	52724	0	71821.8	0	62595.2	0	55714.7	0	46853.4	0	56448.5	0	51698.4	0	52250.8	0	57270.3	0	76333.5	0	56782.7	0	59872.8	0	53827.2	0	64161.6	0	64839.4	0	46118.3	0	31854.6
5.78309	67530.1	19870.3	48425.5	0	45790.3	0	46417	0	45916.4	0	71110.6	0	48987.6	0	37303.9	0	57798.1	0	45156	7774.5	63466.9	0	57406.6	0	56992.4	0	60623.3	0	45482.1	0	40621.9	0	61834.6	0	66128.3	0	63491.8	0	58701.4	0	54368.3	0	52547.2	0	57927.6	0	57598.1	0	54406.3
5.80332	39625.5	18196.9	52619.1	0	42399.9	0	45109.2	0	37036.3	0	56199.7	0	54810.7	0	49263.8	0	48496.7	0	52670.1	0	78686.1	0	62807.8	0	55134.4	0	28684.9	0	46091.2	0	57684.9	0	51667.9	0	60303.7	0	51292.9	0	70092.4	0	61165.1	0	43741.9	0	48660.8	0	44486.3	0	65082.2
5.82328	62546.4	13537.2	42268.1	10032.5	46001.5	0	46412.7	0	43440.7	0	49275.6	0	51031.6	0	52925.6	0	63320.1	0	50819.2	0	64344.2	0	47386.9	0	42438.7	0	54182	0	52632.6	0	55168.3	0	33015.9	0	79132.6	0	53147.2	0	72347.1	0	46247	0	49920.2	0	78819.6	0	49824.9	0	67621.5
5.84326	58303.3	0	55708.2	0	50256.4	0	65451.9	14990.5	44317.9	0	39970.7	0	55697.7	0	45440.4	0	55835.8	0	34667.2	0	57565.4	0	48079.9	0	48428.7	0	56632.8	0	37077.2	0	45920.5	0	69143.3	0	78778.3	0	50193.9	0	61544.4	0	49163.8	0	52396.4	0	53035.9	0	58487	0	66346.7
sample name:	A2M1_M3_lowmass.mzML_12		A2M2_M3_lowmass.mzML_12		A2M3_M3_lowmass.mzML_12		A2M4_M3_lowmass.mzML_12		A2S1_S3_lowmass.mzML_12		A2S2_S3_lowmass.mzML_12		A2S3_S3_lowmass.mzML_12		A2S4_S3_lowmass.mzML_12		A3M1_M2_lowmass.mzML_12		A3M2_M2_lowmass.mzML_12		A3M3_M2_lowmass.mzML_12		A3M4_M2_lowmass.mzML_12		A3S1_S2_lowmass.mzML_12		A3S2_S2_lowmass.mzML_12		A3S3_S2_lowmass.mzML_12		A3S4_S2_lowmass.mzML_12		B2M1_M3_lowmass.mzML_12		B2M2_M3_lowmass.mzML_12		B2M3_M3_lowmass.mzML_12		B2M4_M3_lowmass.mzML_12		B2S1_S3_lowmass.mzML_12		B2S2_S3_lowmass.mzML_12		B2S3_S3_lowmass.mzML_12		B2S4_S3_lowmass.mzML_12		B3M1_M2_lowmass.mzML_12
slope:	0.479459		0.598411		0.464202		0.463457		0.476799		0.36293		0.523041		0.424597		2.45303		1.95398		2.0751		1.66989		2.86907		3.64042		1.90288		3.44487		1.52732		1.90592		1.07049		1.69315		0.602382		1.34157		2.02071		1.05222		0.69935
R^2:	0.980427		0.984852		0.974029		0.988787		0.955487		0.933856		0.963032		0.940522		0.975471		0.974776		0.951394		0.96317		0.966199		0.906796		0.934117		0.918147		0.992041		0.990906		0.975136		0.985503		0.943809		0.967364		0.983288		0.978072		0.992939
[truncated: 15 more columns]

## Sheet: (4) ratio of ratios calc.
		slope	R^2
	A2M1_M3_lowmass.mzML_12	0.479459	0.980427				C12 to 13	RSQ	mean	stdev					err
	A2M2_M3_lowmass.mzML_12	0.598411	0.984852			A2M1_M3_lowmass.mzML_12	0.479459	0.980427	0.501382	0.0651049			A2M/B2M =	0.323635	0.116139
	A2M3_M3_lowmass.mzML_12	0.464202	0.974029		A2M1-4/M3	A2M2_M3_lowmass.mzML_12	0.598411	0.984852					A2S/B2S =	0.35627	0.223846
	A2M4_M3_lowmass.mzML_12	0.463457	0.988787			A2M3_M3_lowmass.mzML_12	0.464202	0.974029
						A2M4_M3_lowmass.mzML_12	0.463457	0.988787					A3M/B3M =	0.324824	0.127709
	A2S1_S3_lowmass.mzML_12	0.476799	0.955487										A3S/B3S =	0.174877	0.101922
	A2S2_S3_lowmass.mzML_12	0.36293	0.933856			A2S1_S3_lowmass.mzML_12	0.476799	0.955487	0.446842	0.0688954
	A2S3_S3_lowmass.mzML_12	0.523041	0.963032		A2S1-4/S3	A2S2_S3_lowmass.mzML_12	0.36293	0.933856
	A2S4_S3_lowmass.mzML_12	0.424597	0.940522			A2S3_S3_lowmass.mzML_12	0.523041	0.963032						12 to 13	13 to 12
						A2S4_S3_lowmass.mzML_12	0.424597	0.940522					A/B in mid log =	0.32 (± 0.12)	0.32 (± 0.13)
	A3M1_M2_lowmass.mzML_12	2.45303	0.975471										A/B in stationary =	0.36 (± 0.22)	0.17 (± 0.10)
	A3M2_M2_lowmass.mzML_12	1.95398	0.974776			A3M1_M2_lowmass.mzML_12	2.45303	0.975471	2.038	0.324651
	A3M3_M2_lowmass.mzML_12	2.0751	0.951394		M2/A3M1-4	A3M2_M2_lowmass.mzML_12	1.95398	0.974776
	A3M4_M2_lowmass.mzML_12	1.66989	0.96317			A3M3_M2_lowmass.mzML_12	2.0751	0.951394
						A3M4_M2_lowmass.mzML_12	1.66989	0.96317
	A3S1_S2_lowmass.mzML_12	2.87612	0.953881
	A3S2_S2_lowmass.mzML_12	3.64042	0.906796			A3S1_S2_lowmass.mzML_12	2.87612	0.953881	2.96607	0.779415
	A3S3_S2_lowmass.mzML_12	1.90288	0.934117		S2/A3S1-4	A3S2_S2_lowmass.mzML_12	3.64042	0.906796
	A3S4_S2_lowmass.mzML_12	3.44487	0.918147			A3S3_S2_lowmass.mzML_12	1.90288	0.934117
						A3S4_S2_lowmass.mzML_12	3.44487	0.918147
	B2M1_M3_lowmass.mzML_12	1.52732	0.992041
	B2M2_M3_lowmass.mzML_12	1.90592	0.990906			B2M1_M3_lowmass.mzML_12	1.52732	0.992041	1.54922	0.354781
	B2M3_M3_lowmass.mzML_12	1.07049	0.975136		B2M1-4/M3	B2M2_M3_lowmass.mzML_12	1.90592	0.990906
	B2M4_M3_lowmass.mzML_12	1.69315	0.985503			B2M3_M3_lowmass.mzML_12	1.07049	0.975136
						B2M4_M3_lowmass.mzML_12	1.69315	0.985503
	B2S1_S3_lowmass.mzML_12	0.602382	0.943809
	B2S2_S3_lowmass.mzML_12	1.34157	0.967364			B2S1_S3_lowmass.mzML_12	0.602382	0.943809	1.25422	0.594654
	B2S3_S3_lowmass.mzML_12	2.02071	0.983288		B2S1-4/S3	B2S2_S3_lowmass.mzML_12	1.34157	0.967364
	B2S4_S3_lowmass.mzML_12	1.05222	0.978072			B2S3_S3_lowmass.mzML_12	2.02071	0.983288
						B2S4_S3_lowmass.mzML_12	1.05222	0.978072					AM/BM	er
	B3M1_M2_lowmass.mzML_12	0.69935	0.992939										0.329611	0.0610351		0.329611	0.0610351	0.286952	0.157323
	B3M2_M2_lowmass.mzML_12	0.590045	0.986576			B3M1_M2_lowmass.mzML_12	0.69935	0.992939	0.661992	0.154816
	B3M3_M2_lowmass.mzML_12	0.499378	0.990335		M2/B3M1-4	B3M2_M2_lowmass.mzML_12	0.590045	0.986576					AS/BS	er
	B3M4_M2_lowmass.mzML_12	0.859194	0.988052			B3M3_M2_lowmass.mzML_12	0.499378	0.990335					0.286952	0.157323
						B3M4_M2_lowmass.mzML_12	0.859194	0.988052
	B3S1_S2_lowmass.mzML_12	0.499522	0.985249
	B3S2_S2_lowmass.mzML_12	0.408071	0.984691			B3S1_S2_lowmass.mzML_12	0.499522	0.985249	0.518698	0.166005
	B3S3_S2_lowmass.mzML_12	0.40804	0.984402		S2/B3S1-4	B3S2_S2_lowmass.mzML_12	0.408071	0.984691
	B3S4_S2_lowmass.mzML_12	0.75916	0.96742			B3S3_S2_lowmass.mzML_12	0.40804	0.984402
						B3S4_S2_lowmass.mzML_12	0.75916	0.96742
