# Supplementary material for: A universal metabolite repair enzyme removes a strong inhibitor of the TCA cycle
Source: Nat Commun. 2024 Jan 29;15:846. doi: 10.1038/s41467-024-45134-0 (PMC10825186; doi:10.1038/s41467-024-45134-0)
Supplement: Supplementary file 7 — Source Data [file 41467_2024_45134_MOESM7_ESM.xlsx]

## Sheet: fig 3A
A, direct enol-> keto
time, s	A260, no enzyme	A260, +OAT1
0	0.0449
3	0.0448
6	0.0448
9	0.0448
12	0.0448
15	0.9938
18	0.987
21	0.9803
24	0.9737
27	0.9671
30	0.9606
33	0.9538
36	0.9472	0.7273
39	0.9408	0.5522
42	0.9346	0.4561
45	0.9283	0.4032
48	0.9222	0.3763
51	0.916	0.3634
54	0.9101	0.3574
57	0.904	0.3547
60	0.8982	0.3535
63	0.8924	0.3529
66	0.8866	0.3527
69	0.8811	0.3525
72	0.8756	0.3525
75	0.8701	0.3524

## Sheet: fig 3B
B, direct keto-> enol
time, s	A260, no enzyme	A260, +OAT1
0	0.0439
3	0.0439
6	0.0439
9	0.0439
12	0.0439
15	0.6219
18	0.6269
21	0.6311
24	0.6347
27	0.6382
30	0.6417
33	0.6451
36	0.6485	0.6939
39	0.6519	0.7614
42	0.6553	0.8209
45	0.6587	0.8693
48	0.6621	0.9068
51	0.6655	0.9349
54	0.6689	0.9553
57	0.6722	0.97
60	0.6756	0.9804
63	0.6789	0.9876
66	0.6822	0.9927
69	0.6854	0.9962
72	0.6887	0.9986
75	0.6919	1.0003

## Sheet: fig 3C
C, MDH coupled enol-> keto
time, s	A260, no OAT1	A260, +OAT1
0	2.2438
3	2.2426
6	2.2438
9	2.2436
12	2.2437
15	1.4593
18	1.3627
21	1.3152
24	1.2956
27	1.2807
30	1.2676
33	1.2558
36	1.2447	0.7629
39	1.2343	0.5864
42	1.2244	0.5341
45	1.2146	0.5263
48	1.205	0.5246
51	1.1959	0.5244
54	1.1871	0.5243
57	1.1783	0.5242
60	1.1696	0.5242
63	1.1613	0.5242
66	1.1532	0.5242
69	1.145	0.5242
72	1.137	0.5241
75	1.1292	0.5241

## Sheet: fig 4A
A, SDH activity with 2 mM succinate
	μmol DCIP reduced•mg-1
Time (s)	no OAT1 exp. 1	no OAT1 exp. 2	no OAT1 exp. 3	FAHD1 exp. 1	FADH1 exp. 2	FAHD1 exp. 3	M2-FAHD1 exp. 1	M2-FADH1 exp. 2	M2-FAHD1 exp. 3		treatment	rate exp. 1	rate exp. 2	rate exp. 3
0	0	0	0	0	0	0	0	0	0		(1) no OAT1	0.00253644	0.00253222	0.00320333
15	0.0295	0.0303	0.037	0.0318	0.0341	0.0338	0.0323	0.0358	0.0322		(2) with FAHD1	0.00272956	0.00275889	0.00307478
30	0.0646	0.0624	0.0767	0.0664	0.0696	0.0714	0.0673	0.0707	0.0703		(3) M2-FAHD1	0.00265	0.00273022	0.00291444
45	0.0989	0.0971	0.1209	0.1051	0.1073	0.1125	0.1032	0.1074	0.1106
60	0.1345	0.1306	0.1635	0.1416	0.1467	0.154	0.1394	0.1444	0.1495		t test	P value
75	0.1693	0.1649	0.2068	0.1806	0.1842	0.1949	0.1765	0.1822	0.1899		1->2	0.716387
90	0.2054	0.2017	0.2508	0.2177	0.2224	0.2376	0.2136	0.2201	0.2302		1->3	0.976029
105	0.2409	0.2352	0.2958	0.2561	0.2609	0.2801	0.2509	0.2585	0.2702		2->3	0.544737
120	0.2778	0.2724	0.342	0.2948	0.3003	0.323	0.2883	0.2975	0.311
135	0.3142	0.3074	0.3869	0.3341	0.34	0.3681	0.327	0.3367	0.3524
150	0.3509	0.344	0.4335	0.3722	0.3803	0.4123	0.3657	0.376	0.3947
165	0.3875	0.3809	0.4795	0.4126	0.421	0.4567	0.4038	0.415	0.437
180	0.4254	0.4185	0.5269	0.4523	0.4616	0.5017	0.4429	0.4561	0.4802
195	0.4627	0.4557	0.5744	0.4925	0.5021	0.5479	0.4823	0.4957	0.5232
210	0.5004	0.4934	0.622	0.5336	0.5435	0.5933	0.5215	0.5369	0.5664
225	0.5384	0.5321	0.6703	0.575	0.5851	0.64	0.5619	0.5776	0.6108
240	0.576	0.5703	0.7189	0.6162	0.6266	0.6866	0.602	0.6196	0.6545
255	0.6168	0.6087	0.768	0.6579	0.669	0.7337	0.6426	0.6611	0.6994
270	0.6554	0.6479	0.8179	0.6998	0.7118	0.7809	0.6834	0.7035	0.7446

## Sheet: fig 4B
A, SDH activity with 2 mM malate
	μmol DCIP reduced•mg-1
Time (s)	no OAT1 exp. 1	no OAT1 exp. 2	no OAT1 exp. 3	FAHD1 exp. 1	FADH1 exp. 2	FAHD1 exp. 3	M2-FAHD1 exp. 1	M2-FADH1 exp. 2	M2-FAHD1 exp. 3		treatment	rate exp. 1	rate exp. 2	rate exp. 3
0	0	0	0	0	0	0	0	0	0		(1) no OAT1	5.41111e-05	5.27778e-05	5.3e-05
15	0.0024	0.0027	0.0028	0.0017	0.0016	0.0017	0.0019	0.0017	0.0016		(2) with FAHD1	1.33333e-05	1.21111e-05	1.48889e-05
30	0.0047	0.0049	0.0052	0.003	0.0028	0.003	0.0032	0.0031	0.0029		(3) M2-FAHD1	1.82222e-05	2.07778e-05	2e-05
45	0.0068	0.0069	0.0073	0.004	0.0038	0.0041	0.0043	0.0043	0.004
60	0.0085	0.0083	0.0092	0.0049	0.0046	0.0049	0.0053	0.0053	0.005		t test	P value
75	0.0102	0.0098	0.0109	0.0056	0.0053	0.0056	0.006	0.0061	0.0058		1->2	1.57925e-06
90	0.0116	0.0111	0.0123	0.0062	0.0059	0.0062	0.0066	0.0069	0.0065		1->3	2.5722e-06
105	0.0129	0.0125	0.0137	0.0067	0.0063	0.0068	0.0072	0.0075	0.007		2->3	0.00487221
120	0.0142	0.0135	0.015	0.0072	0.0068	0.0073	0.0077	0.0081	0.0076
135	0.0153	0.0147	0.0162	0.0076	0.0071	0.0077	0.0081	0.0085	0.008
150	0.0164	0.0157	0.0173	0.0079	0.0075	0.0081	0.0085	0.009	0.0085
165	0.0174	0.0167	0.0183	0.0082	0.0077	0.0084	0.0088	0.0093	0.0088
180	0.0183	0.0175	0.0192	0.0084	0.008	0.0088	0.0092	0.0097	0.0092
195	0.0192	0.0184	0.02	0.0087	0.0083	0.0091	0.0095	0.01	0.0095
210	0.02	0.0192	0.0209	0.0089	0.0085	0.0094	0.0098	0.0104	0.0098
225	0.0208	0.02	0.0216	0.0091	0.0086	0.0095	0.01	0.0106	0.0101
240	0.0215	0.0208	0.0224	0.0092	0.0087	0.0096	0.0102	0.0109	0.0104
255	0.0223	0.0214	0.023	0.0094	0.0089	0.0098	0.0105	0.0112	0.0106
270	0.0229	0.022	0.0237	0.0095	0.0089	0.0099	0.0107	0.0115	0.0109

## Sheet: fig 4C
A, SDH activity with 2 mM succinate and 2 mM malate
	μmol DCIP reduced•mg-1
Time (s)	no OAT1 exp. 1	no OAT1 exp. 2	no OAT1 exp. 3	FAHD1 exp. 1	FADH1 exp. 2	FAHD1 exp. 3	M2-FAHD1 exp. 1	M2-FADH1 exp. 2	M2-FAHD1 exp. 3		treatment	rate exp. 1	rate exp. 2	rate exp. 3	ave
0	0	0	0	0	0	0	0	0	0		(1) no OAT1	0.00166411	0.002017	0.001812
15	0.0375	0.0396	0.014	0.0703	0.025	0.0309	0.0351	0.0304	0.0249		(2) with FAHD1	0.00265578	0.00299733	0.00286156
30	0.0526	0.0583	0.0305	0.0958	0.0542	0.0567	0.0557	0.0519	0.0423		(3) M2-FAHD1	0.00174567	0.00205811	0.00187678
45	0.0803	0.0782	0.0489	0.1246	0.0862	0.0852	0.0842	0.0794	0.0618
60	0.0979	0.0997	0.0681	0.153	0.1195	0.1153	0.1029	0.1014	0.0826		t test	P value			1->2
75	0.1166	0.1223	0.0884	0.1832	0.1543	0.1472	0.1229	0.1247	0.0997		1->2	0.00211797			Unpaired t test
90	0.1365	0.1457	0.1095	0.2155	0.191	0.1808	0.1433	0.1489	0.1362		1->3	0.671233			P value	0.0021
105	0.1568	0.1702	0.1316	0.2483	0.2288	0.2156	0.1645	0.1739	0.1595		2->3	0.00215828			P value summary	**
120	0.178	0.1957	0.1545	0.2819	0.268	0.2518	0.1863	0.1996	0.1738						Are means signif. different? (P < 0.05)	Yes
135	0.1998	0.2219	0.1783	0.3168	0.3082	0.2893	0.2099	0.2262	0.1899						One- or two-tailed P value?	Two-tailed
150	0.2221	0.2488	0.2026	0.3531	0.3495	0.328	0.2337	0.2539	0.2247						t, df	t=7.065 df=4
165	0.2452	0.2767	0.2276	0.3901	0.3919	0.3678	0.2569	0.282	0.2412
180	0.2686	0.3053	0.2532	0.4279	0.4352	0.4087	0.2827	0.3111	0.2684						How big is the difference?
195	0.2927	0.3345	0.2795	0.4664	0.4794	0.4505	0.3074	0.3417	0.2963						Mean ± SEM of column A	0.001831 ± 0.0001023 N=3
210	0.3174	0.3645	0.3065	0.506	0.5244	0.4933	0.3333	0.3719	0.3249						Mean ± SEM of column B	0.002838 ± 0.00009929 N=3
225	0.3429	0.3952	0.334	0.5464	0.57	0.5368	0.3604	0.4031	0.3543						Difference between means	-0.001007 ± 0.0001426
240	0.3686	0.4264	0.3621	0.5875	0.6161	0.581	0.3871	0.4352	0.3838						95% confidence interval	-0.001403 to -0.0006114
255	0.3949	0.4583	0.3907	0.6291	0.6623	0.6257	0.4144	0.4673	0.4141						R squared	0.9258
270	0.4217	0.4907	0.4199	0.6716	0.708	0.6707	0.4429	0.5006	0.4451

## Sheet: fig 5B
	optical density, 600 nm
time, h	WT+EV, 1	WT+EV, 2	WT+EV, 3	ΔFAHD+EV, 1	ΔFAHD+EV, 2	ΔFAHD+EV, 3	ΔFAHD+FAHD, 1	ΔFAHD+FAHD, 2	ΔFAHD+FAHD, 3
0	0.05	0.05	0.05	0.05	0.05	0.05	0.05	0.05	0.05
1	0.073	0.068	0.069	0.1	0.101	0.09	0.084	0.085	0.086
2	0.084	0.077	0.079	0.139	0.158	0.099	0.122	0.119	0.12
3	0.105	0.093	0.1	0.276	0.185	0.127	0.184	0.181	0.189
4	0.13	0.125	0.122	0.419	0.216	0.154	0.262	0.258	0.27
5	0.159	0.153	0.156	0.575	0.296	0.197	0.377	0.356	0.371
6	0.177	0.183	0.2	0.765	0.389	0.329	0.547	0.478	0.515
7	0.194	0.219	0.253	0.884	0.494	0.507	0.703	0.58	0.711
8	0.223	0.246	0.315	0.976	0.654	0.781	0.918	0.801	0.84
9	0.284	0.314	0.381	1.086	0.887	0.866	1.063	0.886	0.959
10	0.312	0.343	0.487	1.183	1.088	0.985	1.226	0.985	1.096
11	0.367	0.428	0.606	1.179	1.186	1.064	1.213	1.086	1.161
12	0.417	0.493	0.714	1.205	1.295	1.103	1.229	1.186	1.156
13	0.527	0.559	0.835	1.219	1.286	1.196	1.315	1.09	1.31
14	0.632	0.631	0.95	1.27	1.28	1.19	1.332	1.141	1.29
24	0.98	0.987	0.991	1.09	1.11	0.997	1.278	1.211	1.2

## Sheet: fig 5C
Colony diameter, mm
WT+EV	ΔFAHD+EV	ΔFAHD+FAHD	Δsdh+EV	Δsdh+SDH	ΔsdhΔFAHD+EV	ΔsdhΔFAHD+FAHD	ΔsdhΔFAHD+SDH
1.576	0.798	1.593	1.342	1.57	1.227	1.339	0.795		t test	p value		Column A	WT+EV
1.744	0.989	1.571	1.349	1.567	1.097	1.411	0.757		A, B	6.24203e-130		vs	vs
1.632	0.692	1.439	1.41	1.446	1.124	1.315	0.807		A, C	0.31466		Column B	ΔFAHD+EV
1.526	0.82	1.515	1.449	1.591	1.222	1.439	0.811		F, H	1.26571e-88
1.562	1	1.449	1.359	1.536	1.16	1.302	0.775		B, H	0.226768		Unpaired t test
1.695	0.837	2.019	1.423	1.406	1.169	1.333	0.641					P value	< 0.0001
1.601	0.798	1.518	1.342	1.533	1.12	1.401	0.892					P value summary	***
1.57	0.861	1.539	1.399	1.577	1.235	1.415	0.72					Are means signif. different? (P < 0.05)	Yes
1.512	0.8	1.521	1.361	1.597	1.259	1.334	0.773					One- or two-tailed P value?	Two-tailed
1.624	0.762	1.646	1.45	1.616	1.084	1.393	0.685					t, df	t=64.29 df=188
1.633	0.927	1.583	1.308	1.734	1.099	1.317	0.658
1.584	0.774	1.689	1.692	1.564	1.186	1.301	0.652					How big is the difference?
1.718	0.735	1.402	1.379	1.688	1.27	1.276	0.742					Mean ± SEM of column A	1.575 ± 0.009839 N=95
1.642	0.761	1.773	1.383	1.674	1.303	1.34	0.711					Mean ± SEM of column B	0.7998 ± 0.006968 N=95
1.73	0.83	1.686	1.46	1.455	1.267	1.349	0.79					Difference between means	0.7751 ± 0.01206
1.368	0.836	1.622	1.373	1.631	1.199	1.273	0.717					95% confidence interval	0.7515 to 0.7988
1.557	0.795	1.666	1.329	1.56	1.136	1.468	0.874					R squared	0.9565
1.78	0.813	1.707	1.415	1.311	1.202	1.264	0.733
1.64	0.805	1.654	1.375	1.521	1.294	1.24	0.621
1.605	0.813	1.646	1.385	1.641	1.344	1.402	0.803					Column A	WT+EV
1.609	0.801	1.699	1.463	1.75	1.234	1.177	0.738					vs	vs
1.562	0.816	1.68	1.379	1.635	1.23	1.42	0.666					Column C	ΔFAHD+FAHD
1.502	0.675	1.358	1.322	1.558	1.117	1.437	0.717
1.643	0.766	1.605	1.451	1.495	1.171	1.284	0.784					Unpaired t test
1.686	0.735	1.616	1.225	1.597	1.148	1.345	0.771					P value	0.3147
1.558	0.62	1.509	1.33	1.563	1.206	1.294	0.689					P value summary	ns
1.697	0.803	1.215	1.231	1.662	1.234	1.338	0.797					Are means signif. different? (P < 0.05)	No
1.555	0.816	1.452	1.315	1.74	1.131	1.356	0.798					One- or two-tailed P value?	Two-tailed
1.712	0.697	1.615	1.479	1.527	1.252	1.337	0.732					t, df	t=1.008 df=188
1.588	0.782	1.54	1.396	1.611	1.176	1.324	0.822
1.612	0.757	1.73	1.264	1.457	1.234	1.399	0.936					How big is the difference?
1.381	0.784	1.672	1.338	1.62	1.303	1.29	0.746					Mean ± SEM of column A	1.575 ± 0.009839 N=95
1.492	0.802	1.626	1.483	1.466	1.289	1.32	0.685					Mean ± SEM of column C	1.591 ± 0.01303 N=95
1.603	0.726	1.536	1.237	1.566	1.223	1.301	0.655					Difference between means	-0.01646 ± 0.01633
1.57	0.796	1.549	1.005	1.414	1.173	1.424	0.735					95% confidence interval	-0.04847 to 0.01554
1.68	0.813	1.488	1.337	1.445	1.367	1.274	0.801					R squared	0.005378
1.445	0.86	1.668	1.321	1.382	1.259	1.368	0.745
1.404	0.884	1.661	1.265	1.871	1.235	1.222	0.738
1.627	0.722	1.7	1.351	1.66	1.18	1.223	0.702					Column F	ΔsdhΔFAHD+EV
1.654	0.819	1.481	1.394	1.333	1.282	1.349	0.794					vs	vs
1.483	0.773	1.746	1.336	1.263	1.217	1.406	0.755					Column H	ΔsdhΔFAHD+SDH
1.362	0.751	1.651	1.362	1.45	1.168	1.405	0.727
1.517	0.816	1.647	1.403	1.672	1.184	1.277	0.88					Unpaired t test
1.449	0.795	1.661	1.316	1.628	1.237	1.335	0.737					P value	< 0.0001
1.514	0.842	1.654	1.372	1.449	1.232	1.182	0.924					P value summary	***
1.437	0.752	1.604	1.335	1.414	1.272	1.218	0.713					Are means signif. different? (P < 0.05)	Yes
1.559	0.819	1.741	1.353	1.643	1.237	1.343	0.694					One- or two-tailed P value?	Two-tailed
1.536	0.745	1.665	1.303	1.352	1.421	1.22	0.872					t, df	t=37.20 df=188
1.496	0.793	1.522	1.487	1.609	1.42	1.383	0.808
1.513	0.843	1.689	1.339	1.604	1.241	1.422	0.501					How big is the difference?
1.688	0.803	1.506	1.305	1.368	1.185	1.192	0.88					Mean ± SEM of column F	1.225 ± 0.007861 N=95
1.541	0.749	1.411	1.384	1.676	1.201	1.206	0.709					Mean ± SEM of column H	0.7862 ± 0.008788 N=95
1.555	0.85	1.838	1.405	1.568	1.326	1.111	0.706					Difference between means	0.4386 ± 0.01179
1.575	0.856	1.644	1.35	1.541	1.311	1.314	0.851					95% confidence interval	0.4155 to 0.4617
1.592	0.846	1.74	1.379	1.814	1.427	1.355	0.757					R squared	0.8804
1.509	0.87	1.571	1.214	1.359	1.335	1.441	0.874
1.582	0.804	1.694	1.407	1.625	1.275	1.276	0.757
1.494	0.81	1.808	1.369	1.649	1.322	1.344	0.673					Column B	ΔFAHD+EV
1.513	0.825	1.66	1.437	1.304	1.302	1.328	0.735					vs	vs
1.719	0.844	2.006	1.417	1.409	1.316	1.331	0.823					Column H	ΔsdhΔFAHD+SDH
1.747	0.63	1.63	1.241	1.562	1.334	1.36	0.732
1.616	0.843	1.652	1.368	1.709	1.147	1.332	0.81					Unpaired t test
1.625	0.84	1.667	1.212	1.547	1.237	1.324	0.821					P value	0.2268
1.584	0.849	1.633	1.185	1.584	1.275	1.359	0.819					P value summary	ns
1.435	0.742	1.611	1.259	1.652	1.298	1.347	0.812					Are means signif. different? (P < 0.05)	No
1.64	0.777	1.68	1.218	1.699	1.066	1.355	0.767					One- or two-tailed P value?	Two-tailed
1.447	0.831	1.544	1.231	1.392	1.291	1.447	0.917					t, df	t=1.213 df=188
1.689	0.875	1.541	1.173	1.459	1.295	1.447	0.863
1.608	0.79	1.737	1.169	1.532	1.2	1.32	0.825					How big is the difference?
1.435	0.733	1.483	1.267	1.665	1.224	1.478	0.902					Mean ± SEM of column B	0.7998 ± 0.006968 N=95
1.414	0.837	1.53	1.162	1.584	1.17	1.01	0.8					Mean ± SEM of column H	0.7862 ± 0.008788 N=95
1.518	0.855	1.591	1.371	1.668	1.274	1.445	0.983					Difference between means	0.01360 ± 0.01121
1.561	0.843	1.505	1.422	1.66	1.27	1.345	0.968					95% confidence interval	-0.008381 to 0.03558
1.571	0.749	1.596	1.306	1.842	1.286	1.363	0.949					R squared	0.007762
1.518	0.824	1.474	1.412	1.684	1.165	1.421	0.74
1.656	0.736	1.587	1.252	1.494	1.191	1.523	0.736
1.594	0.806	1.482	1.442	1.573	1.25	1.426	0.759
1.436	0.729	1.518	1.325	1.361	1.262	1.381	0.713
1.513	0.766	1.482	1.407	1.62	1.173	1.349	0.824
1.576	0.745	1.476	1.331	1.576	1.193	1.298	0.914
1.56	0.796	1.565	1.336	1.56	1.269	1.42	0.798
1.747	0.829	1.518	1.256	1.747	1.322	1.239	0.82
1.63	0.855	1.541	1.38	1.63	1.257	1.392	0.82
1.583	0.752	1.452	1.335	1.583	1.133	1.397	0.807
1.51	0.931	1.581	1.283	1.51	1.093	1.383	0.741
1.601	0.732	1.557	1.354	1.601	1.175	1.385	0.782
1.627	0.798	1.53	1.156	1.627	1.193	1.462	0.785
1.283	0.88	1.554	1.426	1.283	1.139	1.269	0.914
1.652	0.66	1.589	1.328	1.652	1.233	1.338	0.87
1.685	1.008	1.644	1.38	1.685	1.157	1.36	0.884
1.696	0.784	1.505	1.241	1.696	1.117	1.25	0.847
1.525	0.825	1.35	1.378	1.525	1.179	1.133	0.913
1.644	0.834	1.553	1.356	1.644	1.128	1.467	0.874
1.607	0.717	1.537	1.387	1.607	1.184	1.444	0.931
1.578	0.678	1.197	1.318	1.578	1.11	1.456	0.869

## Sheet: fig 5D
	optical density, 600 nm
time, h	WT+EV, 1	WT+EV, 2	WT+EV, 3	ΔFAHD+EV, 1	ΔFAHD+EV, 2	ΔFAHD+EV, 3	ΔFAHD+FAHD, 1	ΔFAHD+FAHD, 2	ΔFAHD+FAHD, 3
0	0.1	0.1	0.1	0.1	0.1	0.1	0.1	0.1	0.1
3	0.103	0.11	0.109	0.101	0.104	0.111	0.109	0.103	0.102
6	0.117	0.121	0.122	0.119	0.119	0.121	0.121	0.129	0.123
9	0.242	0.223	0.229	0.171	0.183	0.189	0.231	0.199	0.191
12	0.441	0.445	0.441	0.317	0.324	0.332	0.411	0.407	0.428
15	0.721	0.731	0.729	0.565	0.568	0.564	0.703	0.677	0.655
18	0.813	0.803	0.819	0.709	0.711	0.699	0.796	0.799	0.769
21	0.825	0.819	0.851	0.774	0.772	0.789	0.813	0.818	0.801
27	0.832	0.825	0.861	0.786	0.766	0.799	0.806	0.821	0.831

## Sheet: fig 5E
Colony diameter, mm
WT+EV	ΔFAHD+EV	ΔFAHD+FAHD
1.738	1.44	1.739		t test	p value		Column A	WT+EV
1.881	1.429	1.597		A, B	4.18226e-17		vs	vs
1.652	1.458	2.027		A, C	0.887329		Column B	ΔFAHD+EV
1.759	1.181	1.812
1.867	1.505	1.797					Unpaired t test
1.909	1.345	1.896					P value	< 0.0001
1.306	1.553	1.646					P value summary	***
2.071	1.354	1.64					Are means signif. different? (P < 0.05)	Yes
1.591	1.555	2					One- or two-tailed P value?	Two-tailed
1.522	1.754	1.521					t, df	t=9.445 df=160
2.033	1.693	1.987
2.169	1.581	2.088					How big is the difference?
2.036	1.357	1.773					Mean ± SEM of column A	1.719 ± 0.02486 N=84
1.658	1.385	1.946					Mean ± SEM of column B	1.430 ± 0.01721 N=78
1.996	1.487	1.638					Difference between means	0.2897 ± 0.03067
1.72	1.345	1.528					95% confidence interval	0.2296 to 0.3499
1.928	1.352	1.634					R squared	0.358
1.508	1.585	1.627
1.535	1.422	1.346
1.629	1.659	1.905					Column A	WT+EV
2.198	1.631	1.9					vs	vs
1.631	1.383	1.709					Column C	ΔFAHD+FAHD
1.903	1.695	1.911
1.49	1.688	1.75					Unpaired t test
1.591	1.568	1.549					P value	0.8873
1.522	1.294	1.948					P value summary	ns
1.564	1.612	1.934					Are means signif. different? (P < 0.05)	No
1.893	1.62	1.629					One- or two-tailed P value?	Two-tailed
1.771	1.257	1.469					t, df	t=0.1419 df=138
2.172	1.628	1.807
1.717	1.566	1.964					How big is the difference?
1.433	1.44	1.677					Mean ± SEM of column A	1.719 ± 0.02486 N=84
1.382	1.533	1.752					Mean ± SEM of column C	1.725 ± 0.02942 N=56
1.353	1.597	1.997					Difference between means	-0.005506 ± 0.03879
1.913	1.658	1.334					95% confidence interval	-0.08153 to 0.07052
1.724	1.641	1.584					R squared	0.000146
1.523	1.438	1.644
1.451	1.218	1.435
1.531	1.487	1.586
1.549	1.211	1.263
1.799	1.626	1.713
1.761	1.511	2.027
1.86	1.276	1.529
2.134	1.454	1.709
2.129	1.245	1.216
1.793	1.439	1.422
1.338	1.288	1.96
1.629	1.487	2
1.8	1.193	1.97
1.867	1.436	1.735
1.607	1.28	1.745
1.349	1.175	2.031
1.715	1.221	1.929
1.364	1.284	1.733
1.735	1.475	1.327
1.52	1.516	1.564
1.93	1.364
1.662	1.272
1.721	1.268
2.007	1.433
1.952	1.533
1.546	1.226
1.588	1.165
1.638	1.191
1.813	1.42
1.9	1.308
2.068	1.142
1.37	1.481
1.876	1.434
1.663	1.317
1.471	1.431
1.681	1.542
1.508	1.469
1.971	1.452
1.656	1.285
1.669	1.306
1.79	1.568
1.454	1.402
2.174
1.77
1.492
1.575
1.864
1.408

[truncated: 4 more sheets: fig 5F, Supp. fig 6, Supp. fig 9A, Supp. fig 9B]
